# Supplementary material for: Denervated mouse CA1 pyramidal neurons express homeostatic synaptic plasticity following entorhinal cortex lesion
Source: Front Mol Neurosci. 2023 Apr 12;16:1148219. doi: 10.3389/fnmol.2023.1148219 (PMC10130538; doi:10.3389/fnmol.2023.1148219)
Supplement: Supplementary file 1 [file table_1.xlsx]

## Sheet: DESeq2_SCL_vs_control
Gene Name	Base Mean	log2FC	StdErr	WaldStats	P-value	P-adj.
Egr2	1113.05	-4.64303	0.276083	-16.8175	1.81659e-63	5.53043e-59
Gm47088	331.029	-3.24298	0.203996	-15.8973	6.61973e-57	1.00765e-52
Ier2	947.459	-2.86765	0.202924	-14.1316	2.42398e-45	2.45986e-41
Egr1	6840.7	-2.13999	0.19036	-11.2418	2.5406e-29	1.93365e-25
Egr4	434.329	-2.40052	0.222543	-10.7868	3.97461e-27	2.42006e-23
Cox6b2	286.937	3.12617	0.304396	10.2701	9.61308e-25	4.87768e-21
Arl4d	362.95	-2.50619	0.244613	-10.2455	1.23977e-24	5.39195e-21
mt-Rnr1	276912	-1.98803	0.211877	-9.38296	6.41492e-21	2.4412e-17
Dusp1	1148.88	-1.73335	0.19108	-9.07134	1.1756e-19	3.97667e-16
Spc25	424.736	1.90674	0.211267	9.02525	1.79284e-19	5.45812e-16
Arc	1054.91	-1.82724	0.205644	-8.88548	6.3643e-19	1.76141e-15
Ube2c	208.544	2.59917	0.295557	8.79415	1.4414e-18	3.65683e-15
Ccnb2	255.752	2.98102	0.347775	8.57169	1.01978e-17	2.38818e-14
Ckap2	471.082	1.97001	0.233312	8.44369	3.07481e-17	6.6864e-14
Fcgr3	2034.64	2.24526	0.268576	8.35988	6.27846e-17	1.27428e-13
Lockd	281.038	1.6731	0.210977	7.93026	2.18693e-15	3.91641e-12
Npr3	298.4	-1.54319	0.195487	-7.89408	2.92464e-15	4.94654e-12
Pycard	560.959	1.32203	0.170179	7.76845	7.94501e-15	1.27304e-11
Tmem37	277.745	2.19084	0.28366	7.72348	1.13198e-14	1.64104e-11
Ccnb1	153.183	2.5361	0.333342	7.6081	2.78153e-14	3.84913e-11
Btg2	1679.14	-1.41586	0.187285	-7.55992	4.03328e-14	5.33866e-11
Agap2	245.063	-1.46769	0.1969	-7.45395	9.0583e-14	1.14905e-10
Insig1	2976.2	-2.23749	0.307467	-7.27717	3.40894e-13	3.84377e-10
mt-Rnr2	533098	-1.27943	0.180049	-7.10605	1.19415e-12	1.25361e-09
C530044C16Rik	677.483	1.51439	0.213957	7.07798	1.4627e-12	1.48435e-09
Cd9	12644.6	1.43501	0.204383	7.02116	2.20029e-12	2.16083e-09
Vamp8	1781.56	1.13069	0.161426	7.00435	2.48135e-12	2.36069e-09
Pxmp2	355.329	1.54131	0.220721	6.98306	2.88824e-12	2.66453e-09
Kpna2	153.091	2.18788	0.314219	6.96292	3.33295e-12	2.92346e-09
Slc25a5	7627.73	1.57776	0.226633	6.96174	3.36096e-12	2.92346e-09
Ctsb	24406.4	1.43444	0.208576	6.87731	6.09933e-12	5.158e-09
Erc1	1285.98	-1.19441	0.174274	-6.85365	7.19915e-12	5.92354e-09
9530056E24Rik	152.066	-1.62947	0.237887	-6.84977	7.39664e-12	5.92588e-09
Ube2l6	463.663	1.94612	0.28497	6.82922	8.53771e-12	6.66467e-09
Egr3	4351.76	-1.64137	0.240706	-6.81895	9.17079e-12	6.83836e-09
Lgals1	10232.6	1.33286	0.196118	6.79619	1.07422e-11	7.78653e-09
Hexb	3999.6	1.97861	0.291845	6.77965	1.20467e-11	8.52909e-09
Timp1	574.866	2.08003	0.309269	6.72561	1.74853e-11	1.20982e-08
Fos	6853.84	-1.4212	0.21214	-6.69933	2.09372e-11	1.38568e-08
H2bc4	4240.95	1.43081	0.213476	6.70241	2.05006e-11	1.38568e-08
Glo1-ps	779.024	1.64614	0.246109	6.68866	2.25222e-11	1.45886e-08
Cmbl	338.001	1.28079	0.191847	6.6761	2.4539e-11	1.55639e-08
Cdc42bpb	158.837	-1.8697	0.281314	-6.64629	3.00565e-11	1.86743e-08
Ftl1-ps1	2367.7	2.18688	0.329399	6.63902	3.1578e-11	1.91052e-08
Bcl11b	3974.7	-1.0042	0.15164	-6.62223	3.53812e-11	2.03235e-08
Ifi27l2a	820.004	1.9297	0.291697	6.61544	3.70457e-11	2.08855e-08
Tspo	409.051	1.86334	0.282342	6.59961	4.1225e-11	2.28192e-08
Gm5560	297.159	1.68718	0.256297	6.58288	4.61412e-11	2.46443e-08
CT010467.1	14389.3	-1.56966	0.240047	-6.53897	6.19447e-11	3.14308e-08
Dynll2	3743.6	-1.44264	0.221672	-6.50799	7.61618e-11	3.8011e-08
Nubp2	447.486	1.43404	0.221374	6.47793	9.29879e-11	4.49353e-08
Gm42843	168.816	-1.63454	0.252975	-6.46126	1.03837e-10	4.93941e-08
Fcrls	1592.6	1.37293	0.212889	6.44901	1.1258e-10	5.2729e-08
Cdkn1b	2263.33	-1.69154	0.264183	-6.40292	1.52434e-10	6.82458e-08
Gm6467	463.462	1.49794	0.234404	6.39042	1.65431e-10	7.29909e-08
Trem2	1368.53	1.1033	0.174735	6.31414	2.71668e-10	1.1487e-07
Mrpl36	2317.01	1.38116	0.219982	6.27849	3.41878e-10	1.40651e-07
Npl	541.161	1.34796	0.214983	6.27005	3.60938e-10	1.46512e-07
Apoc4	243.738	1.62507	0.260341	6.2421	4.31732e-10	1.72943e-07
Mmd2	5399.22	0.922089	0.148158	6.22367	4.85654e-10	1.89555e-07
1700007K13Rik	513.996	1.74718	0.281048	6.21664	5.079e-10	1.95728e-07
Atp6v0c-ps2	289.552	2.31305	0.372551	6.20868	5.3431e-10	2.03332e-07
Nat8f1	452	1.37057	0.221174	6.19681	5.76196e-10	2.16564e-07
Isca2	2258.7	1.41202	0.227939	6.1947	5.83943e-10	2.168e-07
Anp32a	3801.49	-1.07057	0.172937	-6.19049	5.99763e-10	2.1999e-07
Car2	3170.05	1.18524	0.191797	6.17966	6.42389e-10	2.30081e-07
Nde1	640.594	1.44437	0.234454	6.16055	7.24926e-10	2.56624e-07
Ccdc85c	1021.69	-2.00378	0.325665	-6.15288	7.60868e-10	2.63226e-07
Ciao2a	2355.06	1.20074	0.195735	6.1345	8.54287e-10	2.92224e-07
Tenm2	2511.69	-0.867671	0.141628	-6.12641	8.98866e-10	3.04056e-07
Psmb3	4334.29	1.32715	0.216737	6.12333	9.16368e-10	3.0657e-07
Gm10254	152.889	2.49553	0.408004	6.11645	9.56815e-10	3.06901e-07
Olfml3	1113.86	1.35428	0.221421	6.11631	9.57681e-10	3.06901e-07
Prdx1	13834.5	1.13292	0.185179	6.118	9.47578e-10	3.06901e-07
Gm33366	200.796	-1.72009	0.281482	-6.11084	9.91095e-10	3.11061e-07
Nr4a2	3920.89	-1.30312	0.213653	-6.09925	1.06566e-09	3.31049e-07
Pam	5017.43	-1.72539	0.283574	-6.08443	1.16905e-09	3.48764e-07
F13a1	660.635	1.26684	0.208261	6.08294	1.17996e-09	3.48764e-07
Hspa1b	187.83	-1.77023	0.291132	-6.0805	1.19808e-09	3.50716e-07
Ogdhl	402.409	-2.11001	0.347405	-6.07363	1.25048e-09	3.62566e-07
Camk2n1	16048.1	-0.925745	0.15256	-6.06806	1.29462e-09	3.71824e-07
Commd9	599.017	1.67249	0.275692	6.06653	1.30701e-09	3.71875e-07
Ctsh	2000.25	1.00028	0.165056	6.06025	1.35913e-09	3.83124e-07
Gm4459	2572.72	1.31945	0.217924	6.05465	1.40724e-09	3.89474e-07
Ms4a6d	556.727	2.18925	0.362533	6.03876	1.55299e-09	4.2594e-07
Tspan4	330.086	2.12291	0.35212	6.02895	1.65026e-09	4.44606e-07
Mpc1-ps	5326.6	1.46608	0.243431	6.02257	1.71666e-09	4.58439e-07
Cd52	1272.6	1.69696	0.282248	6.01228	1.82932e-09	4.84276e-07
Mgst1	6403.26	1.16903	0.194923	5.99739	2.00518e-09	5.17335e-07
Coro1b	276.062	1.64868	0.275334	5.98794	2.12518e-09	5.43689e-07
Psma5-ps	1349.95	1.33324	0.22277	5.98483	2.1662e-09	5.49564e-07
Gm21399	603.306	1.3374	0.2241	5.96787	2.40377e-09	5.9984e-07
Chil1	669.804	1.52721	0.256333	5.95789	2.55509e-09	6.24608e-07
Ftl1	875.121	1.76713	0.296634	5.95729	2.56458e-09	6.24608e-07
Ep300	879.437	-1.10161	0.184962	-5.9559	2.58644e-09	6.24933e-07
Errfi1	1771.28	-1.17542	0.197492	-5.95174	2.65308e-09	6.35987e-07
Prdx6	23470.1	1.13497	0.191036	5.94116	2.83017e-09	6.73137e-07
Apc	6380.39	-0.993043	0.167533	-5.92744	3.07695e-09	7.2616e-07
Selenof	13209.4	1.20403	0.203862	5.9061	3.50311e-09	8.20374e-07
Gm22714	294.776	-2.01386	0.341104	-5.90395	3.54909e-09	8.24797e-07
A430103D13Rik	603.501	-1.74465	0.295948	-5.89511	3.74435e-09	8.63584e-07
Pon3	735.389	1.53017	0.259698	5.89212	3.81266e-09	8.69644e-07
Gm6180	332.332	2.05075	0.348522	5.88414	4.00133e-09	8.9571e-07
Nutf2-ps1	169.197	1.99041	0.339703	5.85926	4.64938e-09	1.02569e-06
Rbm3-ps	438.071	1.53012	0.261325	5.85522	4.76374e-09	1.03203e-06
Arhgdib	723.197	1.56489	0.26729	5.85466	4.77978e-09	1.03203e-06
Rhoc	456.471	1.82433	0.314014	5.8097	6.25833e-09	1.33016e-06
Mog	2132.13	1.26253	0.217523	5.80411	6.47076e-09	1.35859e-06
Pld4	640.034	1.25802	0.216847	5.8014	6.5763e-09	1.36451e-06
Aspm	198.036	1.35042	0.232985	5.79617	6.78466e-09	1.39562e-06
Htr1b	351.049	-1.37522	0.237422	-5.79229	6.94344e-09	1.4187e-06
Ndufab1-ps	365.583	1.49917	0.259041	5.78738	7.14941e-09	1.45104e-06
Tefm	445.406	1.35243	0.233882	5.78252	7.35884e-09	1.48366e-06
Abca1	4022.32	0.944665	0.163706	5.77048	7.90439e-09	1.57807e-06
mt-Cytb	66866.4	1.40321	0.243194	5.76992	7.93077e-09	1.57807e-06
Cd63-ps	5397.1	1.00908	0.174951	5.76781	8.03064e-09	1.58756e-06
Dynlt1-ps1	1276.16	1.16017	0.20144	5.75939	8.44172e-09	1.6495e-06
Lgals3bp	583.411	1.43124	0.248514	5.75918	8.45232e-09	1.6495e-06
Aif1	2759.34	1.20968	0.210189	5.75519	8.6543e-09	1.67816e-06
Pfdn1	4195.38	1.21293	0.211058	5.7469	9.08927e-09	1.75135e-06
Gfap	57111.5	0.902432	0.157127	5.74333	9.28351e-09	1.77753e-06
Dusp6	3293.53	-1.29523	0.225781	-5.73668	9.6551e-09	1.83712e-06
Psmb2	5469.17	1.24968	0.218375	5.72261	1.04902e-08	1.94734e-06
Cela1	650.898	1.14647	0.200479	5.71867	1.07363e-08	1.98094e-06
Gusb	913.171	0.975831	0.171051	5.70491	1.16405e-08	2.12205e-06
Emp3	954.518	1.44715	0.25395	5.69857	1.20818e-08	2.18939e-06
Ifi27	3558.08	0.845678	0.148734	5.68585	1.30164e-08	2.34479e-06
Ubap2l	3562.91	-0.901125	0.158687	-5.67862	1.35783e-08	2.43164e-06
Cryab	4511.92	1.30452	0.230394	5.66215	1.49486e-08	2.66138e-06
Cds1	1655.54	-0.838068	0.148198	-5.65506	1.55796e-08	2.75759e-06
Tcn2	329.203	1.74609	0.309147	5.64809	1.62244e-08	2.83872e-06
Bloc1s2-ps	385.707	1.33214	0.235938	5.64616	1.64072e-08	2.85429e-06
2810025M15Rik	779.661	1.2464	0.221003	5.63977	1.70276e-08	2.9454e-06
Supt6	1670.63	-0.907458	0.160998	-5.63646	1.73583e-08	2.98562e-06
Gm7204	220.467	1.31007	0.232738	5.62895	1.81305e-08	3.08361e-06
Smim1	515.243	1.07777	0.191534	5.62702	1.83348e-08	3.10103e-06
Plin2	863.557	1.31158	0.233666	5.61303	1.98809e-08	3.32558e-06
B2m	13362.6	1.51542	0.271115	5.58957	2.27628e-08	3.76626e-06
Eid2	1364.56	-1.25615	0.225145	-5.5793	2.41485e-08	3.97392e-06
Meg3	52717	-0.919609	0.164915	-5.57624	2.45767e-08	4.02265e-06
Gm43361	367.291	-1.1247	0.20189	-5.57086	2.5349e-08	4.10492e-06
Gjb6	1291.78	1.09385	0.196543	5.56545	2.61471e-08	4.21175e-06
Prdm9	461.816	-1.62587	0.292455	-5.55938	2.70731e-08	4.31526e-06
Gm6560	300.317	2.11402	0.380671	5.5534	2.80169e-08	4.44243e-06
Pex5l	2121	-0.981518	0.176793	-5.55181	2.82734e-08	4.45988e-06
Nrip1	1670.18	-0.892663	0.160904	-5.54781	2.89266e-08	4.53939e-06
Ube2t	252.125	1.45868	0.263015	5.54601	2.92263e-08	4.56289e-06
Rimbp2	592.453	-1.05208	0.190072	-5.53517	3.10922e-08	4.78067e-06
Cthrc1	596.101	1.10201	0.199159	5.53335	3.14175e-08	4.8064e-06
Anp32b	2535.56	-0.900084	0.162701	-5.53214	3.16349e-08	4.81546e-06
Pld5	211.264	-1.92008	0.347161	-5.53081	3.18757e-08	4.82798e-06
Gm5900	464.154	1.68685	0.305946	5.51356	3.51646e-08	5.27366e-06
Hadhb-ps	948.947	1.3715	0.249007	5.50787	3.63212e-08	5.39396e-06
Hpgds	994.425	1.0828	0.19657	5.50846	3.61989e-08	5.39396e-06
Cox5a	3133.77	1.43586	0.260757	5.50651	3.66016e-08	5.40923e-06
Rbm15	1058.07	-1.80606	0.328153	-5.5037	3.71897e-08	5.46958e-06
S100a16	2844.16	1.60801	0.29236	5.50011	3.79562e-08	5.5289e-06
Pcbp1	4282.73	-1.00882	0.183763	-5.48976	4.02483e-08	5.83485e-06
Nsmce3	1837.82	-0.857471	0.156227	-5.48861	4.05113e-08	5.84515e-06
Gm7984	494.46	1.54458	0.281551	5.48597	4.11215e-08	5.9052e-06
Saa3	377.611	1.63687	0.298577	5.48223	4.1999e-08	6.0029e-06
Mlx	307.825	1.36501	0.249108	5.47958	4.26337e-08	6.06515e-06
Ebp	364.81	1.32777	0.242391	5.4778	4.30655e-08	6.09808e-06
Pyurf	272.374	1.31004	0.239511	5.46964	4.50939e-08	6.34883e-06
Itgb5	748.02	1.32555	0.24243	5.46776	4.55757e-08	6.34883e-06
Ctsz	3465.7	0.903852	0.165688	5.45513	4.89364e-08	6.74127e-06
Slc31a2	318.147	1.16914	0.214614	5.44761	5.10499e-08	6.90739e-06
Cenpa	342.168	1.61188	0.295803	5.44916	5.06079e-08	6.90739e-06
Cystm1	2640.99	1.09515	0.201015	5.44812	5.09049e-08	6.90739e-06
Cd63	10350	0.904187	0.16618	5.44099	5.29842e-08	7.13185e-06
Hspa2	6908.42	-1.35269	0.248711	-5.43878	5.36459e-08	7.13185e-06
Rtp4	1181.67	1.59274	0.292816	5.43939	5.34626e-08	7.13185e-06
Gng5	3614.22	1.25538	0.230946	5.43581	5.4549e-08	7.22039e-06
Alkbh5	1984.52	-1.36545	0.251356	-5.43231	5.56291e-08	7.29988e-06
Gpr34	898.193	1.30304	0.239915	5.43126	5.59572e-08	7.31142e-06
E130114P18Rik	663.442	1.27305	0.234461	5.4297	5.64475e-08	7.34397e-06
Foxo3	3614.67	-1.4693	0.270712	-5.42754	5.7135e-08	7.40177e-06
Dnajc15	1632.45	1.2032	0.221855	5.42335	5.84913e-08	7.51354e-06
Tmem59	12396.5	1.30728	0.241203	5.41982	5.96588e-08	7.59938e-06
Commd6	3477.58	1.03547	0.191243	5.41444	6.14792e-08	7.74585e-06
Gpr17	225.778	1.3422	0.247847	5.41543	6.11425e-08	7.74585e-06
Szrd1	194.56	1.55189	0.287029	5.40673	6.4186e-08	8.04147e-06
Ctsc	967.091	0.947027	0.175195	5.40556	6.46076e-08	8.06112e-06
Wasf1	6603.21	-0.998775	0.18488	-5.4023	6.57927e-08	8.07659e-06
Sar1b	5403.3	0.993049	0.183778	5.40353	6.53436e-08	8.07659e-06
Hsd17b10	1850.29	1.17504	0.217487	5.40281	6.56048e-08	8.07659e-06
Trp53rka	277.678	1.18584	0.219623	5.39943	6.68523e-08	8.141e-06
Amt	1586.22	-1.55889	0.288765	-5.39846	6.72164e-08	8.15273e-06
Ints4	405.01	1.09127	0.202187	5.39731	6.7649e-08	8.17264e-06
1110012L19Rik	829.187	1.40454	0.260304	5.39579	6.82245e-08	8.20959e-06
Adk	4365.93	1.2935	0.23983	5.39339	6.91405e-08	8.28706e-06
Bcap31	3901.93	1.18679	0.22012	5.39159	6.98383e-08	8.33787e-06
Gm4950	361.944	1.16557	0.216214	5.39079	7.01472e-08	8.34203e-06
Ucp2	507.312	1.2092	0.224401	5.38859	7.10138e-08	8.41224e-06
Olfml1	281.346	1.38804	0.257987	5.38028	7.43711e-08	8.77579e-06
Cops6	1688.84	1.54955	0.288552	5.37008	7.87018e-08	9.21537e-06
Ppp1ca	1404.78	1.82837	0.340689	5.36669	8.01944e-08	9.35418e-06
Mrpl22	929.048	1.08358	0.202143	5.36047	8.30046e-08	9.64501e-06
Mpc1	674.968	1.27457	0.238499	5.34411	9.08604e-08	1.04383e-05
Tcof1	606.381	-0.939507	0.176217	-5.33153	9.73868e-08	1.10628e-05
Tm4sf1	2683.24	0.88022	0.165122	5.33072	9.78243e-08	1.10712e-05
Gm43359	593.088	-1.17297	0.220124	-5.32869	9.89227e-08	1.11129e-05
Anxa3	2001.95	0.95608	0.179529	5.32549	1.0068e-07	1.12687e-05
Stom	443.536	1.09627	0.205905	5.32418	1.01407e-07	1.13086e-05
1500009L16Rik	796.863	1.06358	0.199927	5.31984	1.03858e-07	1.14705e-05
Plpp1	154.855	1.49921	0.281862	5.31895	1.04366e-07	1.14705e-05
Adrb1	1097.06	-1.09326	0.205516	-5.31959	1.04e-07	1.14705e-05
Med8	1335.07	1.12308	0.211434	5.31171	1.08602e-07	1.18931e-05
Evi2a	896.893	1.17387	0.22114	5.30826	1.10677e-07	1.20768e-05
Ssr4	2889.27	0.922146	0.173838	5.30462	1.12907e-07	1.22763e-05
Dcaf6	798.783	-1.23164	0.232412	-5.29941	1.16178e-07	1.25869e-05
AI413582	1429.29	1.36971	0.258753	5.29352	1.19987e-07	1.29077e-05
Bdh2	668.691	1.24466	0.235625	5.28237	1.27523e-07	1.35773e-05
Mydgf	945.41	1.10284	0.20878	5.28233	1.27549e-07	1.35773e-05
Alox5ap	351.834	1.24354	0.235512	5.28015	1.2908e-07	1.36923e-05
B4galt7	1228.64	-1.48013	0.280433	-5.27801	1.30592e-07	1.38047e-05
Lrig1	261.257	1.14526	0.217041	5.27669	1.31535e-07	1.38085e-05
Mef2d	240.24	1.63354	0.309813	5.27267	1.34452e-07	1.4018e-05
Ech1	2147.89	1.10965	0.210567	5.26981	1.36563e-07	1.41895e-05
Tspan31	636.785	2.46645	0.469588	5.25238	1.50146e-07	1.54497e-05
Gm10039	6574.24	1.0921	0.207927	5.2523	1.50214e-07	1.54497e-05
Snhg11	31460.6	-1.04765	0.199516	-5.25095	1.51316e-07	1.55106e-05
1700016P03Rik	395.527	-1.27392	0.242961	-5.2433	1.5773e-07	1.60599e-05
Atp6v0e	4823.4	0.928448	0.177053	5.24391	1.57212e-07	1.60599e-05
Gm38394	264.997	-1.41617	0.270154	-5.24208	1.58779e-07	1.60709e-05
Atrx	11469.4	-0.892424	0.170247	-5.24194	1.58893e-07	1.60709e-05
Abcf2	425.832	1.66868	0.318539	5.23854	1.61852e-07	1.62032e-05
B230311B06Rik	419.379	0.991499	0.18929	5.238	1.6233e-07	1.62032e-05
Atp5g1	4402.79	0.984195	0.187862	5.23894	1.61502e-07	1.62032e-05
Lefty2	266.141	-1.50519	0.287403	-5.23721	1.63025e-07	1.62194e-05
C1qc	3330.91	1.13248	0.216374	5.23391	1.65959e-07	1.64575e-05
Slc25a17	2643.78	1.11797	0.213647	5.23278	1.66978e-07	1.65048e-05
Ercc1	341.915	1.43468	0.274511	5.22632	1.72914e-07	1.70363e-05
Med28	6518.09	1.0569	0.20277	5.21233	1.86487e-07	1.81969e-05
Nptn	6166.33	-1.10365	0.211841	-5.20978	1.89066e-07	1.83413e-05
Tcta	708.424	1.19033	0.228511	5.20908	1.89775e-07	1.83413e-05
Klhl6	243.989	1.19572	0.229542	5.20917	1.89691e-07	1.83413e-05
Ifitm2	1581.46	1.19449	0.229403	5.20694	1.91984e-07	1.84961e-05
Syngap1	162.081	-1.50161	0.288609	-5.20291	1.96192e-07	1.88419e-05
Ndufab1	1678.06	1.00342	0.193292	5.19121	2.08936e-07	2.00027e-05
Alg5	1607.38	1.09283	0.210873	5.18242	2.19024e-07	2.08097e-05
Hsf2	1442.71	-1.67987	0.324168	-5.18209	2.19416e-07	2.08097e-05
Capg	1129.93	1.18567	0.229179	5.17355	2.29685e-07	2.1431e-05
Vegfa	760.961	-1.25296	0.242205	-5.17314	2.30191e-07	2.1431e-05
Mrps18a	1731.12	1.41058	0.272777	5.17119	2.32605e-07	2.15897e-05
Ppib	589.069	1.27485	0.246734	5.16691	2.38002e-07	2.19567e-05
Ndufs8	3236.67	1.1376	0.220227	5.16558	2.39694e-07	2.19797e-05
Cenpf	509.286	1.4145	0.27425	5.15769	2.50021e-07	2.27567e-05
Mrpl20	3439.72	1.08459	0.210285	5.15772	2.49975e-07	2.27567e-05
Dhrs1	9508.76	0.797259	0.154763	5.15148	2.58432e-07	2.33463e-05
Mgst3	5585.61	1.27163	0.247004	5.14823	2.62951e-07	2.36615e-05
Ndufv2	9737.09	1.25981	0.244725	5.14786	2.63475e-07	2.36615e-05
Gm10123	11537.8	1.18877	0.231431	5.1366	2.79759e-07	2.49765e-05
Lrig2	802.594	-1.02528	0.199674	-5.13478	2.82479e-07	2.51456e-05
Ythdf2	8306.87	-1.4581	0.284025	-5.1337	2.84101e-07	2.52162e-05
Sirt3	502.385	1.55809	0.30381	5.1285	2.92058e-07	2.58471e-05
Gm13889	405.624	-1.18381	0.230973	-5.12534	2.97006e-07	2.62089e-05
Ly86	1149.49	1.22463	0.239058	5.12275	3.0111e-07	2.64178e-05
Rbm25	9488.77	-0.752236	0.14693	-5.11968	3.06056e-07	2.67746e-05
Ppp2r1a	3337.33	1.49218	0.291936	5.11134	3.19883e-07	2.79041e-05
Mdk	1312.38	1.06178	0.20793	5.10642	3.28324e-07	2.85586e-05
Prpf38b	1823.51	-0.812551	0.159252	-5.10228	3.3558e-07	2.91066e-05
Gm10241	452.901	1.67968	0.329325	5.10036	3.39007e-07	2.93203e-05
Knstrn	198.738	1.70574	0.334561	5.09846	3.42432e-07	2.95326e-05
Fnbp1l	960.722	-1.05452	0.206909	-5.09653	3.45939e-07	2.96669e-05
Ldlr	238.029	-1.32863	0.260681	-5.09678	3.45484e-07	2.96669e-05
Hscb	921.807	1.41513	0.278198	5.08675	3.64242e-07	3.09748e-05
Scp2-ps2	928.998	1.15116	0.22637	5.08528	3.67079e-07	3.1021e-05
Cenpx	1654.37	1.01427	0.199496	5.08413	3.69315e-07	3.1021e-05
Nxn	282.389	0.939712	0.184941	5.08113	3.75188e-07	3.13797e-05
Ccdc112	892.069	-0.988932	0.194838	-5.07567	3.86136e-07	3.21189e-05
Gm9801	214.288	-1.12439	0.221713	-5.07139	3.94912e-07	3.26704e-05
Dpm2	913.686	1.50194	0.296311	5.06878	4.00368e-07	3.3032e-05
Gm12715	229.1	1.78926	0.353194	5.06594	4.06393e-07	3.34385e-05
Ssr2	1167.9	1.76083	0.34764	5.06509	4.08198e-07	3.34964e-05
Slc25a1	175.831	1.78089	0.351795	5.06229	4.14255e-07	3.37331e-05
Npas4	496.107	-1.53186	0.302606	-5.06222	4.14406e-07	3.37331e-05
B230216N24Rik	442.974	-1.26534	0.25014	-5.05854	4.22489e-07	3.42708e-05
C1qb	4842.19	1.31956	0.26092	5.05735	4.25129e-07	3.43306e-05
Nrxn3	6689.81	-0.940436	0.186269	-5.04879	4.44607e-07	3.57141e-05
Gm3150	522.278	1.14982	0.228123	5.04037	4.64634e-07	3.67411e-05
Lsm2	338.123	1.28743	0.255504	5.03881	4.68444e-07	3.68509e-05
Ormdl2	283.011	1.28296	0.2547	5.03716	4.7249e-07	3.70447e-05
Selenop	3146.19	1.2964	0.257385	5.03682	4.73341e-07	3.70447e-05
Gm47591	536.967	-0.950975	0.188844	-5.03578	4.75908e-07	3.70551e-05
Nefm	1001.53	-0.927294	0.184131	-5.03605	4.7523e-07	3.70551e-05
Zfp608	722.575	-1.00421	0.199828	-5.02539	5.02413e-07	3.86249e-05
Chd2	2307.65	-0.821443	0.163713	-5.01757	5.23289e-07	4.00277e-05
Ccl5	191.764	1.7947	0.357734	5.01687	5.25198e-07	4.0073e-05
Rspo2	289.112	-1.14086	0.228508	-4.99265	5.9557e-07	4.51033e-05
Dmac1	993.166	1.05129	0.210616	4.99151	5.99097e-07	4.52578e-05
Gm13080	226.968	1.79424	0.359811	4.98661	6.14478e-07	4.63049e-05
Elof1	1968.5	1.05683	0.212015	4.98468	6.20652e-07	4.64254e-05
Ndufa11	4536.76	1.07339	0.215335	4.98474	6.20443e-07	4.64254e-05
Apoc1	1088.71	1.58878	0.318841	4.98299	6.26077e-07	4.66773e-05
Fbxl14	476.796	-1.05689	0.212347	-4.97719	6.45132e-07	4.77869e-05
Serpina3n	4998.22	1.20539	0.242321	4.97436	6.54624e-07	4.82445e-05
1810058I24Rik	1720.82	1.27769	0.257003	4.9715	6.64358e-07	4.86195e-05
Cd72	711.473	1.54804	0.311504	4.96956	6.71046e-07	4.89912e-05
Ptgds	3191.39	1.15621	0.232806	4.9664	6.82065e-07	4.95204e-05
Srrm2	6496.03	-0.818597	0.164941	-4.96296	6.94285e-07	4.99688e-05
Abhd2	1872.97	-2.19227	0.441854	-4.96152	6.9942e-07	5.02197e-05
Rgs19	366.751	1.42975	0.288818	4.95035	7.40809e-07	5.29853e-05
Slc25a18	1173.58	1.01972	0.206015	4.94973	7.43159e-07	5.29853e-05
Prrc2c	4141.13	-0.908949	0.183826	-4.94462	7.62941e-07	5.41421e-05
Ltc4s	170.911	1.71901	0.347756	4.94313	7.6878e-07	5.41776e-05
Rab32	301.774	1.16711	0.236245	4.94025	7.80216e-07	5.47302e-05
Sec13	1820.15	0.974859	0.197411	4.93823	7.88363e-07	5.51745e-05
Epha5	7257.51	-0.859497	0.174165	-4.93496	8.01686e-07	5.57226e-05
Ankrd11	5928.24	-0.707766	0.143416	-4.93506	8.01266e-07	5.57226e-05
Sephs2	1359.69	-1.19912	0.243013	-4.93441	8.03951e-07	5.57528e-05
Asah1	2317.62	1.08149	0.219224	4.93325	8.08733e-07	5.59569e-05
Mapk4	1240.95	-0.782363	0.158957	-4.92187	8.57222e-07	5.87776e-05
Sh3pxd2a	440.599	-1.11036	0.225848	-4.91642	8.81406e-07	6.00892e-05
Tcerg1	3005.8	-0.913677	0.186006	-4.91209	9.01095e-07	6.12342e-05
Rock2	8078.17	-0.874502	0.178082	-4.91066	9.0769e-07	6.1545e-05
Ddx10	1147.33	-0.900585	0.183419	-4.90999	9.10808e-07	6.16192e-05
Snrpd3	3127.35	0.840997	0.171347	4.90816	9.19366e-07	6.1923e-05
Fus	1578.23	-0.964282	0.196744	-4.90119	9.52569e-07	6.38767e-05
Prkab2	1644.69	-0.961394	0.196261	-4.89854	9.65517e-07	6.4461e-05
Etfbkmt	488.34	1.02353	0.209669	4.88165	1.05204e-06	6.93254e-05
Gucy1a2	180.305	-1.313	0.269096	-4.87932	1.06452e-06	6.9996e-05
Elmod1	4569.43	-0.835748	0.171372	-4.87682	1.0781e-06	7.05842e-05
Brwd3	509.243	-0.85456	0.175288	-4.87519	1.08705e-06	7.10174e-05
Nuf2	323.206	1.321	0.271066	4.87334	1.0973e-06	7.11089e-05
Trappc3	1007.46	1.30767	0.268267	4.87451	1.0908e-06	7.11089e-05
Cep290	1561.3	-0.744459	0.152765	-4.87325	1.09779e-06	7.11089e-05
Tmem181b-ps	600.357	-1.37609	0.282521	-4.87074	1.11182e-06	7.1865e-05
Psme2b	2493.69	0.827998	0.170066	4.86867	1.12349e-06	7.24182e-05
Jakmip1	552.428	-1.07193	0.220514	-4.86103	1.16777e-06	7.48456e-05
Psmd10	1428.8	0.918548	0.189054	4.85866	1.18183e-06	7.55876e-05
S100a6	4607.45	1.31364	0.270514	4.8561	1.19722e-06	7.64112e-05
Gstm5	7203.43	0.858256	0.177034	4.84797	1.24732e-06	7.92762e-05
Pde6d	2226.98	1.20427	0.248488	4.8464	1.25722e-06	7.97358e-05
Prdx4	1464.64	0.911512	0.188096	4.846	1.25979e-06	7.97358e-05
Pts	1853.92	0.993366	0.20505	4.8445	1.26934e-06	8.01738e-05
Adgre1	503.109	1.16323	0.240135	4.84408	1.27201e-06	8.01759e-05
Naa20	2449.65	1.02435	0.21161	4.84074	1.29356e-06	8.07124e-05
Sprn	1097.88	1.06382	0.219775	4.8405	1.29516e-06	8.07124e-05
Sik2	219.217	-1.11277	0.229952	-4.83913	1.30409e-06	8.07124e-05
Cnmd	322.91	1.53113	0.316425	4.83882	1.30609e-06	8.07124e-05
Sstr3	467.152	-1.37299	0.283694	-4.8397	1.30038e-06	8.07124e-05
Ric1	1162.8	-1.37926	0.284965	-4.84011	1.29768e-06	8.07124e-05
Haghl	259.357	1.50763	0.311619	4.83805	1.31119e-06	8.08056e-05
Asna1	611.492	1.47451	0.305029	4.83399	1.33823e-06	8.2139e-05
Gm12166	1221.55	0.90026	0.186423	4.82913	1.37132e-06	8.36643e-05
Arglu1	15966.7	-1.60126	0.33171	-4.82728	1.38408e-06	8.39379e-05
Trib1	1246.02	-0.84962	0.176123	-4.82401	1.40701e-06	8.499e-05
Birc6	5225.55	-1.21082	0.25122	-4.81976	1.43734e-06	8.63087e-05
Zfp462	1565.13	-0.918125	0.190795	-4.81211	1.49342e-06	8.93235e-05
Cdk5r1	6098.13	-0.972989	0.202334	-4.80882	1.51821e-06	9.06284e-05
Gm9001	307.451	0.898441	0.186981	4.80499	1.54762e-06	9.18435e-05
Fxyd1	5281.98	1.3202	0.27473	4.80544	1.54413e-06	9.18435e-05
Ptgr1	204.083	1.35249	0.281528	4.8041	1.55453e-06	9.2074e-05
Chrac1	768.413	1.12959	0.235445	4.79768	1.60512e-06	9.48862e-05
Vdac3-ps1	3017.66	1.4189	0.295905	4.79512	1.62574e-06	9.56729e-05
Gprc5b	285.305	1.16144	0.242459	4.79024	1.66583e-06	9.77157e-05
Psmd8	1865.7	1.22656	0.256308	4.78548	1.70581e-06	9.96771e-05
Atp7b	614.361	-1.49581	0.312643	-4.7844	1.71503e-06	9.98325e-05
Tesc	533.31	-1.14693	0.240165	-4.77561	1.79168e-06	0.000103897
Susd3	151.457	1.50967	0.316109	4.77578	1.79011e-06	0.000103897
Fcer1g	3730.87	1.38048	0.289145	4.77434	1.80296e-06	0.000104353
Gm43379	171.704	-1.16539	0.244391	-4.76853	1.85572e-06	0.000106797
Med7	1831.68	1.08887	0.228401	4.76736	1.86659e-06	0.00010722
Tmem223	1972.11	1.21408	0.254848	4.76394	1.89846e-06	0.00010864
Iqsec1	1394.14	-1.01584	0.213295	-4.76258	1.91134e-06	0.000108968
A230057D06Rik	857.793	-1.01798	0.213732	-4.76289	1.90841e-06	0.000108968
Mrpl40	1077.65	0.953509	0.200321	4.7599	1.93692e-06	0.00011022
Elovl1	249.511	1.22219	0.257068	4.75437	1.9907e-06	0.000113069
Mga	2513.5	-0.717042	0.150869	-4.75274	2.00676e-06	0.000113769
Ubb-ps	11144	1.56988	0.330612	4.74841	2.05017e-06	0.000115584
Cfl1	10905.5	1.32726	0.279619	4.74666	2.06805e-06	0.000116217
Smpdl3a	1162.89	0.926181	0.195144	4.74614	2.0734e-06	0.000116248
Retsat	331.783	0.926701	0.195277	4.74556	2.07927e-06	0.000116363
Tor2a	361.439	1.25964	0.265523	4.744	2.09543e-06	0.000117052
Gm48408	342.053	-1.05009	0.221443	-4.74202	2.11599e-06	0.000117984
Sclt1	1019.66	-0.977531	0.206249	-4.73956	2.14178e-06	0.000118986
Usp27x	389.903	-1.13098	0.238727	-4.73755	2.16316e-06	0.000119955
Ppp6r2	901.892	-1.13582	0.2399	-4.73458	2.19514e-06	0.000121507
Cd68	2435.16	1.42047	0.300139	4.73272	2.21531e-06	0.000122401
Slc39a1	3964.63	-1.45261	0.306986	-4.73185	2.2248e-06	0.00012248
Gm11189	280.982	1.60267	0.338684	4.73205	2.2226e-06	0.00012248
Ift27	750.911	0.911157	0.192713	4.72806	2.26675e-06	0.00012434
E330034L11Rik	191.983	-1.0638	0.225084	-4.72625	2.28708e-06	0.00012523
Spryd4	157.504	1.60623	0.340144	4.7222	2.33309e-06	0.000127063
Smarca2	5057.79	-0.837874	0.177518	-4.71993	2.35925e-06	0.000127803
Dcxr	458.641	1.08096	0.22921	4.71601	2.40509e-06	0.000129365
Gm10705	268.245	1.08938	0.231059	4.71473	2.42036e-06	0.000129957
Gm10177	1391.1	1.10079	0.233558	4.71312	2.43951e-06	0.00013036
Rgcc	1626.87	1.15027	0.244062	4.71302	2.44071e-06	0.00013036
Plscr2	890.695	1.19626	0.253855	4.71239	2.4483e-06	0.000130474
Drg2	463.516	1.10138	0.233766	4.71146	2.45949e-06	0.000130675
Ppp4c	482.98	1.35876	0.288911	4.70303	2.56327e-06	0.000135715
Ubl7	840.451	1.24398	0.264595	4.70144	2.58339e-06	0.000136543
Hnrnpl	968.757	-0.862056	0.183376	-4.70104	2.58839e-06	0.00013657
Kdelr2	4444.88	-1.34068	0.285407	-4.69743	2.63455e-06	0.000138526
Nme7	599.185	1.21783	0.25946	4.69369	2.68321e-06	0.000140598
Fbxo6	536.449	0.853997	0.181942	4.69379	2.68183e-06	0.000140598
Bmp2k	2598.86	-1.41406	0.301579	-4.68883	2.74771e-06	0.000143484
Ube2e1	537.542	1.32919	0.283547	4.68772	2.76264e-06	0.000144017
Mrpl48-ps	680.316	1.01508	0.216591	4.68662	2.77749e-06	0.000144543
Gm10080	1094.43	1.06366	0.227217	4.68123	2.85163e-06	0.000147896
Cyb561d2	213.311	1.00157	0.214173	4.67644	2.91895e-06	0.000150873
Sorcs2	366.957	1.06244	0.227211	4.67598	2.92548e-06	0.000150955
Baz1b	1816.79	-0.748178	0.160079	-4.67382	2.95648e-06	0.000152296
Afg1l	465.287	0.888298	0.190131	4.67202	2.98245e-06	0.000153374
Actb	70436.6	-1.22599	0.262505	-4.67034	3.007e-06	0.000154117
Birc5	172.37	1.60397	0.343713	4.66658	3.0625e-06	0.000156697
Spcs1	7763.19	0.751332	0.16109	4.66406	3.10026e-06	0.000158363
Taldo1	2984.16	0.882942	0.189419	4.66133	3.14179e-06	0.00015968
Apod	917.443	1.2985	0.278533	4.66193	3.13253e-06	0.00015968
Nexmif	1617.66	-0.86229	0.184981	-4.66151	3.1389e-06	0.00015968
Yif1a	354.044	1.23089	0.264398	4.65544	3.23297e-06	0.000163768
Ms4a6b	215.555	1.40533	0.302031	4.65293	3.27251e-06	0.000165495
Crip1	687.677	1.54873	0.332902	4.65222	3.28387e-06	0.000165794
Dlgap1	12018.5	-0.649444	0.139739	-4.64754	3.35913e-06	0.000169314
Med10	2833.3	1.06162	0.228625	4.64352	3.42528e-06	0.000172362
Aldoc	27381.8	1.47831	0.318417	4.64269	3.43901e-06	0.000172768
Tob1	1438.98	-0.945448	0.203669	-4.64207	3.44931e-06	0.000172999
Rbm7	2024.11	1.09546	0.236016	4.64145	3.45966e-06	0.000173233
Ifitm3	5299.34	0.982946	0.211794	4.64104	3.46652e-06	0.000173292
Gm45343	198.623	-1.3496	0.290826	-4.64059	3.47418e-06	0.00017339
Ash1l	4080.01	-0.663717	0.143105	-4.63798	3.51836e-06	0.000175308
Ncam1	8542.98	-0.906466	0.195483	-4.63705	3.53418e-06	0.000175553
Nkain4	1052.98	0.822831	0.177483	4.63612	3.55013e-06	0.00017574
Cd300c2	349.779	1.11619	0.240861	4.63419	3.5834e-06	0.000177099
Srrm1	6373.95	-0.707089	0.152604	-4.63349	3.59558e-06	0.000177126
Setd5	2138.31	-0.767403	0.165684	-4.63173	3.62624e-06	0.00017806
Ctsd	11579.6	1.28663	0.277891	4.62999	3.6569e-06	0.000179277
Lgmn	9369.62	0.933382	0.201732	4.62685	3.71266e-06	0.000181718
Zfyve9	936.479	-0.728096	0.157394	-4.62595	3.72881e-06	0.000182215
Anapc10	1592.6	0.833303	0.180165	4.62521	3.74214e-06	0.000182532
Rpp21	1442.16	1.08635	0.234891	4.62493	3.74729e-06	0.000182532
Shoc2	1827.34	-0.799873	0.172963	-4.62452	3.75462e-06	0.000182597
Nktr	2827.49	-0.958133	0.207403	-4.61968	3.84338e-06	0.000186616
Tmem199	1629.44	1.3755	0.297846	4.61817	3.87141e-06	0.000187379
Dctn4	7424.2	-1.38266	0.299477	-4.61691	3.89491e-06	0.000188217
Lncpint	183.492	-1.18994	0.257824	-4.61533	3.92466e-06	0.000189054
Gm20768	231.153	-1.14495	0.248163	-4.61368	3.95597e-06	0.000189662
Akr1b10	587.829	0.979123	0.212283	4.61234	3.98156e-06	0.000190589
Malsu1	1280.75	0.876641	0.190088	4.61177	3.99257e-06	0.000190816
Rnf5	166.226	1.54056	0.334104	4.61104	4.00662e-06	0.000191187
Pigx	1179.97	0.906228	0.196581	4.60995	4.02761e-06	0.000191589
Mettl5	796.176	1.0333	0.224285	4.60711	4.08312e-06	0.000193323
Gm5552	527.328	1.28184	0.278511	4.60246	4.17524e-06	0.000196766
Kat6a	722.035	-0.835941	0.181629	-4.60247	4.17505e-06	0.000196766
Cacnb2	779.376	-1.01617	0.220854	-4.60109	4.20282e-06	0.000197455
Hspb8	1162	0.878725	0.190977	4.60122	4.20025e-06	0.000197455
Tmem141	432.626	1.32258	0.287652	4.59786	4.26849e-06	0.000200231
Zc3h12b	512.188	-0.844919	0.183795	-4.59706	4.28491e-06	0.000200692
Chchd3	1739.29	0.990419	0.215513	4.59564	4.31417e-06	0.000200827
Pcm1	3153.35	-0.829428	0.180476	-4.59577	4.31145e-06	0.000200827
Spink8	2396.74	1.02779	0.22362	4.59616	4.30353e-06	0.000200827
Pigp	1895.84	0.805154	0.175286	4.59339	4.36112e-06	0.000202393
Sema4b	324.935	-1.35634	0.295395	-4.59161	4.39841e-06	0.000203503
Mrpl24	1285.89	0.986845	0.214965	4.59071	4.41733e-06	0.000203759
Dnajc21	1182.97	-1.12504	0.245069	-4.59071	4.41732e-06	0.000203759
Cst7	482.313	1.30853	0.285116	4.58947	4.4437e-06	0.000204665
Tmem175	328.526	1.30699	0.284915	4.5873	4.49026e-06	0.000206498
Septin10	736.042	-1.49306	0.325949	-4.58067	4.63496e-06	0.00021251
Esd	4700.28	0.802711	0.175254	4.58027	4.64377e-06	0.000212594
mt-Atp6	408.125	0.973755	0.21262	4.57978	4.65468e-06	0.000212773
Irf2	859.896	-0.855723	0.186916	-4.57812	4.69174e-06	0.000214146
Apobec1	480.206	1.02841	0.224669	4.57743	4.70723e-06	0.000214531
Adam23	2277.76	-0.758235	0.165693	-4.57615	4.73612e-06	0.000215185
Timm23	351.226	1.29868	0.283811	4.57586	4.74277e-06	0.000215185
Psme2	1475.55	0.783631	0.171253	4.57587	4.74256e-06	0.000215185
Ankrd12	8265.97	-0.723585	0.158161	-4.57498	4.76271e-06	0.000215768
Mrpl30	4519.6	0.862495	0.188722	4.5702	4.87262e-06	0.000219662
P4ha3	497.451	1.03865	0.227293	4.56968	4.88474e-06	0.000219662
Rfc4	358.229	1.04283	0.228203	4.56977	4.88271e-06	0.000219662
Fry	5157.35	-0.961669	0.210486	-4.5688	4.90514e-06	0.000220254
Taf13	4923.21	1.04073	0.227995	4.5647	5.00209e-06	0.000223947
Rab5a	1881.31	1.52305	0.333688	4.56431	5.01148e-06	0.000224038
Dctn3	4345.67	0.966256	0.211827	4.56153	5.07817e-06	0.000226686
Arl2	1482.46	1.00252	0.219994	4.55702	5.1885e-06	0.000230934
Mrpl55	1902.25	1.31633	0.289019	4.55446	5.25191e-06	0.000233415
Plcd4	956.447	1.02218	0.224551	4.55211	5.31117e-06	0.000235704
S1pr3	2164.17	0.820315	0.180329	4.549	5.39013e-06	0.000238861
Rps6ka1	257.474	1.09651	0.241162	4.54677	5.44743e-06	0.00024035
Jazf1	192.789	1.23559	0.271812	4.54576	5.47384e-06	0.000241166
Cyp39a1	277.104	1.61072	0.354928	4.53816	5.67485e-06	0.000248941
Ccpg1os	506.501	1.35878	0.299475	4.5372	5.70052e-06	0.000249707
Shank1	594.432	-1.03109	0.227594	-4.53038	5.88766e-06	0.000256063
Borcs7	1067.41	0.921997	0.203595	4.52858	5.93817e-06	0.000257891
Aqp4	5120.56	0.715421	0.158011	4.52766	5.96418e-06	0.000258579
Cd53	1871.02	1.08591	0.239917	4.5262	6.00524e-06	0.000259692
Manbal	742.242	1.31207	0.290046	4.52366	6.078e-06	0.000262094
Trf	7443.48	1.02224	0.226085	4.52148	6.14082e-06	0.000264055
Gm43581	796.886	-1.54722	0.342486	-4.51761	6.25407e-06	0.000267838
Gm2423	474.963	1.45706	0.322493	4.51811	6.23947e-06	0.000267838
Ctsa	2397.88	1.06698	0.236234	4.51662	6.28347e-06	0.000268295
Sord	574.78	0.76911	0.170498	4.51095	6.45366e-06	0.000274783
Cyth4	319.75	1.20797	0.267804	4.51066	6.46251e-06	0.000274783
Gfpt1	1876.42	-0.806434	0.178935	-4.50685	6.57977e-06	0.000279379
Gm4948	284.267	1.56072	0.346453	4.50485	6.64189e-06	0.000281623
Fas	640.841	0.999785	0.222075	4.50201	6.73141e-06	0.000285022
Pdzrn4	328.696	-1.04034	0.23134	-4.49703	6.89083e-06	0.000291367
Dlx1	509.119	-1.05553	0.234886	-4.49383	6.99546e-06	0.000293943
Sri	4643.97	1.05325	0.234376	4.49384	6.99499e-06	0.000293943
Atp6v1f	6648.63	0.891301	0.198295	4.49482	6.96284e-06	0.000293943
Cd109	1271.61	0.808313	0.179852	4.49434	6.9787e-06	0.000293943
Gm9816	284.553	1.24377	0.276781	4.49369	7.00001e-06	0.000293943
Tagln2	276.8	1.28628	0.286315	4.49251	7.03879e-06	0.000294981
Zfp326	1296.8	-0.792616	0.176448	-4.49207	7.05337e-06	0.000294981
Ergic1	350.408	1.06402	0.237021	4.48915	7.15076e-06	0.000298625
Gpx8	2277.02	0.971168	0.216534	4.48506	7.28928e-06	0.000303163
Ethe1	337.635	1.23862	0.27621	4.48434	7.31391e-06	0.000303358
Cebpb	209.631	-1.00545	0.224276	-4.48312	7.35608e-06	0.000304692
Sh3bgrl3	2104.83	1.25566	0.280456	4.47721	7.56233e-06	0.000311962
Piga	424.978	-0.999726	0.223316	-4.47672	7.57969e-06	0.000311982
Rnase4	884.612	1.43409	0.320418	4.4757	7.61616e-06	0.000312489
Gm13488	355.031	-1.11999	0.250296	-4.47466	7.65327e-06	0.000313588
Pf4	253.313	1.49784	0.335168	4.46891	7.86203e-06	0.000320417
Col25a1	685.261	-0.788781	0.176568	-4.4673	7.92113e-06	0.000322394
Yipf1	660.079	1.00522	0.225039	4.46685	7.93804e-06	0.000322651
Mrpl46	1498.88	0.971737	0.217793	4.46175	8.12934e-06	0.000329109
Hax1	504.879	1.10537	0.247764	4.46138	8.1433e-06	0.000329236
Gm6457	206.557	1.5993	0.358696	4.45865	8.24758e-06	0.000332129
Tmem216	401.879	1.15952	0.260214	4.45601	8.34972e-06	0.000335798
Prkn	553.716	-1.01965	0.228954	-4.4535	8.44803e-06	0.000338856
C1galt1c1	1057.32	0.867889	0.194892	4.45317	8.46103e-06	0.000338931
Ubn1	1382.45	-0.808626	0.181616	-4.45238	8.49219e-06	0.000339286
Dnm1	1904.6	-0.791932	0.177898	-4.45161	8.52306e-06	0.000340073
Cyp2j9	419.013	0.921288	0.207217	4.44601	8.7481e-06	0.000347686
Ubxn7	204.531	-0.98786	0.22224	-4.44502	8.78855e-06	0.000348838
Oaz1-ps	3739.08	1.03904	0.233815	4.44387	8.83562e-06	0.000350249
Trappc1	2514.56	0.86916	0.195712	4.44101	8.95379e-06	0.00035366
Cyb5a	8455.47	0.731964	0.164822	4.44094	8.95651e-06	0.00035366
Gm6969	175.969	1.46006	0.328912	4.43906	9.03511e-06	0.000356302
Gabarap	6275.81	1.09314	0.246348	4.43736	9.10675e-06	0.000357275
Cep131	223.144	-1.22876	0.276893	-4.43768	9.09343e-06	0.000357275
Stard4	409.65	-0.927371	0.209032	-4.4365	9.14339e-06	0.000357791
Emx2	721.17	-0.916199	0.206509	-4.43661	9.13865e-06	0.000357791
Nfu1	2346.39	0.961015	0.216665	4.43549	9.18639e-06	0.000359012
1110008P14Rik	1684.73	1.25605	0.283232	4.43471	9.21946e-06	0.000359843
Mtch2	3356.71	0.6957	0.156897	4.43413	9.24449e-06	0.000359924
Tmem251	766.744	0.931378	0.210048	4.43411	9.24531e-06	0.000359924
Bhlhe41	8349.37	-1.35182	0.304929	-4.43321	9.28387e-06	0.000360508
2900022M07Rik	494.865	-1.02051	0.230251	-4.43218	9.32872e-06	0.000361788
Gm8186	919.886	1.16434	0.262799	4.43054	9.39983e-06	0.000363975
P2rx4	265.49	1.04646	0.236232	4.42981	9.43161e-06	0.000364386
Saysd1	332.445	1.51583	0.34234	4.42786	9.5171e-06	0.000367223
Gm13736	1096.06	0.938027	0.211918	4.42637	9.5833e-06	0.000369309
Elp5	1163.67	1.24733	0.281817	4.42603	9.59821e-06	0.000369416
Arel1	215.855	1.30187	0.294206	4.42502	9.64338e-06	0.000370686
Gm28791	213.143	-1.20855	0.273146	-4.42455	9.66413e-06	0.000371015
Csf1r	1332.67	0.819462	0.185293	4.42252	9.75577e-06	0.000374061
Cstb	3492.72	0.938227	0.212195	4.42153	9.80054e-06	0.000374834
Swi5	7035.34	0.750425	0.169826	4.41878	9.92611e-06	0.000378211
Rcbtb2	754.517	0.769045	0.174116	4.41685	1.00151e-05	0.000381124
Bcl6	592.812	-0.852157	0.192975	-4.41589	1.00596e-05	0.000382342
Dst	7168.41	-0.668438	0.151477	-4.41279	1.02045e-05	0.0003864
Gm14494	1435.87	1.13348	0.256987	4.41066	1.03057e-05	0.000389748
Napa	2039.26	1.21015	0.274476	4.40896	1.03871e-05	0.000392337
Tmem80	597.392	0.801262	0.182001	4.40251	1.07004e-05	0.000401185
Ddit4l	490.692	0.869777	0.197661	4.40034	1.08083e-05	0.000404733
Wdr61	3087.19	0.951899	0.21641	4.3986	1.08952e-05	0.000407485
Mex3b	609.642	-0.974691	0.221616	-4.39811	1.092e-05	0.000407912
2810459M11Rik	685.684	0.973069	0.221378	4.39551	1.10513e-05	0.000411301
Cyba	1290.17	1.17475	0.267335	4.3943	1.1113e-05	0.000413096
Tmem161b	192.496	-1.09634	0.249676	-4.39103	1.12813e-05	0.000417894
Igf2r	541.997	-0.944985	0.21521	-4.391	1.12833e-05	0.000417894
Acvr1c	484.079	-1.58902	0.362255	-4.38648	1.15198e-05	0.000425755
Rab5if	441.781	1.33604	0.304682	4.38505	1.15958e-05	0.000425755
Folh1	459.511	0.854502	0.194877	4.38483	1.16074e-05	0.000425755
Aga	945.647	1.02139	0.232883	4.38584	1.15539e-05	0.000425755
Ntn4	171.489	-1.50352	0.342796	-4.38604	1.1543e-05	0.000425755
Khsrp	494.102	-0.872254	0.198906	-4.38526	1.15847e-05	0.000425755
Ppp1r14a	441.932	1.17297	0.267556	4.38401	1.16515e-05	0.000426858
Fosb	384.122	-1.3136	0.299656	-4.3837	1.1668e-05	0.000426949
Lipa	833.158	0.903363	0.206275	4.37941	1.19e-05	0.000432318
Acot2	3231.6	-1.38784	0.317421	-4.37225	1.22974e-05	0.000444634
Gm3724	775.819	1.01978	0.233353	4.37014	1.24168e-05	0.000448417
Derl2	1444.98	1.01315	0.231953	4.36791	1.25443e-05	0.000452147
Top2a	716.633	1.16402	0.266533	4.36727	1.25811e-05	0.000452741
Acbd4	181.638	1.20893	0.276865	4.36651	1.26246e-05	0.000453236
Myh9	407.22	-1.16512	0.266815	-4.36675	1.26107e-05	0.000453236
Tmem86a	298.473	1.27429	0.291985	4.36424	1.27564e-05	0.000456888
Mpi	501.809	1.07461	0.246323	4.3626	1.28527e-05	0.000459259
Rpl34	3254.8	0.86394	0.198064	4.36192	1.28929e-05	0.000459614
Chchd10	1294.43	1.25401	0.287875	4.35609	1.32407e-05	0.000470363
Opalin	1361.47	0.954417	0.219125	4.35559	1.32711e-05	0.000470891
Gm42771	252.767	-1.05776	0.243021	-4.35256	1.34558e-05	0.000476334
Gm4735	1410.17	1.26777	0.291345	4.35143	1.3525e-05	0.000477227
Ubb	91849.7	1.29934	0.298604	4.35139	1.3528e-05	0.000477227
Pacrg	887.712	0.782532	0.179829	4.35153	1.35191e-05	0.000477227
Chmp4b	1135.23	-0.871438	0.200316	-4.35032	1.35939e-05	0.000478933
Rpl34-ps1	1867.45	0.922815	0.212137	4.3501	1.36078e-05	0.000478933
H4c8	284.868	1.29536	0.298231	4.34348	1.40243e-05	0.000490755
Hfe	344.259	1.06213	0.244679	4.34092	1.4189e-05	0.000494811
Acaa2	778.462	0.926847	0.213496	4.34128	1.41654e-05	0.000494811
Magi3	397.668	-0.817925	0.188502	-4.33907	1.43084e-05	0.000495601
Snhg14	3482.87	-0.668189	0.153992	-4.3391	1.43066e-05	0.000495601
Eif2b2	449.015	1.20777	0.278304	4.33974	1.42652e-05	0.000495601
Ctss	14696.9	0.769593	0.177514	4.33538	1.45508e-05	0.000502821
Frat1	274.082	-0.960472	0.221616	-4.33395	1.46457e-05	0.000505526
Krtcap2	3276.57	1.05587	0.243665	4.33329	1.46899e-05	0.000506477
Mxra8	400.017	1.18301	0.273077	4.33214	1.47668e-05	0.000508553
Gm9762	280.048	1.2905	0.298028	4.33014	1.49017e-05	0.000512039
Traf7	418.647	1.25176	0.289076	4.33019	1.48981e-05	0.000512039
Cdk5	1006.93	1.16369	0.26879	4.32937	1.49535e-05	0.000513241
Gm10925	461.893	1.01402	0.234597	4.32237	1.5436e-05	0.000526833
Ly6e	1291.51	1.23353	0.285367	4.32261	1.54194e-05	0.000526833
Scrg1	7359.25	0.818463	0.189384	4.32171	1.54828e-05	0.000527836
Dnajc19	1902.63	0.702728	0.162666	4.32007	1.5598e-05	0.000530575
Zmat5	591.745	1.32469	0.306728	4.31878	1.56896e-05	0.000533097
Miat	1989.91	-0.99712	0.230929	-4.31786	1.57551e-05	0.000534725
Ddx39	338.702	1.07917	0.250026	4.31625	1.58702e-05	0.000536835
Svbp	1725.14	0.747248	0.173159	4.31539	1.5932e-05	0.000538327
Cdca8	161.528	1.27359	0.295445	4.31075	1.62701e-05	0.000546643
Klhl3	864.899	-0.752357	0.174539	-4.31054	1.62858e-05	0.000546643
Erp29	2601.67	-0.881445	0.204572	-4.30873	1.64198e-05	0.000549927
Itm2c	11386.2	-0.915449	0.212482	-4.30835	1.64475e-05	0.000550249
Rgs10	1641.14	0.893384	0.207484	4.30581	1.6638e-05	0.000555401
Clasp2	3363.9	-1.05208	0.244329	-4.30602	1.66216e-05	0.000555401
Gltp	601.22	1.13246	0.263101	4.30429	1.67523e-05	0.000557996
Tmem179b	406.743	1.09424	0.254254	4.30373	1.67948e-05	0.000558799
Sdhd	1015.36	1.08778	0.253038	4.29886	1.7168e-05	0.00056873
Gm7666	156.513	1.37058	0.319009	4.29637	1.73621e-05	0.000572668
Tox	377.102	-1.06033	0.247093	-4.29123	1.77684e-05	0.000583788
Rbm22	1187.98	-0.825292	0.192414	-4.28914	1.79367e-05	0.000587186
Fcgr1	405.155	0.970959	0.226428	4.28816	1.8016e-05	0.00058913
Gm37965	395.129	-0.948868	0.221332	-4.28708	1.81038e-05	0.000591364
Mex3d	270.73	-1.02605	0.239469	-4.28471	1.8298e-05	0.000595154
Gm14719	203.284	1.67846	0.391733	4.28471	1.82976e-05	0.000595154
Cnbp	14402.9	1.00232	0.233983	4.28371	1.83803e-05	0.000596694
Timm8b	6200.06	0.764213	0.178402	4.28366	1.83845e-05	0.000596694
A530058O07Rik	182.631	-1.09274	0.255276	-4.28062	1.86372e-05	0.000603607
Ypel4	603.018	-0.967837	0.22614	-4.27981	1.87052e-05	0.00060509
Arpc3	1160.6	0.964609	0.225563	4.27644	1.89903e-05	0.000610897
Mir670hg	537.666	1.21015	0.283036	4.27561	1.90617e-05	0.000612147
Ssu72	1914.26	0.94246	0.220547	4.27329	1.92613e-05	0.000616603
Slc38a2	2482.76	0.721611	0.168922	4.27186	1.93852e-05	0.000619918
Psma5	2442.01	0.7226	0.169304	4.26807	1.97175e-05	0.000627878
Pin1	2278.41	1.42882	0.334781	4.26793	1.97291e-05	0.000627878
Lgals9	380.837	1.40224	0.328542	4.26806	1.97177e-05	0.000627878
Ifi35	150.625	1.49044	0.349302	4.2669	1.98209e-05	0.000629883
Cbx3	1236.28	-1.45175	0.340308	-4.266	1.99013e-05	0.00063142
Rap2b	2898.16	-1.15448	0.27067	-4.26525	1.99679e-05	0.000631915
Elovl4	2004.93	-0.755099	0.177034	-4.26528	1.99655e-05	0.000631915
Hmmr	160.524	1.17093	0.274564	4.2647	2.00173e-05	0.00063282
Gm26644	209.363	-1.04318	0.24465	-4.26398	2.0082e-05	0.000634209
Gatad2b	2048.62	-0.712497	0.167254	-4.25997	2.04451e-05	0.00064367
6030400A10Rik	174.691	-1.0477	0.245976	-4.25934	2.05031e-05	0.000644832
Mrpl48	2193.86	0.76079	0.178655	4.25843	2.05868e-05	0.000646127
Gfra1	546.44	0.857883	0.201511	4.25725	2.06961e-05	0.000647557
Nr2f2	1696.87	-0.953748	0.224062	-4.25663	2.07535e-05	0.000648686
Erg28	550.252	1.30257	0.30607	4.2558	2.08307e-05	0.000649766
Zbtb22	316.799	-0.897181	0.210832	-4.25544	2.08642e-05	0.000650143
Gpr135	336.563	-1.01843	0.239398	-4.25412	2.09872e-05	0.000653308
Rab5b	556.494	1.31023	0.308122	4.25231	2.11574e-05	0.000655924
Magi1	1060.66	-1.14578	0.269711	-4.2482	2.15495e-05	0.000665369
Fam120c	203.392	-0.964824	0.227137	-4.24775	2.15926e-05	0.000666024
Dhx32	805.219	0.910423	0.214496	4.24449	2.19096e-05	0.000675117
Bod1l	5473.65	-0.749448	0.176635	-4.24292	2.20631e-05	0.00067779
Smim4	753.246	0.886409	0.208904	4.24314	2.20418e-05	0.00067779
Bex4	1181.67	-0.781161	0.184159	-4.24178	2.21756e-05	0.000679873
Zfp715	628.634	0.810673	0.191264	4.23849	2.25025e-05	0.000688508
Plppr2	879.231	0.964227	0.227615	4.23622	2.27318e-05	0.000694827
Srgn	1667.34	0.874236	0.206486	4.23387	2.29701e-05	0.000701405
Kcnab3	450.284	-0.838974	0.1982	-4.23296	2.30637e-05	0.000703557
Fabp7	11290.9	0.689931	0.163119	4.22963	2.34079e-05	0.000713345
Ttn	275.39	-1.4236	0.336676	-4.2284	2.35363e-05	0.000716539
Ppdpf	1026.56	1.20068	0.284029	4.2273	2.36515e-05	0.000719326
Scaf4	574.997	-0.921109	0.217936	-4.22652	2.37338e-05	0.00072111
Dynlt1c	168.484	1.05619	0.249963	4.22539	2.38532e-05	0.000724016
Apobec3	225.432	1.10216	0.260924	4.22405	2.39946e-05	0.000727582
4933407L21Rik	159.474	1.50904	0.357308	4.22335	2.40695e-05	0.000727947
Wbp11	1945.66	-0.879412	0.208229	-4.2233	2.40755e-05	0.000727947
Ms4a6c	339.772	1.11655	0.26438	4.22327	2.40784e-05	0.000727947
Prmt7	622.564	0.930128	0.220518	4.21793	2.46554e-05	0.000743176
Gm7600	651.98	-0.932319	0.221114	-4.21646	2.48162e-05	0.000746589
Pomk	487.898	0.890725	0.21125	4.21645	2.48176e-05	0.000746589
Pla2g7	9745.14	0.969417	0.229955	4.21568	2.49023e-05	0.00074766
Aopep	739.882	0.831103	0.197272	4.21299	2.52014e-05	0.000754077
Cby1	570.32	1.13473	0.269469	4.21097	2.54281e-05	0.000758955
Npy	14771.9	1.02993	0.244598	4.21071	2.5457e-05	0.000759073
Luc7l2	4431.48	-0.70344	0.167097	-4.20977	2.55627e-05	0.000759962
Gm45191	233.674	-0.940585	0.223425	-4.20985	2.5554e-05	0.000759962
Ier3	808.768	-1.0109	0.240237	-4.20791	2.57744e-05	0.000763303
Gm8566	854.416	-1.07159	0.254753	-4.20639	2.59483e-05	0.000766218
Tmem100	1048.11	1.06912	0.254149	4.20668	2.59145e-05	0.000766218
Tpx2	347.168	0.96007	0.228318	4.20497	2.61121e-05	0.000768404
Gm1866	183.848	1.22592	0.291529	4.20516	2.60902e-05	0.000768404
Eif3k	2709.14	1.27949	0.30433	4.20428	2.61912e-05	0.000768915
Gm8355	1980.08	0.867942	0.20644	4.20433	2.61861e-05	0.000768915
Pmm2	212.49	1.2864	0.306102	4.20253	2.63945e-05	0.000773393
Atp6v0c	269.019	2.12058	0.504706	4.2016	2.65032e-05	0.000775831
Sdc3	649.462	1.0988	0.261584	4.20057	2.66238e-05	0.000778612
Hacd2	2104.29	0.634877	0.151228	4.19816	2.69095e-05	0.000786213
Cuta	1238.03	1.31071	0.312347	4.19632	2.71286e-05	0.000791096
Higd2a	2411.88	1.11128	0.264884	4.19533	2.72469e-05	0.000793784
Gm7964	1211.33	1.87231	0.446561	4.19272	2.75625e-05	0.000800679
S100a1	11157.1	0.753026	0.17969	4.1907	2.78098e-05	0.000804792
Anxa4	450.375	1.15407	0.275447	4.18981	2.79191e-05	0.000806512
Ppp3ca	47013.7	-0.756454	0.18056	-4.1895	2.79574e-05	0.000806765
Bola1	3954.88	-0.953585	0.227711	-4.18769	2.81804e-05	0.000811659
Crybb1	152.317	1.41467	0.337963	4.18586	2.84086e-05	0.000815917
Psmc4	3813.07	0.779832	0.186325	4.18534	2.8474e-05	0.000817023
Sertm1	2776.26	-0.923637	0.220701	-4.18501	2.85156e-05	0.000817447
Slc25a20	561.465	0.99187	0.237083	4.18364	2.86874e-05	0.000821598
Ybx3	1002.59	-0.715798	0.171214	-4.18073	2.90572e-05	0.000829849
Tmbim4	2295.27	0.87167	0.208485	4.18098	2.90255e-05	0.000829849
Lage3	1904.65	0.672402	0.160833	4.18076	2.90537e-05	0.000829849
Pik3r1	2142.51	-0.725236	0.173523	-4.17947	2.92186e-05	0.000832893
Tcaf1	5559.09	-0.63933	0.15303	-4.17782	2.94321e-05	0.000838196
Rpl7l1	1101.17	0.975077	0.233496	4.17599	2.96696e-05	0.000842596
Paf1	1970.23	-0.923137	0.221099	-4.17522	2.977e-05	0.000843087
Mtdh	7138.07	-0.916631	0.219567	-4.17471	2.98365e-05	0.000844184
Tmed10-ps	629.651	1.15729	0.277238	4.17435	2.98841e-05	0.000844746
Nhs	799.555	-1.42955	0.342516	-4.17367	2.99737e-05	0.000846493
Hdgfl2	1372.3	-0.851766	0.204105	-4.17318	3.00372e-05	0.000847368
Zc3h13	3349.09	-0.674727	0.161762	-4.17111	3.0312e-05	0.000852882
Snapin	1629.75	1.21881	0.29235	4.16903	3.05902e-05	0.000859121
Tmed2	1543.19	0.965824	0.231709	4.16827	3.06924e-05	0.000861199
Gstp1	1739.01	0.826467	0.198336	4.167	3.08639e-05	0.000865212
Bccip	2792.27	1.0107	0.242605	4.16604	3.09931e-05	0.000867236
Snrpc	659.839	1.06694	0.256279	4.16321	3.13805e-05	0.000875663
Ggta1	1180.38	0.660708	0.158788	4.16095	3.16928e-05	0.000882903
A930001M01Rik	446.776	-1.98363	0.47681	-4.16021	3.17956e-05	0.000884814
Psma1	4346.76	0.794174	0.191012	4.15773	3.21429e-05	0.000892847
Cnot8	1339.22	1.05411	0.253616	4.15631	3.23431e-05	0.000896769
Atox1	4354.21	1.03769	0.249807	4.15394	3.26792e-05	0.000905265
Nek6	1300.28	0.654308	0.15759	4.15197	3.29625e-05	0.000912281
Med13l	2416.64	-0.63599	0.153219	-4.15084	3.31257e-05	0.000915136
Ufc1	4057.24	0.947224	0.228346	4.1482	3.35095e-05	0.000920146
U2surp	10604.3	-0.806147	0.194326	-4.14842	3.34776e-05	0.000920146
Thap7	265.683	1.13029	0.272493	4.14797	3.35436e-05	0.000920146
Cage1	620.919	-1.48212	0.357476	-4.14607	3.38225e-05	0.000925982
Ube2l3	2339.84	0.819703	0.1978	4.14411	3.41138e-05	0.00093228
Slc39a6	1416.26	-0.649754	0.156805	-4.14369	3.41755e-05	0.00093313
Ifnar2	325.76	0.990696	0.239177	4.14211	3.44128e-05	0.000938765
Chst11	445.799	0.950897	0.229594	4.14165	3.4482e-05	0.000939812
Gm8797	580.938	1.15873	0.279846	4.1406	3.46401e-05	0.000943276
Atp5pb	11087	0.727182	0.175646	4.14004	3.47241e-05	0.000944719
Cd81	14291.1	0.921762	0.222659	4.13978	3.47634e-05	0.000944943
AI506816	210.899	0.814461	0.1968	4.13852	3.49552e-05	0.000947815
Foxred2	267.33	-0.873951	0.211177	-4.13847	3.49624e-05	0.000947815
Ccdc88a	7617.79	-0.809937	0.195752	-4.13757	3.51002e-05	0.000949016
BC064078	310.197	1.2694	0.306942	4.13563	3.53986e-05	0.00095424
Ppt1	2927.91	0.790706	0.191221	4.13503	3.54908e-05	0.000955333
Fcgr2b	975.716	0.876674	0.212098	4.13335	3.57509e-05	0.000961485
Hsd11b1	698.327	0.868581	0.210182	4.13252	3.58815e-05	0.000962904
Eif4g1	1492.19	-0.682263	0.165101	-4.13241	3.58986e-05	0.000962904
Xlr	197.484	1.04708	0.25337	4.13261	3.58668e-05	0.000962904
Msl2	684.476	-0.866053	0.20962	-4.13154	3.60347e-05	0.000965706
H2-D1	2555.12	0.631139	0.152775	4.13118	3.60909e-05	0.00096636
Pex12	302.764	0.975316	0.236178	4.12958	3.63431e-05	0.000971781
Flywch2	302.836	1.18785	0.287688	4.12895	3.64428e-05	0.00097184
Atp6v0b	3586.68	1.11539	0.270481	4.12372	3.72802e-05	0.000990864
Gpx1	4358.76	0.762106	0.184816	4.1236	3.7299e-05	0.000990864
Gm45263	188.771	-1.10384	0.267752	-4.12264	3.74554e-05	0.000994152
Stk16	921.88	0.753666	0.182832	4.12218	3.75309e-05	0.000994421
Cd48	284.272	1.13261	0.274753	4.1223	3.75116e-05	0.000994421
Slc22a17	3599.07	1.09426	0.265483	4.12178	3.75957e-05	0.000995271
Ift22	1681.66	0.772493	0.187494	4.12009	3.78728e-05	0.00100087
Carhsp1	1368.13	0.865891	0.210284	4.11772	3.82647e-05	0.00101035
Pnmal2	1620.3	-0.849537	0.206348	-4.11702	3.83802e-05	0.00101172
Chgb	5182.19	-0.729159	0.177141	-4.11626	3.85075e-05	0.00101324
Arpc4	925.086	1.14555	0.278493	4.1134	3.89875e-05	0.0010241
Htatsf1	4071.7	-0.774527	0.188567	-4.10745	4.00057e-05	0.00104454
Dipk1b	364.57	1.24685	0.303622	4.10657	4.0157e-05	0.0010458
Abhd3	688.589	0.775806	0.188969	4.10546	4.03502e-05	0.00104904
R3hdm2	1552.52	-0.750282	0.182855	-4.10316	4.0754e-05	0.00105773
Adgrg1	767.506	1.11499	0.271807	4.10215	4.09321e-05	0.00106145
Atn1	219.066	-1.10842	0.270419	-4.09888	4.1515e-05	0.00107382
Rab29	814.285	0.97241	0.237287	4.09803	4.16681e-05	0.00107686
Sap30bp	730.725	0.886355	0.216362	4.09662	4.19224e-05	0.00108178
Kif3c	331.706	1.08248	0.264239	4.09658	4.19295e-05	0.00108178
Eif5a	2857.82	1.24842	0.304939	4.094	4.23988e-05	0.00109019
Fam160b2	219.525	-1.15192	0.281431	-4.09308	4.25676e-05	0.00109361
Sdc2	1955.44	0.663206	0.162059	4.09238	4.26963e-05	0.00109415
Nr4a3	2638.62	-0.996532	0.243523	-4.09214	4.27408e-05	0.00109437
Utrn	965.181	-0.753056	0.184119	-4.09004	4.31296e-05	0.00110339
Rac2	211.729	1.39343	0.340796	4.08875	4.33704e-05	0.00110862
Sh3rf1	4065.2	-1.04676	0.256203	-4.08569	4.39459e-05	0.00112051
Mrpl51	2205.6	0.907195	0.222134	4.08399	4.42689e-05	0.0011278
Mrpl54	868.31	1.07346	0.26293	4.08269	4.45179e-05	0.00113054
Arhgap1	498.981	1.11621	0.273638	4.07915	4.52016e-05	0.0011439
Dynlt1f	216.57	1.066	0.261348	4.07886	4.52579e-05	0.00114438
Cdc42bpa	4253.14	-0.805014	0.197442	-4.07722	4.55779e-05	0.00114876
Gm14270	935.899	0.837691	0.205458	4.0772	4.5582e-05	0.00114876
Cd86	241.622	1.1547	0.283285	4.07609	4.57984e-05	0.00115326
Scaf1	167.802	-0.961788	0.235976	-4.07579	4.58579e-05	0.0011538
Ngef	260.52	1.46238	0.358845	4.07525	4.59649e-05	0.00115458
2610037D02Rik	198.951	-1.02167	0.250723	-4.07488	4.60377e-05	0.00115517
Cyp2u1	478.611	-1.26521	0.310619	-4.07319	4.63741e-05	0.00115902
Jpt2	206.185	1.11276	0.273203	4.07302	4.64082e-05	0.00115902
Map9	3639.49	-0.644728	0.158309	-4.07259	4.6493e-05	0.00116019
Ppp1r11	2389.45	0.953156	0.234155	4.07062	4.68881e-05	0.00116689
Kdm2a	1100.77	-0.691573	0.169899	-4.07049	4.69146e-05	0.00116689
Bphl	1746.56	0.857765	0.21095	4.0662	4.77865e-05	0.00118374
Gm7331	215.004	1.21621	0.299163	4.06538	4.79533e-05	0.00118597
Chd1	751.056	-0.759584	0.186857	-4.06506	4.80201e-05	0.00118663
Atp5pb-ps	770.079	0.801577	0.197205	4.06468	4.80983e-05	0.0011876
Dad1	3874.2	1.01547	0.249973	4.06231	4.85902e-05	0.00119683
Serinc3	3180.1	-0.874242	0.215257	-4.06138	4.87836e-05	0.00120062
Tet1	748.658	-0.910965	0.224347	-4.06052	4.89645e-05	0.00120313
Gngt2	829.425	0.909011	0.223897	4.05996	4.90816e-05	0.00120503
Gm45176	339.964	-0.962621	0.237287	-4.05678	4.97531e-05	0.00121955
Gbp2	418.27	1.38609	0.341725	4.05615	4.98882e-05	0.00122085
9330162G02Rik	4659.36	-0.598391	0.147524	-4.05622	4.98737e-05	0.00122085
Ost4	375.833	0.765048	0.18872	4.05388	5.03752e-05	0.00122886
Spata33	257.951	0.839281	0.207171	4.05115	5.09663e-05	0.00123832
Cox6a2	1126.45	-0.833465	0.205795	-4.04998	5.12215e-05	0.00124254
Gpx7	286.146	0.995769	0.245914	4.04926	5.13808e-05	0.00124442
Gm44562	1288.11	-0.959395	0.23693	-4.04927	5.1377e-05	0.00124442
Ldhb-ps	1513.75	0.889591	0.219843	4.04648	5.19936e-05	0.00125626
Apool	409.775	0.948389	0.234509	4.04415	5.25133e-05	0.00126781
Stab1	428.672	0.708082	0.175162	4.04244	5.28979e-05	0.00127609
Ap2m1-ps	828.94	1.98829	0.49196	4.04158	5.30924e-05	0.00127875
Nudt7	259.354	1.0433	0.258408	4.03743	5.40411e-05	0.00129955
Hadha	1410.29	0.778143	0.192801	4.03598	5.43739e-05	0.00130411
Sobp	2214.45	-0.728848	0.180593	-4.03586	5.44022e-05	0.00130411
Pop7	651.641	0.90303	0.223764	4.03564	5.44533e-05	0.00130431
Trpm2	310.282	-0.859173	0.212915	-4.03528	5.45361e-05	0.00130526
Mrps16	1906.37	0.836139	0.207271	4.03403	5.48284e-05	0.00131123
Gm4617	892.877	1.30483	0.323529	4.0331	5.50447e-05	0.00131464
Atp1a1	500.891	1.11708	0.277075	4.0317	5.53745e-05	0.00132014
Gm46610	667.473	1.0647	0.264286	4.02858	5.61136e-05	0.00133255
Cisd3	500.412	1.22495	0.304164	4.02728	5.64265e-05	0.00133712
Celf5	2262.23	-0.9352	0.23225	-4.0267	5.65656e-05	0.0013391
Lsm10	996.453	0.934548	0.232191	4.02492	5.69953e-05	0.00134718
Lair1	1013.61	0.672431	0.167118	4.0237	5.72911e-05	0.00135145
Gm10698	239.719	2.30951	0.573989	4.02362	5.73093e-05	0.00135145
Gm5424	220.994	1.06898	0.265791	4.02189	5.77329e-05	0.00135933
Polr2i	725.84	1.06265	0.264456	4.01825	5.86322e-05	0.00137872
Ppp2r5b	224.894	1.46335	0.364337	4.01648	5.9073e-05	0.0013834
Mrpl18	2830.53	0.670548	0.166982	4.01569	5.92733e-05	0.00138596
Kcmf1	2405.61	-0.628872	0.156642	-4.0147	5.95207e-05	0.00139062
Rpain	1405.1	0.79649	0.198542	4.01169	6.02851e-05	0.00139929
Ccs	547.805	1.06602	0.265809	4.01045	6.06037e-05	0.00140359
Msi1	427.283	-1.03265	0.257664	-4.00775	6.12998e-05	0.00141594
Hrk	621.651	-1.05277	0.262734	-4.00699	6.14987e-05	0.00141775
Tbc1d9	990.775	-0.85929	0.214452	-4.00691	6.15179e-05	0.00141775
Acad8	832.148	0.819394	0.204557	4.00569	6.18357e-05	0.00142185
Dhrs7	3255.13	0.955879	0.238681	4.00484	6.20593e-05	0.00142314
Gm37311	158.588	-1.1752	0.293431	-4.00503	6.20099e-05	0.00142314
Fxyd7	226.65	1.53137	0.38248	4.0038	6.23335e-05	0.00142683
Selenok	21262.6	0.67941	0.1697	4.00359	6.23888e-05	0.00142702
Ap5s1	224.574	0.907941	0.226813	4.00303	6.25353e-05	0.0014282
Pno1	1204.86	1.03738	0.259159	4.00286	6.25809e-05	0.0014282
Sdhaf4	2473.29	0.661171	0.165236	4.00137	6.29761e-05	0.00143614
Igfbp7	660.181	-0.949197	0.237381	-3.99862	6.3712e-05	0.00145039
Flt1	360.296	-0.817312	0.204406	-3.99848	6.37505e-05	0.00145039
Acer3	928.038	0.930114	0.232709	3.9969	6.41766e-05	0.00145805
Rpl32	7535.08	1.18104	0.295549	3.99609	6.43969e-05	0.00146088
Gm5089	647.104	0.725843	0.181749	3.99366	6.50624e-05	0.00147378
Mllt11	9190.91	1.21394	0.304108	3.99181	6.55717e-05	0.00148091
Tmem208	1180.14	0.837555	0.209833	3.99152	6.56502e-05	0.00148158
Ddx6	2330.44	-0.632088	0.158484	-3.98835	6.65358e-05	0.00149935
Dip2b	1246.09	0.716041	0.179553	3.9879	6.66597e-05	0.00150103
Sall1	491.761	0.832532	0.208803	3.98716	6.68701e-05	0.00150339
Rhog	196.848	1.63967	0.411375	3.98582	6.72481e-05	0.00150947
Pim1	177.335	-1.2289	0.308409	-3.98465	6.75795e-05	0.00151501
Camk1	1213.01	0.855488	0.214726	3.98409	6.77397e-05	0.00151749
Arhgap23	807.069	0.610872	0.15334	3.98379	6.78257e-05	0.0015183
mt-Nd3	165.461	-1.30776	0.328346	-3.98288	6.8086e-05	0.001523
Med21	1600.17	0.700339	0.175858	3.9824	6.82218e-05	0.00152492
Septin9	755.174	0.943184	0.236859	3.98205	6.83245e-05	0.0015261
1110059E24Rik	860.073	0.987985	0.248129	3.98173	6.84153e-05	0.001527
Nt5c3b	543.543	1.01443	0.254881	3.98003	6.89053e-05	0.00153569
Nupr1	4733.13	0.669501	0.168238	3.9795	6.90608e-05	0.00153803
Mark3	4713.79	-0.66866	0.168048	-3.97899	6.92086e-05	0.00153937
Gm37238	243.509	-1.04927	0.263866	-3.97652	6.99314e-05	0.00155288
Smg7	2720.18	-0.950193	0.23897	-3.97621	7.00228e-05	0.00155377
P4ha2	1203.49	-0.892711	0.224565	-3.97529	7.02942e-05	0.00155866
Rnh1	1516.79	0.635787	0.159965	3.97455	7.05127e-05	0.00156182
Gm45262	157.343	0.961432	0.241927	3.97406	7.06572e-05	0.00156329
Oaz1	2055.36	0.883427	0.222323	3.97362	7.07897e-05	0.00156509
Pnrc2	2745.86	0.922221	0.232129	3.97287	7.10107e-05	0.00156656
Fundc2	1866.14	0.664788	0.167331	3.9729	7.10025e-05	0.00156656
Slc31a1	733.293	0.986044	0.248342	3.97051	7.17196e-05	0.00157762
Pmm1	2040.93	0.836634	0.210767	3.96948	7.20299e-05	0.00158216
Sod1	6736.23	-0.881512	0.222232	-3.96663	7.28965e-05	0.00159809
Ap3s1-ps1	156.736	1.2935	0.3261	3.96658	7.29124e-05	0.00159809
Glmp	477.733	1.02938	0.259551	3.96598	7.30935e-05	0.00159907
D8Ertd738e	3298.95	1.03958	0.262129	3.96592	7.31138e-05	0.00159907
Ift140	258.645	0.84567	0.21338	3.96321	7.39489e-05	0.00161384
Mrps31	831.934	0.811749	0.204873	3.96221	7.42591e-05	0.00161482
Pdcd4	10682.9	-1.7352	0.437911	-3.96246	7.41819e-05	0.00161482
Trappc2	2709.35	0.965942	0.243769	3.96252	7.41613e-05	0.00161482
Foxg1	5067.59	-0.794663	0.200675	-3.95994	7.49674e-05	0.00162906
Pbx4	237.177	1.26907	0.320644	3.95786	7.56229e-05	0.00164096
Nxt2	1289.59	1.11766	0.282468	3.95677	7.59692e-05	0.00164613
Maml2	845.409	1.23995	0.313397	3.9565	7.60571e-05	0.00164686
Bola3	1804.35	0.872227	0.220615	3.95361	7.69811e-05	0.00166263
Crebl2	3367.35	-1.73097	0.437851	-3.95332	7.70729e-05	0.00166263
Gm6997	454.476	0.846891	0.214224	3.9533	7.70813e-05	0.00166263
Uros	263.345	1.09525	0.277125	3.9522	7.74363e-05	0.00166841
Stx2	201.382	0.915824	0.231787	3.95115	7.7777e-05	0.00167457
Zdhhc17	1546.88	-0.691357	0.175027	-3.94999	7.81532e-05	0.00168148
Lss	520.051	-0.788403	0.199678	-3.94837	7.86856e-05	0.00169174
Tamm41	397.999	0.950111	0.240712	3.94708	7.91109e-05	0.00169729
Eif4ebp1	444.205	1.01954	0.258295	3.94718	7.90755e-05	0.00169729
Tenm3	1294.1	-0.895268	0.226937	-3.94501	7.97978e-05	0.00171082
Gm4149	759.536	1.15105	0.291888	3.94347	8.03126e-05	0.00171823
Creb3	1312.56	0.917017	0.232645	3.9417	8.09076e-05	0.00172853
Lamp1	5396.08	0.658837	0.167248	3.93927	8.1729e-05	0.00174262
Gtf2a2	2385.7	0.714926	0.181488	3.93924	8.17391e-05	0.00174262
Cd84	821.013	0.875756	0.222368	3.93833	8.20511e-05	0.00174805
Gm10282	715.941	1.08067	0.274427	3.9379	8.2197e-05	0.00174993
Ccdc90b	666.258	0.841706	0.213822	3.93648	8.26848e-05	0.00175774
Txndc12	3296.12	0.824986	0.20968	3.93449	8.3372e-05	0.00176965
C3ar1	1133.29	0.861298	0.219022	3.93247	8.40771e-05	0.00177993
Tspan3	13243	0.654762	0.166629	3.92947	8.51343e-05	0.00179751
Mocs2	2752.14	0.609092	0.155007	3.92945	8.51404e-05	0.00179751
Phlda3	224.297	0.988935	0.251775	3.92785	8.571e-05	0.00180703
Mad2l2	228.231	0.979171	0.249326	3.92727	8.59138e-05	0.00180883
Mrpl28	2572.74	0.981946	0.250161	3.92525	8.66397e-05	0.00182285
Wdr3	531.154	-0.69861	0.178002	-3.92473	8.68255e-05	0.00182549
Tsc22d4	1430.4	1.05761	0.269584	3.92312	8.74103e-05	0.00183525
Zfp637	947.118	0.975261	0.248662	3.92204	8.78023e-05	0.00184162
Xaf1	617.262	0.965664	0.246268	3.92119	8.81133e-05	0.00184493
Lrrc45	536.418	-0.942554	0.240419	-3.92047	8.8376e-05	0.00184915
Zfp532	814.169	-0.74789	0.190854	-3.91865	8.90472e-05	0.00186192
Emc4	5906.46	0.947463	0.241794	3.91847	8.91127e-05	0.00186201
Gxylt1	507.314	-0.819159	0.209102	-3.91751	8.94686e-05	0.00186688
Cops3	976.775	0.979162	0.249977	3.91701	8.96529e-05	0.00186945
Lyplal1	176.441	1.17918	0.301178	3.91522	9.0321e-05	0.00187799
Col4a3bp	1169.85	-0.787157	0.201138	-3.91352	9.0961e-05	0.00188767
Gtpbp4	2270.9	-0.725241	0.185368	-3.91245	9.13655e-05	0.00189349
1700123O20Rik	977.344	0.888819	0.227208	3.91192	9.15636e-05	0.00189501
Lmo7	2273.69	-0.61845	0.158149	-3.91055	9.20874e-05	0.00190434
Pfn1	4062.78	1.04426	0.267177	3.9085	9.28728e-05	0.0019182
Gng3	4286.2	1.06144	0.271627	3.90771	9.31738e-05	0.0019218
Mrpl58	1516.7	0.989406	0.25334	3.90545	9.40518e-05	0.00193337
Dynlrb1	14203.7	0.6304	0.161464	3.90428	9.45069e-05	0.0019401
Qsox2	302.426	0.743147	0.190532	3.90038	9.6043e-05	0.00196765
Echs1	1669.06	0.674872	0.173122	3.89824	9.68954e-05	0.00198287
D17H6S53E	478.326	-1.08888	0.279486	-3.896	9.77932e-05	0.00199698
Aurkaip1	3300.31	0.981007	0.251841	3.89534	9.8061e-05	0.00200092
Pdlim7	883.176	1.12024	0.287735	3.89331	9.88843e-05	0.00201502
1810030O07Rik	342.08	0.99624	0.255947	3.89237	9.92693e-05	0.00202151
Gm4117	208.927	-1.36206	0.350056	-3.89099	9.98367e-05	0.00202927
Gldc	1167.01	0.618604	0.158992	3.89079	9.99173e-05	0.00202927
Trim59	451.404	0.770445	0.198191	3.88738	0.000101332	0.00205327
Gm10145	289.653	0.889056	0.228762	3.88638	0.000101749	0.0020596
Igtp	230.408	1.30195	0.335104	3.88522	0.000102239	0.00206677
Rpusd1	196.759	1.16474	0.29982	3.8848	0.000102413	0.00206892
Vps26a	1589.66	0.83944	0.216174	3.88316	0.000103107	0.00208156
Comt	1090.21	0.606447	0.156208	3.88231	0.000103469	0.00208748
Mrps12	1143.79	1.04795	0.270144	3.87922	0.000104791	0.00210996
Jpt1	2433.63	0.874075	0.225449	3.87704	0.000105734	0.00212332
Mrps11	786.068	1.0898	0.281112	3.87675	0.000105863	0.00212452
Wasf3	2275.92	-0.630234	0.16264	-3.87503	0.000106613	0.00213198
Mrpl35	1643.67	0.7906	0.204029	3.87493	0.000106655	0.00213198
Hmox2	1112.25	0.863468	0.222874	3.87424	0.00010696	0.00213667
Adgrl3	2733.91	-0.862846	0.222733	-3.8739	0.000107109	0.00213685
Pou3f1	828.181	-0.748117	0.193159	-3.87306	0.000107475	0.00213995
Tet2	1471.23	-0.999939	0.258194	-3.87282	0.000107584	0.00214072
Actl6a	270.834	1.003	0.259144	3.87045	0.000108636	0.00215881
Map6	1118.1	0.658468	0.170241	3.86787	0.000109792	0.00217896
Rps19	3985.66	1.1964	0.309368	3.86723	0.000110076	0.00218033
Minar1	191.766	-1.00524	0.259923	-3.86748	0.000109968	0.00218033
Flrt1	465.773	-0.828779	0.214305	-3.86729	0.00011005	0.00218033
Zfp292	2942.21	-0.649579	0.168131	-3.86354	0.000111757	0.00220788
Gm12338	22469.5	-0.927968	0.240343	-3.86101	0.000112919	0.00222793
Cpne5	173.876	-1.03031	0.26688	-3.86057	0.000113122	0.00223049
Capza1	522.002	0.784992	0.203378	3.85976	0.000113498	0.00223647
Snx3	8598.82	0.943393	0.244499	3.85847	0.000114099	0.00224395
Zfp106	4267.04	-0.521173	0.135136	-3.85667	0.000114944	0.00225764
Ppil1	364.355	0.899096	0.233148	3.85632	0.000115105	0.00225935
Mecr	434.366	1.14463	0.296872	3.85564	0.000115426	0.0022642
Snrpn	10222.8	1.22887	0.319082	3.85126	0.000117512	0.00229328
Tubgcp3	465.742	0.91811	0.238556	3.84862	0.000118785	0.00231369
Tcf4	23109.7	-0.588686	0.152967	-3.84845	0.000118866	0.00231379
Cep70	1367.06	-0.788825	0.205114	-3.84579	0.000120167	0.00233045
Desi1	1576.5	0.623601	0.162157	3.84565	0.000120233	0.00233045
0610012G03Rik	1187.87	1.05567	0.274513	3.8456	0.000120258	0.00233045
G3bp1	3298.69	-0.835073	0.2172	-3.84472	0.000120692	0.00233588
Jkamp	1599.35	0.901396	0.234448	3.84476	0.000120673	0.00233588
Kctd5	783.242	0.787835	0.204988	3.84333	0.000121376	0.00234615
Slbp	830.594	1.04893	0.272939	3.8431	0.000121488	0.00234659
Kcnk9	723.72	-0.622575	0.162046	-3.84198	0.000122048	0.00235465
Ids	4064.42	-0.692867	0.180352	-3.84175	0.000122162	0.00235536
Ppan	326.541	-0.777702	0.202582	-3.83895	0.000123563	0.00236916
Ndufaf3	1201.36	0.818479	0.213195	3.8391	0.000123485	0.00236916
Gm6252	286.269	1.0808	0.281533	3.83897	0.000123553	0.00236916
Tst	902.185	0.804438	0.209718	3.83581	0.000125151	0.00239478
Tmem205	858.894	1.04454	0.272405	3.83452	0.000125811	0.00239837
Casp8	315.497	0.779521	0.203324	3.8339	0.00012613	0.00240143
Mrps25	1126.72	0.698035	0.182065	3.83398	0.000126087	0.00240143
Renbp	293.592	0.879758	0.229602	3.83167	0.000127275	0.00242022
Zyx	266.732	0.949105	0.247737	3.83109	0.000127576	0.0024229
Wdr6	244.871	0.918566	0.239787	3.83076	0.000127749	0.00242468
Zswim7	1269.66	0.696571	0.181858	3.83031	0.000127984	0.00242763
Clybl	2764.58	0.940416	0.245551	3.82982	0.000128238	0.00242942
Prr13	1826.4	1.23899	0.323554	3.82933	0.000128492	0.00243271
Prnp	30243.3	-0.722415	0.188687	-3.82865	0.00012885	0.00243344
Pnrc1	2653.25	-0.75488	0.197151	-3.82894	0.000128695	0.00243344
Gstm2-ps1	426.47	1.23001	0.321328	3.82789	0.000129249	0.00243742
2610507B11Rik	763.578	-0.651075	0.170092	-3.82779	0.000129301	0.00243742
Psma7	10459.9	0.770069	0.201212	3.82714	0.000129638	0.00244076
Gpr37l1	2678.69	0.918303	0.240023	3.82589	0.000130299	0.00244865
Frmd8	952.216	0.7455	0.194894	3.82515	0.000130694	0.00245456
Mt1	26521.2	0.97112	0.254145	3.82112	0.000132848	0.00249042
Gm45844	248.047	-0.826026	0.216209	-3.82049	0.000133185	0.00249519
Gm1673	646.513	1.02862	0.26928	3.81988	0.000133516	0.00249833
Decr1	1101.64	0.623269	0.163222	3.81854	0.000134243	0.00251038
Sirt7	561.322	0.935009	0.244902	3.81789	0.000134599	0.00251548
Cd14	505.81	1.13081	0.296243	3.81717	0.000134989	0.00251727
Tmem138	312.547	0.905053	0.23711	3.81702	0.000135073	0.00251727
Gm43316	309.104	-1.02996	0.269864	-3.81657	0.000135317	0.0025181
C1qa	1355.78	2.01718	0.52891	3.81385	0.000136821	0.00254141
Ing2	928.402	-0.588033	0.154256	-3.81206	0.000137815	0.0025552
Tpd52l2	2015.58	0.645586	0.16955	3.80765	0.000140293	0.00259482
Spen	607.315	-0.76406	0.200672	-3.8075	0.000140378	0.00259482
Nxpe3	359.999	-0.960506	0.252338	-3.80643	0.000140988	0.00260294
Cep135	367.792	-0.728163	0.19136	-3.80519	0.000141693	0.00261279
Psph	1871.5	0.582793	0.153328	3.80096	0.000144135	0.00265133
Fabp3-ps1	465.664	0.894092	0.235234	3.80087	0.00014419	0.00265133
Usp9x	951.324	-0.75389	0.198341	-3.80098	0.000144126	0.00265133
Gm5456	215.018	1.01599	0.267349	3.80024	0.000144558	0.00265595
Rpl21-ps15	205.38	1.15866	0.304954	3.79945	0.00014502	0.00265964
Ankhd1	1579.94	-0.61292	0.161404	-3.79743	0.000146204	0.00267436
Gpbp1l1	501.723	-0.798572	0.210361	-3.7962	0.000146929	0.00268011
Gcnt2	510.654	-0.741374	0.195322	-3.79565	0.000147254	0.00268444
Lyz2	7128.58	1.02774	0.271028	3.792	0.000149438	0.00271936
Hcfc1r1	1991.17	1.10867	0.292489	3.79046	0.00015037	0.00273142
Kat2a	186.982	1.12629	0.297239	3.78918	0.000151146	0.00274224
P2ry12	601.78	0.907674	0.239685	3.78694	0.000152516	0.00276057
Cox7c-ps1	528.704	-0.949282	0.250702	-3.78649	0.000152791	0.00276057
Cln3	194.301	0.867314	0.229109	3.78559	0.000153342	0.00276561
H3f3c	278.742	0.79853	0.211108	3.78258	0.000155214	0.00279456
Mrpl57	1728.96	0.721495	0.190743	3.78256	0.000155223	0.00279456
Kcnb2	448.764	-0.890032	0.235355	-3.78166	0.000155789	0.00279649
Nit2	568.463	1.06619	0.281932	3.78174	0.000155735	0.00279649
Grin3a	807.752	-0.636152	0.168242	-3.78118	0.000156089	0.00279692
Safb	1149.75	-0.797377	0.21089	-3.78102	0.000156189	0.00279708
Cd3eap	467.944	-0.770185	0.203747	-3.78011	0.00015676	0.00280235
Ap3m1	1054.3	0.819709	0.216847	3.78012	0.000156753	0.00280235
Gm44559	755.312	-0.772677	0.204429	-3.77968	0.000157031	0.00280555
Ubqln4	1202.33	-0.698777	0.184981	-3.77756	0.00015837	0.00282367
Scp2	5739.65	0.708836	0.187644	3.77756	0.000158375	0.00282367
Fam104a	1590.48	0.751411	0.198918	3.77749	0.000158416	0.00282367
Taf1	2122.41	-0.594758	0.157434	-3.77783	0.000158202	0.00282367
Gba2	447.941	0.720815	0.190888	3.77611	0.000159294	0.00283434
Slc35b1	1956.68	0.748787	0.198321	3.77563	0.000159603	0.00283818
Gpx4	1090.54	1.11503	0.295429	3.77428	0.000160474	0.00285033
Cops5	2115.49	0.817293	0.216564	3.77391	0.00016071	0.00285121
Fkbp8	1880.68	1.01986	0.270233	3.77402	0.000160639	0.00285121
Fbxo36	857.536	0.890163	0.235911	3.77329	0.000161108	0.00285494
Gpr19	485.6	0.871862	0.231084	3.77292	0.000161348	0.00285586
Zfp703	380.28	1.12355	0.297923	3.77128	0.000162414	0.00287139
Gm38126	153.917	-1.23099	0.326472	-3.77058	0.000162871	0.00287446
Cntln	717.186	-0.728932	0.19332	-3.77059	0.000162861	0.00287446
Fam13b	308.951	-0.83833	0.222394	-3.76958	0.000163524	0.00288098
Gm43712	196.841	-0.88916	0.235984	-3.76789	0.000164634	0.00289216
Wnk3	856.686	-0.588278	0.156115	-3.76824	0.0001644	0.00289216
Rbm12	504.188	-0.801514	0.212863	-3.76539	0.000166287	0.00291615
Sec23ip	2649.11	-1.0248	0.272348	-3.76282	0.000168006	0.00293747
Atp5o	17265	0.629809	0.167387	3.76258	0.000168169	0.00293747
Clpp	1495.68	0.880206	0.233934	3.76263	0.000168138	0.00293747
Capn2	1920.69	0.554383	0.147392	3.76127	0.000169053	0.00294937
Oser1	302.699	1.25919	0.33501	3.75868	0.000170815	0.002975
A430005L14Rik	587.127	1.0886	0.289697	3.75772	0.000171466	0.00298292
Eri3	1307.58	1.02966	0.274108	3.75639	0.000172382	0.00299542
Mpp7	357.897	-0.877613	0.233679	-3.75563	0.000172904	0.0029981
Fuca1	3062.39	0.738802	0.196736	3.7553	0.000173133	0.00299822
Dnajc19-ps	1793.34	0.696553	0.185645	3.75206	0.000175386	0.0030269
4833439L19Rik	1917.93	0.699412	0.186417	3.75186	0.000175525	0.00302757
Hacd1	526.869	0.718759	0.191683	3.74973	0.000177027	0.00305003
Rrm2	203.447	1.00767	0.268807	3.74867	0.000177772	0.00305941
Adam10	4983.2	-0.996871	0.266016	-3.74741	0.00017867	0.00307139
Vegfd	1305	-0.897104	0.239452	-3.74649	0.000179323	0.00307914
Ino80c	430.525	0.713685	0.190641	3.74361	0.000181394	0.00310594
Eml1	344.656	0.946524	0.252868	3.74316	0.000181722	0.00310807
Sdcbp	11271.9	0.971027	0.259456	3.74255	0.000182159	0.0031135
Eif3a	9581.27	-0.6733	0.179909	-3.74244	0.000182244	0.0031135
Fam98b	1717	-0.643298	0.171954	-3.7411	0.00018322	0.00312665
Setd3	4319.92	-0.659664	0.176325	-3.74118	0.000183157	0.00312665
Fam174a	2011.41	-0.583517	0.156009	-3.74027	0.000183821	0.00313339
Rnf167	809.553	0.891242	0.238314	3.73978	0.000184183	0.00313687
Tcf20	2117.8	-0.848376	0.226914	-3.73875	0.000184939	0.00314717
Qars	1005.66	0.614314	0.164441	3.73577	0.000187144	0.00318292
Arid1b	4349.03	-0.892828	0.239047	-3.73495	0.000187754	0.00318617
Chchd4	1005.98	0.860263	0.230354	3.73453	0.000188069	0.00318837
Rbm4b	1161.73	-1.05714	0.283074	-3.73449	0.000188093	0.00318837
Ldhb	14807.6	0.79838	0.21381	3.73407	0.000188412	0.00319022
Cers2	940.956	0.92117	0.246822	3.73212	0.000189873	0.00321316
Msrb1	574.575	0.889312	0.238296	3.73197	0.000189989	0.00321335
Txn2	2143.66	0.916948	0.245719	3.73169	0.000190198	0.00321509
Srp14	8014.41	0.686703	0.184189	3.72826	0.000192807	0.00325018
Rpp38	433.379	0.77915	0.209025	3.72753	0.000193363	0.00325774
9630010A21Rik	476.492	-0.854606	0.229285	-3.72726	0.00019357	0.00325942
Hsd17b12	1116.68	0.859543	0.230618	3.72712	0.000193679	0.00325942
Apba2	4569.79	-0.718489	0.192896	-3.72476	0.000195504	0.00328653
Tomm40	453.762	1.02959	0.276477	3.72396	0.000196125	0.00329515
Sptssa	1484.35	0.734335	0.19725	3.72287	0.00019697	0.00330206
Ramp1	2685.31	0.795791	0.214013	3.71842	0.000200474	0.00334974
Mthfd2l	306.423	0.836473	0.225009	3.7175	0.000201204	0.00335825
Usp34	3034.29	-0.641961	0.172827	-3.71447	0.000203628	0.00339498
Maged1	12038.2	-0.572902	0.154258	-3.71392	0.000204073	0.00340043
2610008E11Rik	841.156	-0.737892	0.198802	-3.71169	0.00020588	0.00341699
Arg1	207.984	1.3852	0.373338	3.7103	0.000207012	0.00342888
Ly6h	610.396	1.16784	0.314907	3.70854	0.000208462	0.00344726
H2-T22	256.818	1.0242	0.276285	3.70703	0.000209701	0.00346399
Epdr1	1699.09	0.709974	0.191539	3.70669	0.00020999	0.00346688
Irf2bp2	1045.54	-0.676732	0.182608	-3.70592	0.000210625	0.00347548
Syt14	313.091	-0.738681	0.199388	-3.70475	0.000211599	0.00348401
Anxa2	2184.32	0.901432	0.243421	3.70318	0.000212917	0.00349935
Ube2n-ps1	1272.4	1.25924	0.34015	3.70202	0.000213893	0.00351227
Gps1	510.99	0.799988	0.216203	3.70016	0.000215462	0.00353232
Lcorl	1616.99	-0.621308	0.167952	-3.69931	0.000216187	0.0035404
Rpp25l	218.835	1.15697	0.312934	3.69718	0.000218007	0.00356637
Tmem9b	3898.27	0.610416	0.165162	3.69587	0.000219137	0.00358293
Gm18736	245.605	1.01908	0.2758	3.69501	0.000219874	0.00359112
Ncoa3	1624.3	-0.999832	0.270694	-3.69358	0.000221117	0.00360245
Nckap1l	286.181	0.792987	0.214704	3.6934	0.000221278	0.00360245
Gm8894	282.474	0.85305	0.230989	3.69302	0.000221603	0.00360389
Rassf4	389.494	0.941584	0.2552	3.68959	0.000224612	0.00364698
Hint1	8424.45	0.913008	0.247454	3.68961	0.000224597	0.00364698
Pdcd6	4795.06	0.715899	0.194256	3.68533	0.000228405	0.0036987
Gm12168	200.828	1.03478	0.280824	3.68481	0.000228871	0.00370275
Tmem119	304.123	0.92839	0.252078	3.68295	0.000230547	0.0037247
Nsfl1c	1240.24	0.884549	0.240443	3.67883	0.000234303	0.00377393
Tmem256	3407.61	0.948509	0.257925	3.67746	0.000235565	0.00378949
Vipas39	644.745	0.844801	0.229728	3.67739	0.00023563	0.00378949
Gm11451	279.635	0.997326	0.27125	3.67677	0.000236203	0.00379671
Ntan1	3327.75	0.665575	0.18111	3.67498	0.000237867	0.00381943
Cst3	132331	0.619039	0.168513	3.67354	0.00023921	0.00383089
Xbp1	1400.28	0.991513	0.269906	3.67354	0.00023921	0.00383089
Vps13a	1051.93	-0.574679	0.156524	-3.67151	0.000241119	0.0038574
Gnpda2	511.027	1.08778	0.296288	3.67134	0.00024128	0.00385794
Gm12989	973.655	0.712203	0.194027	3.67063	0.000241954	0.00386263
Abhd4	1330.54	1.06745	0.290807	3.67065	0.000241936	0.00386263
Klf7	2244.44	-0.728055	0.198405	-3.66953	0.000242993	0.00387314
Clec2l	366.516	0.944424	0.257355	3.66974	0.000242799	0.00387314
Gnl3l	16210.2	-1.57822	0.430083	-3.66956	0.000242967	0.00387314
Prdx2	6411.4	0.728562	0.198585	3.66877	0.000243723	0.00388274
Cs	2509.17	0.641177	0.174804	3.66797	0.000244482	0.00389279
Pdha1	1185.34	0.830545	0.22649	3.66702	0.00024539	0.00390316
Gnptg	1217.26	0.661086	0.180301	3.66656	0.000245834	0.00390818
Hsp90b1	12884.3	-0.606342	0.165441	-3.66501	0.000247325	0.00392369
Slc38a3	306.347	1.05532	0.288026	3.66396	0.000248344	0.00393481
Iws1	1285.76	-0.60242	0.164421	-3.66389	0.000248414	0.00393481
Efemp2	499.158	0.971362	0.265101	3.66412	0.00024819	0.00393481
Coa3	7421.45	0.796046	0.217368	3.6622	0.000250062	0.00394796
Gsap	634.853	0.661257	0.180641	3.66062	0.000251607	0.00395862
5530601H04Rik	986.499	0.670085	0.183078	3.66011	0.000252105	0.00396235
Plcxd2	619.81	-0.623181	0.170357	-3.65809	0.000254101	0.00398626
Ipo11	890.103	0.660541	0.18058	3.65789	0.000254303	0.00398662
Btbd2	392.21	0.942648	0.25775	3.65721	0.000254973	0.00399506
Eif4e2	1391.76	0.609724	0.166813	3.65514	0.000257043	0.00401921
Cplx3	162.926	1.39091	0.380676	3.65379	0.000258395	0.00403236
Josd2	346.224	0.947472	0.259353	3.65321	0.000258983	0.00403504
Tmem74	221.697	-0.942252	0.25807	-3.65114	0.000261074	0.00405724
Smc1a	2419.43	-0.52224	0.143043	-3.65093	0.000261287	0.00405849
Gm2962	1166.18	0.672542	0.184292	3.64934	0.000262917	0.00408027
Gm45441	170.553	-1.08594	0.297682	-3.648	0.000264294	0.00409683
Nfil3	536.148	-0.77207	0.211714	-3.64675	0.000265573	0.0041086
Cul9	349.466	-0.969164	0.26575	-3.6469	0.000265421	0.0041086
Cnih2	1078.64	1.11968	0.307041	3.64669	0.000265639	0.0041086
Taf12	649.584	0.915587	0.251103	3.64625	0.000266092	0.00411213
Rbm3	830.881	0.706714	0.193836	3.64593	0.000266422	0.00411514
Cap1	199.94	0.987027	0.270769	3.64528	0.000267105	0.00412361
Rbbp6	3585.54	-0.614061	0.168517	-3.64392	0.00026852	0.00413497
Atp1b2	1699.61	1.08922	0.299045	3.64234	0.000270176	0.00415206
Cdk1	253.768	1.98893	0.546121	3.64192	0.000270613	0.00415459
Eif4a-ps4	544.03	2.00751	0.551268	3.64163	0.00027092	0.00415692
Pgam1-ps2	368.786	1.75734	0.482665	3.64092	0.000271669	0.0041645
Dhrs3	439.712	0.742026	0.203841	3.64021	0.000272413	0.0041696
Acd	355.987	1.0099	0.277419	3.64034	0.000272275	0.0041696
Commd10	685.484	1.15381	0.316956	3.64029	0.000272332	0.0041696
Plod1	395.805	0.837308	0.23006	3.63953	0.000273138	0.0041765
Washc3	1555.28	0.656156	0.180337	3.6385	0.000274228	0.00418477
Bst2	435.198	0.912127	0.250746	3.63766	0.00027513	0.00419642
1500011B03Rik	2772.46	0.770393	0.211856	3.63641	0.000276468	0.00420899
Ndufb10	13009.5	0.607646	0.167102	3.63637	0.000276507	0.00420899
Ak3	1887.86	0.648062	0.178214	3.63643	0.000276441	0.00420899
Rpl31	655.607	0.805672	0.221591	3.63586	0.000277057	0.00421104
Amy1	951.482	-0.718493	0.197608	-3.63596	0.00027695	0.00421104
BC004004	1295.52	0.816115	0.224462	3.63588	0.000277034	0.00421104
Sipa1l3	424.428	-0.695092	0.191195	-3.63551	0.000277432	0.00421464
Rsph9	941.987	0.721192	0.19842	3.63467	0.000278333	0.00422412
Vta1	1562.06	0.80575	0.221797	3.63283	0.000280328	0.00425016
Pdgfa	1478.42	-0.661319	0.182061	-3.63239	0.000280804	0.00425525
Fgf2	687.5	-0.689386	0.189823	-3.63174	0.000281521	0.004264
Ergic3	1709.18	0.602463	0.165939	3.63063	0.000282734	0.0042781
Rpl39-ps	288.169	1.18278	0.3259	3.62928	0.000284218	0.00429629
Jtb	2539.96	0.691261	0.190516	3.62837	0.000285215	0.00430922
Foxj3	1705.15	-0.797965	0.219931	-3.62824	0.000285356	0.00430922
Ube2r2	3918.28	-0.601537	0.165898	-3.62594	0.000287912	0.00434136
Nefh	506.708	-0.856287	0.236248	-3.62453	0.000289487	0.00436294
Gla	407.465	0.980636	0.27059	3.62406	0.000290016	0.00436875
Vwc2	244.528	-0.892356	0.246255	-3.62371	0.000290411	0.00437038
Cntnap1	369.287	-0.818321	0.225965	-3.62145	0.000292958	0.00439783
Gm8399	229.636	1.15887	0.319995	3.62153	0.000292864	0.00439783
Enoph1	872.382	0.878405	0.242567	3.62129	0.00029314	0.00439799
Dlc1	650.41	-0.761846	0.210389	-3.62113	0.000293314	0.00439799
Eif2b1	1035.29	0.979129	0.270427	3.62068	0.000293832	0.00440227
Blvra	1334.57	0.901733	0.249147	3.61928	0.000295421	0.00442391
Psat1	2639.88	0.712595	0.197151	3.61446	0.000300974	0.0044916
Mpzl1	795.252	0.786478	0.217653	3.61345	0.000302145	0.00449963
Bin3	221.401	0.966924	0.267597	3.61336	0.000302251	0.00449963
Gm37602	214.474	-1.10829	0.306732	-3.61322	0.000302414	0.00449985
Grina	1407.02	1.05634	0.292388	3.61279	0.000302922	0.00450521
Cinp	818.424	0.808497	0.223882	3.61127	0.000304705	0.0045251
Slc25a4	18829.2	0.669243	0.185416	3.60942	0.000306882	0.00455297
Clip1	4210	-0.579652	0.160615	-3.60896	0.000307432	0.00455633
Clec5a	190.061	1.22423	0.339291	3.60821	0.00030832	0.00456023
Vav1	169.658	1.00923	0.279696	3.60829	0.000308223	0.00456023
Tmem158	414.585	-0.793393	0.219958	-3.60702	0.000309737	0.00457527
Milr1	203.107	0.796501	0.220909	3.60557	0.000311471	0.00459643
Setd2	1770.25	-0.55558	0.154218	-3.60257	0.000315092	0.00463799
Nkain2	660.664	-0.62317	0.172973	-3.6027	0.000314931	0.00463799
Fis1	4275.99	0.928092	0.257649	3.60215	0.000315594	0.00464152
Gm14269	2954.34	1.04925	0.291467	3.59989	0.000318358	0.00467835
Phactr1	7529.93	-0.519093	0.14422	-3.59931	0.00031906	0.0046857
Glud1	4798.37	0.574799	0.159712	3.59898	0.000319471	0.00468948
Arl1	3974.3	0.817677	0.22729	3.5975	0.000321292	0.00471167
S100a13	3618.73	0.683043	0.189894	3.59697	0.000321941	0.00471891
Itgam	1004.83	0.69686	0.193742	3.59685	0.000322099	0.00471896
Coa6	975.57	0.805171	0.223903	3.59608	0.000323053	0.00473066
Mcfd2	2089.01	0.807245	0.224532	3.59523	0.000324103	0.00474375
Pik3r2	280.874	1.05518	0.293562	3.59441	0.000325124	0.00475375
Rps3a1	9189.04	-0.732583	0.20384	-3.59392	0.000325739	0.00475626
Panx2	251.028	-0.989604	0.275349	-3.594	0.000325635	0.00475626
Etv1	2570.16	-0.701682	0.195249	-3.59377	0.000325924	0.00475667
Cfap126	241.014	1.34338	0.373878	3.59309	0.000326776	0.00476226
Dhx8	657.597	-0.585304	0.162892	-3.5932	0.000326647	0.00476226
Gm11808	2159.58	0.911582	0.2539	3.59031	0.000330281	0.00480277
Csf2rb	174.144	0.940909	0.262082	3.59014	0.000330502	0.00480277
Gm6542	559.073	0.922838	0.257041	3.59023	0.000330382	0.00480277
Synpo	1489.37	-0.721431	0.200969	-3.58976	0.000330977	0.00480509
Tlcd1	338.505	1.02843	0.286518	3.58941	0.000331432	0.0048094
Gm4202	406.407	1.86592	0.519969	3.58851	0.000332569	0.00481923
Gm9625	545.407	0.808816	0.225391	3.5885	0.000332584	0.00481923
Sirt2	2468.05	0.979209	0.272981	3.58709	0.000334385	0.00483724
Mbp	17439.2	0.880511	0.245585	3.58537	0.000336605	0.00486359
Rfx3	1381.53	-0.847463	0.236516	-3.58311	0.000339531	0.00489426
Grm5	8607.78	-0.555715	0.155204	-3.58054	0.000342887	0.0049333
Rpl7a	643.35	0.689993	0.192748	3.57977	0.000343903	0.00494362
Snrpg	426.499	0.835839	0.233689	3.57671	0.000347945	0.00499191
Casp12	230.049	0.853654	0.23871	3.57611	0.000348744	0.00499867
Thyn1	2448.2	0.759297	0.212351	3.57567	0.000349334	0.00500241
Copz2	1339.65	0.986935	0.276114	3.57437	0.000351072	0.00502119
Rbp1	2150.14	0.714766	0.200114	3.57179	0.000354554	0.0050605
Peli3	518.745	-0.648646	0.181599	-3.57185	0.000354462	0.0050605
Abhd14a	470.938	0.989822	0.277136	3.57161	0.0003548	0.00506163
Gm44830	696.8	-0.721494	0.202058	-3.57073	0.000355985	0.00507616
Zfp775	161.884	-0.938655	0.262925	-3.57004	0.000356921	0.00508713
Commd4	2841	0.835269	0.233989	3.5697	0.00035739	0.00509142
2900027M19Rik	469.602	-0.915452	0.256497	-3.56906	0.000358271	0.00510159
Gm5499	372.352	2.06197	0.577961	3.56766	0.000360186	0.00512167
Slc7a2	498.873	0.613754	0.172096	3.56634	0.000361998	0.00513784
Trappc10	752.909	-0.886513	0.248828	-3.56275	0.000366991	0.00519659
Vstm2b	884.586	-0.579737	0.162729	-3.56258	0.000367229	0.00519754
Hikeshi	3518.77	0.775395	0.217667	3.56231	0.000367612	0.00520055
Gm49677	187.407	-0.802858	0.225565	-3.55932	0.000371823	0.0052528
Sec61a2	918.211	0.889261	0.249909	3.55833	0.000373217	0.00527004
Ndufb1-ps	1751.93	0.626863	0.176203	3.55761	0.000374244	0.00527965
Wnk1	7142.72	-0.698772	0.196465	-3.55673	0.000375497	0.00529223
Fopnl	3426.53	0.66963	0.188277	3.55662	0.000375657	0.00529223
Gm44798	174.819	-0.966122	0.272108	-3.55051	0.000384483	0.00541155
Mrps36-ps1	534.151	0.800274	0.225407	3.55036	0.000384711	0.00541226
Ndufaf8	863.446	0.926967	0.261148	3.54959	0.000385831	0.00542382
Lamtor3	1956.76	0.744714	0.209814	3.5494	0.000386112	0.00542446
Emc6	1780.37	0.700513	0.197393	3.54882	0.000386956	0.0054338
Gm10819	206.353	1.01367	0.285657	3.54857	0.000387328	0.00543652
Abhd11os	492.962	0.977873	0.275702	3.54685	0.000389872	0.00546416
Zfp248	392.214	0.74423	0.209829	3.54684	0.000389886	0.00546416
S100pbp	749.187	-0.66767	0.18826	-3.54653	0.00039034	0.00546481
Pkig	1599.16	0.786788	0.221877	3.54605	0.000391055	0.00546615
Etfa	5462.08	0.867142	0.244531	3.54614	0.000390915	0.00546615
Serpinf1	350.25	0.795414	0.224373	3.54505	0.000392535	0.00547465
Eml5	1584.19	-0.676002	0.19069	-3.54503	0.000392562	0.00547465
Clic1	2236.1	0.763321	0.215336	3.54479	0.000392928	0.00547724
Gm37985	190.822	-1.88698	0.532394	-3.54433	0.000393611	0.00548425
Npas3	5147.2	-0.957638	0.270206	-3.54411	0.000393942	0.00548518
Rsf1	2935.33	-0.534827	0.15094	-3.5433	0.000395148	0.0054931
Stxbp6	967.225	-0.652181	0.184112	-3.54231	0.000396638	0.00551129
Itgb2	401.706	0.886579	0.250303	3.54202	0.000397076	0.00551486
Zrsr2	1871.98	-0.571349	0.161312	-3.54187	0.000397294	0.00551538
Sel1l	3383.43	-0.50742	0.143285	-3.54134	0.000398103	0.00552157
Golga4	3222.1	-0.58136	0.164232	-3.53986	0.000400338	0.00553499
Slc9a3r1	634.868	0.694904	0.196315	3.53974	0.000400525	0.00553499
Ndufs4	4686.46	0.653471	0.184589	3.54013	0.000399926	0.00553499
Arf4	4088.72	0.694969	0.196393	3.53865	0.000402174	0.00555273
Smo	275.45	0.77089	0.217873	3.53825	0.000402783	0.00555395
Tmem98	572.893	0.76064	0.214977	3.53824	0.000402809	0.00555395
Fgfbp3	361.73	-0.93773	0.265048	-3.53796	0.000403238	0.00555734
Psmd1	2885.37	0.635091	0.179543	3.53727	0.000404293	0.00556432
Ndufb7	9932.12	0.566762	0.160222	3.53735	0.000404169	0.00556432
Rbm26	4339.53	-1.1155	0.315378	-3.53703	0.000404653	0.00556676
Map7d2	4988.77	-0.539146	0.152532	-3.53464	0.000408325	0.00560968
Selenoh	1384.18	0.744228	0.210766	3.53106	0.000413894	0.0056785
Tbxas1	259.023	0.898334	0.254435	3.5307	0.000414458	0.00568112
A330023F24Rik	427.293	-0.699104	0.198015	-3.53056	0.000414676	0.00568155
Fastkd2	466.038	0.821369	0.232677	3.53009	0.000415426	0.00568926
Zmynd8	3099.07	-0.635643	0.180091	-3.52957	0.00041623	0.00569515
Gm14305	713.357	0.728025	0.206292	3.5291	0.000416979	0.00569516
Copg1	2395.83	0.610074	0.172864	3.52921	0.000416799	0.00569516
Ccr5	473.223	0.73537	0.208365	3.52923	0.000416768	0.00569516
Gm8942	173.776	1.12678	0.319262	3.52933	0.000416618	0.00569516
Arhgap17	667.05	-0.761654	0.21583	-3.52895	0.000417205	0.00569542
Ubl4a	1046.41	0.622902	0.176536	3.52847	0.000417962	0.00570091
Slc50a1	747.878	0.993597	0.281622	3.52812	0.00041852	0.00570596
Zfp458	171.093	-1.01224	0.287086	-3.52591	0.000422027	0.00574606
Gm6900	167.882	1.14262	0.324294	3.52339	0.000426064	0.00578808
Polr2l	784.4	0.79434	0.225443	3.52346	0.00042595	0.00578808
Mindy1	457.511	0.615081	0.174631	3.52217	0.000428037	0.00581229
Cacnb1	181.581	1.06571	0.303095	3.5161	0.000437939	0.0059256
Fam92a	2187.76	0.66346	0.188766	3.51473	0.000440202	0.00594581
Tmem255a	517.946	-0.600756	0.170939	-3.51446	0.000440652	0.00594909
Zfp512b	229.089	1.09496	0.311728	3.51254	0.000443839	0.00598416
Snrnp70	672.201	-0.604705	0.172208	-3.51149	0.0004456	0.00600057
Cep63	618.284	-0.729144	0.207707	-3.51044	0.000447369	0.00602109
Ralgds	613.085	0.940797	0.268035	3.50998	0.000448141	0.00602881
Nckap5	389.432	-0.827865	0.235876	-3.50975	0.000448536	0.00603147
Gtf2b	1162.38	0.675126	0.192403	3.50891	0.000449939	0.00604461
Paqr4	180.8	0.795236	0.22664	3.50881	0.000450109	0.00604461
Npc1	407.779	0.659239	0.187879	3.50886	0.00045004	0.00604461
Hint2	2559.58	0.802678	0.228842	3.50757	0.000452224	0.00606498
AW209491	728.409	0.901804	0.257095	3.50767	0.000452046	0.00606498
Rarres2	1901.46	0.656762	0.187285	3.50675	0.000453619	0.00607335
Eif3i	2666.18	0.538543	0.153596	3.50624	0.000454489	0.00608196
Uhmk1	3934.67	-0.568483	0.162217	-3.50447	0.000457516	0.00610397
Hpcal1	349.045	0.988242	0.281988	3.50455	0.000457376	0.00610397
Tep1	306.151	0.722171	0.206071	3.50447	0.000457522	0.00610397
Cadm1	5477.25	-0.571343	0.16305	-3.5041	0.000458161	0.00610962
Map1a	5516.1	-0.593236	0.169314	-3.50376	0.000458745	0.00611206
Cnksr2	4865.41	-0.631542	0.180313	-3.50247	0.000460966	0.00613091
Gm5492	206.664	1.31886	0.376701	3.50108	0.000463373	0.00615485
Rictor	1233.33	-0.628236	0.179461	-3.50068	0.000464078	0.00616153
Myh10	2632.06	-0.553756	0.158201	-3.50033	0.000464676	0.00616679
Dnmt3a	3113.15	-0.698219	0.199507	-3.49972	0.000465748	0.00617562
Gm44846	200.916	-0.991227	0.283258	-3.49938	0.000466344	0.00618083
Arid4a	1964.6	-0.609141	0.174092	-3.49897	0.000467067	0.00618503
N4bp2	457.937	-0.756172	0.216201	-3.49754	0.00046957	0.00621277
Rbm6	1370.46	-0.608919	0.174202	-3.49548	0.00047321	0.00624736
Zfand1	884.801	0.996665	0.285181	3.49485	0.000474336	0.00625409
Mllt3	1295.42	-0.641284	0.18354	-3.49398	0.000475878	0.00626899
Mtfr1l	1261.47	0.667877	0.191222	3.49268	0.0004782	0.00629685
Tlr7	333.667	0.980923	0.281147	3.48901	0.00048482	0.00635653
Gm17066	981.044	-1.20691	0.346081	-3.48738	0.000487784	0.00638439
Gm8121	604.426	0.797534	0.228843	3.48506	0.00049202	0.00643154
S100a11	579.289	1.05715	0.30344	3.4839	0.000494162	0.00645123
Topors	1477.77	-0.844868	0.242527	-3.4836	0.00049472	0.00645298
Nlk	1257.24	-0.698743	0.200665	-3.48215	0.000497414	0.00647979
Chchd2-ps	164.327	0.990753	0.284615	3.48103	0.000499491	0.00649412
Dmwd	505.012	1.00644	0.289104	3.48124	0.000499105	0.00649412
Gde1	2916.67	0.604148	0.173561	3.4809	0.000499724	0.00649412
Stard3nl	2650.53	0.567392	0.163111	3.47857	0.000504098	0.00652776
Gm13493	234.888	0.812676	0.233668	3.47791	0.000505343	0.00654109
Brca2	344.531	-0.684253	0.19686	-3.47583	0.000509267	0.00657665
Myt1l	6071.59	-0.508183	0.146207	-3.47578	0.000509372	0.00657665
Synm	854.04	-0.663034	0.190816	-3.47472	0.000511382	0.00659403
Paip2b	929.967	0.736838	0.212064	3.4746	0.000511616	0.00659426
Mpdu1	353.252	1.00707	0.289876	3.47413	0.000512512	0.00660302
Aldh3b1	170.577	0.881222	0.253798	3.47214	0.000516325	0.00664089
Zwint	15576.8	1.01001	0.291037	3.47039	0.000519695	0.00667015
Blcap	666.594	0.768713	0.221534	3.46995	0.00052056	0.00667735
Kdm5c	562.877	-0.743062	0.214163	-3.46961	0.000521208	0.00668112
Notch2	7659.29	-1.71021	0.492994	-3.46902	0.000522363	0.00669029
Mfn2	2045.84	-0.558193	0.160928	-3.46859	0.0005232	0.00669256
Gm43336	187.817	-1.20947	0.348802	-3.46749	0.00052534	0.00670866
Idh3b	4689.33	0.666261	0.192177	3.46691	0.000526473	0.00672031
Cerox1	619.361	0.796598	0.229856	3.46564	0.00052898	0.00674382
Dctn5	1521.88	1.00082	0.289117	3.46165	0.000536883	0.00681604
Mycbp2	7631.96	-0.5203	0.150301	-3.46172	0.000536738	0.00681604
Asxl3	167.571	-0.922698	0.266666	-3.46013	0.000539909	0.0068459
Gm12966	275.354	1.2817	0.370486	3.45951	0.00054116	0.00685604
Tpp1	1462.78	0.698058	0.201773	3.45961	0.000540952	0.00685604
Ccdc34	2302.29	0.641885	0.185672	3.45708	0.000546063	0.00689431
Hnrnpm	2576.97	-0.621234	0.179756	-3.45598	0.000548294	0.00691191
D10Wsu102e	1100.68	-0.554912	0.16058	-3.45567	0.000548936	0.00691714
Nfib	9215.56	-0.850924	0.246275	-3.45518	0.000549918	0.00692664
Camta1	10815.4	-0.74735	0.216344	-3.45445	0.000551416	0.00694045
Rbm10	678.889	-0.714035	0.206742	-3.45375	0.000552855	0.00695213
Spout1	164.794	0.848738	0.245766	3.45344	0.000553484	0.00695717
Glyr1	3630.16	-0.568502	0.164662	-3.45255	0.000555312	0.00697152
Kalrn	2658.68	-0.552052	0.159918	-3.45209	0.000556255	0.00697472
Rnf8	474.919	-0.735197	0.213001	-3.45161	0.000557245	0.00698139
Bcan	1302.82	0.764513	0.221523	3.45117	0.000558172	0.00698151
Rbms3	1407.9	-0.539518	0.156315	-3.45147	0.000557545	0.00698151
Mlec	1545.7	0.552625	0.160184	3.44993	0.000560725	0.00700768
Prelid1	1211.36	0.588247	0.170529	3.44955	0.000561527	0.00701099
Tspyl5	2153.65	-1.0614	0.30778	-3.44858	0.000563535	0.00703094
Smad7	439.34	-0.707568	0.205187	-3.44841	0.000563896	0.00703094
Gpr158	876.959	0.579054	0.167942	3.44794	0.000564883	0.00703942
Ppp1r9a	3248.04	-0.474972	0.137769	-3.44759	0.000565612	0.00704562
Plcb4	812.653	-0.674092	0.195607	-3.44615	0.00056863	0.00707453
Pole3	783.872	0.700922	0.203405	3.44594	0.000569068	0.00707708
Trmt61b	192.419	1.26779	0.367994	3.44515	0.000570746	0.00709311
Eid1	8293.11	-0.542794	0.157583	-3.44449	0.000572138	0.0070946
Slitrk5	2422.57	-0.591691	0.17179	-3.44426	0.000572615	0.00709511
Eef1b2	7527.17	-0.724102	0.210247	-3.44405	0.000573077	0.00709659
Nup37	202.173	0.958102	0.278195	3.44399	0.0005732	0.00709659
Ppp2r3c	634.445	0.826943	0.240192	3.44284	0.000575643	0.00712104
Ptges3-ps	389.688	0.962806	0.279811	3.44092	0.00057974	0.00715428
Naxd	1655.23	0.687068	0.199674	3.44095	0.000579677	0.00715428
8030462N17Rik	4112.39	-1.6825	0.488911	-3.44132	0.000578874	0.00715428
Lypd1	309.252	-0.885831	0.257494	-3.4402	0.000581285	0.00717044
St8sia1	674.627	-0.690194	0.200667	-3.4395	0.00058279	0.00718318
Pdcl3	2235.73	0.743256	0.216101	3.43939	0.000583028	0.00718321
Bub3	2034.36	0.850175	0.247249	3.43854	0.000584868	0.00719423
Macroh2a1	2981.89	-0.752558	0.218909	-3.43777	0.000586531	0.00721177
4632415L05Rik	725.979	-0.54006	0.157207	-3.43535	0.000591783	0.00726168
Tor1aip1	1055.72	-0.690577	0.201054	-3.43479	0.000593008	0.00727086
Asf1a	1269.51	0.942861	0.274513	3.43467	0.000593279	0.00727125
Grpel2	581.858	0.74446	0.216872	3.43271	0.00059758	0.00731219
Sec61b	2275.23	0.823345	0.239887	3.43222	0.000598664	0.0073225
Serping1	1314.52	0.677319	0.197423	3.43081	0.000601783	0.00735475
Qtrt2	343.566	-0.937841	0.273391	-3.4304	0.000602681	0.00735687
Rnls	189.861	1.15504	0.336786	3.4296	0.000604468	0.00737276
Tmem176a	1655.25	0.706279	0.205971	3.42903	0.00060575	0.00738248
Ppie	314.838	1.20362	0.35125	3.42666	0.000611045	0.00743362
Pdpr	213.789	-0.843144	0.246052	-3.42669	0.000610976	0.00743362
Eci1	643.848	0.774639	0.226066	3.42661	0.000611166	0.00743362
Jag1	294.74	-1.21654	0.355057	-3.42633	0.000611786	0.00743522
Gm7308	1512.82	1.18136	0.344782	3.42638	0.00061168	0.00743522
Ubn2	2351.24	-0.572431	0.16712	-3.42527	0.000614182	0.0074465
Gemin7	541.386	0.709288	0.207045	3.42577	0.000613055	0.0074465
Parp9	328.844	0.933335	0.272467	3.42549	0.000613681	0.0074465
Sat2	662.634	0.608802	0.177745	3.42514	0.000614482	0.00744694
Qpct	769.327	0.818583	0.239048	3.42434	0.000616297	0.00746322
Cisd1	6273.75	0.619497	0.180941	3.42375	0.000617633	0.00747049
Atraid	5601.3	0.665159	0.1943	3.42336	0.000618517	0.00747228
Gm6565	173.172	1.4143	0.413258	3.42232	0.000620881	0.00749192
Ginm1	2150.1	0.931167	0.272134	3.42172	0.000622258	0.00750221
Nfia	12727.9	-0.969321	0.283327	-3.42121	0.000623437	0.00750434
Bnip3	5964.81	1.14019	0.333281	3.42112	0.000623636	0.00750434
Atad2b	627.152	-0.583337	0.170579	-3.41975	0.000626777	0.0075332
Zfhx4	214.012	-0.872348	0.255159	-3.41883	0.000628902	0.00755576
Ankle2	2969.18	-0.931029	0.272402	-3.41784	0.000631197	0.00757238
Nt5c3	1188.13	0.702776	0.205615	3.41792	0.000631009	0.00757238
Ppfia2	4158.38	-0.786137	0.230012	-3.41781	0.00063128	0.00757238
Smarca1	1017.51	-0.679285	0.198776	-3.41734	0.000632354	0.00757929
Kin	906.086	-0.61923	0.181234	-3.41675	0.000633738	0.00759288
Lamtor1	999.294	0.685268	0.200578	3.41647	0.000634396	0.00759393
Cmtm5	1021.99	0.918118	0.268804	3.41557	0.000636493	0.00760793
Phgdh	435.389	1.04027	0.30474	3.41364	0.000641008	0.00764988
Map2k1	2959.74	0.680258	0.199316	3.41297	0.000642593	0.00766579
Id3	3841.28	0.824661	0.241665	3.41241	0.000643906	0.00767544
Phf21a	876.457	-0.551705	0.161708	-3.41174	0.000645498	0.0076884
Gm37331	328.991	-0.763266	0.223741	-3.41138	0.000646346	0.00769042
Brix1	2764.34	0.901361	0.264224	3.41135	0.000646426	0.00769042
Creg1	1208.78	0.726809	0.213089	3.41082	0.000647688	0.00770243
Chac2	764.343	0.837527	0.24557	3.41053	0.000648357	0.00770737
Pigf	157.084	1.14951	0.337088	3.41013	0.000649323	0.00771584
Ccn3	2458.68	-0.779696	0.22867	-3.4097	0.000650334	0.00772241
Gm49492	290.876	-0.765087	0.224387	-3.40968	0.000650383	0.00772241
Gm16437	577.772	0.821183	0.240847	3.40956	0.000650688	0.00772302
Psmd5	1619.71	0.894938	0.262528	3.40893	0.000652193	0.00773787
Poc1a	407.552	0.778601	0.228473	3.40785	0.00065478	0.00775711
Zfp53	215.102	0.893108	0.262084	3.40771	0.000655102	0.00775711
Alkbh6	268.43	1.06897	0.313726	3.40734	0.000656	0.00776049
Supt16	797.837	-0.717631	0.210654	-3.40668	0.000657576	0.00776843
Akr1a1	8640.27	0.576834	0.169363	3.40591	0.000659446	0.00778749
Aldh1l2	188.421	-0.917167	0.269715	-3.4005	0.000672623	0.00790631
Lpcat3	335.865	0.899419	0.264539	3.39995	0.000673983	0.00791618
Myl6	7646.98	0.685572	0.201738	3.39834	0.000677971	0.00794769
Micos13	5237.24	0.566225	0.166631	3.39808	0.000678605	0.00795205
Mbd2	1764.43	-0.747312	0.219959	-3.3975	0.000680042	0.00795224
Tmem29	1345.66	0.624391	0.183767	3.39773	0.000679474	0.00795224
P2ry6	178.296	0.913615	0.269117	3.39487	0.000686619	0.00800137
Atp6v1g1	11095	0.631125	0.18592	3.39461	0.000687265	0.00800227
Zbtb7a	1216.77	-0.526837	0.155306	-3.39224	0.000693234	0.00805835
Actn4	381.3	0.994658	0.29324	3.39196	0.000693945	0.00806354
Nbea	4747.54	-0.502491	0.148157	-3.3916	0.00069485	0.00806752
Insyn2a	212.271	0.867672	0.255836	3.39151	0.000695083	0.00806752
Klf4	166.019	-0.90845	0.267964	-3.3902	0.000698417	0.00809388
Scaf11	4118.6	-0.513814	0.151614	-3.38897	0.000701564	0.00812725
Ppp5c	238.394	1.32083	0.389998	3.38675	0.000707263	0.00818601
Pqlc3	370.592	0.822226	0.24284	3.38587	0.000709519	0.0082038
Abca2	450.518	1.16851	0.345216	3.38486	0.000712149	0.00822751
Zfp574	293.472	-0.783374	0.231467	-3.38438	0.000713383	0.00823596
Abhd5	234.464	0.805712	0.23812	3.38363	0.000715339	0.00825228
Arpc5l	5603.9	0.671852	0.198604	3.38287	0.00071732	0.00826262
Gm42433	179.88	-0.857898	0.253593	-3.38298	0.000717039	0.00826262
Mrpl52	905.34	1.06603	0.315529	3.37855	0.000728698	0.008359
Trerf1	679.547	-0.816459	0.24166	-3.37854	0.000728708	0.008359
Casp6	395.96	1.05569	0.312614	3.377	0.000732823	0.00839039
Scg3	17664.5	-0.591803	0.175297	-3.37599	0.000735495	0.00840834
Mad2l1	376.324	1.01739	0.30138	3.37577	0.000736083	0.00840874
Syce2	2478.34	-0.700877	0.207729	-3.374	0.000740834	0.00844401
Tut4	1403.39	-0.522626	0.154932	-3.37326	0.000742835	0.00845415
Mrpl16	873.443	0.639594	0.189637	3.37273	0.000744265	0.00846726
Mrpl4	585.046	0.864155	0.256235	3.3725	0.000744881	0.00847075
Gm45182	959.294	-0.590695	0.175323	-3.36919	0.000753897	0.00855447
Isca1	2446.96	0.64438	0.191285	3.36869	0.00075526	0.00856363
Gm37621	206.074	-0.949945	0.282172	-3.36654	0.000761171	0.00861773
Txndc5	602.545	0.596305	0.177264	3.36394	0.000768385	0.00868971
Spata13	621.528	-0.71474	0.212543	-3.3628	0.000771551	0.00871904
Cltc	8002.42	0.620122	0.184475	3.36155	0.000775059	0.00875544
Gipr	483.638	-0.755186	0.224727	-3.36047	0.000778113	0.00877366
Uqcrc1	5381.32	0.994483	0.295962	3.36017	0.000778936	0.00877968
Vim	29987.1	0.617752	0.183867	3.35978	0.000780043	0.00878891
Lsm12	480.193	-0.734553	0.218649	-3.3595	0.000780824	0.00879445
Cdpf1	383.992	0.885192	0.263531	3.35896	0.000782354	0.00880843
Cep170	2228.21	-0.50414	0.150099	-3.35872	0.000783052	0.00881303
Atp5mpl	5948.34	0.503727	0.150003	3.35812	0.000784745	0.00881904
Tspan7	14746.4	0.706163	0.210302	3.35785	0.000785505	0.00882432
Arhgdia	722.321	0.914489	0.272528	3.35558	0.000791981	0.00887808
Plekhj1	634.323	0.883043	0.263212	3.35488	0.000793998	0.00889348
Ppfia1	671.075	-0.569926	0.169923	-3.35403	0.00079645	0.00891438
Rnd3	570.009	-0.806729	0.240585	-3.3532	0.000798819	0.00893761
Etnppl	252.783	-0.954755	0.284744	-3.35303	0.000799323	0.00893997
5330434G04Rik	1794.83	-0.58556	0.174669	-3.3524	0.000801156	0.00895255
Gm37880	252.686	-0.843157	0.251545	-3.35191	0.000802555	0.00895966
Fam118b	401.925	0.692106	0.206497	3.35165	0.000803303	0.00896472
Wdr27	216.009	0.759457	0.226626	3.35114	0.000804789	0.00897802
Herc1	4184.83	-0.546944	0.163291	-3.3495	0.000809578	0.00902121
Arfip1	286.016	-0.789437	0.235735	-3.34883	0.000811538	0.00903675
Fxyd6	1021.35	0.840575	0.251049	3.34825	0.000813229	0.00903904
Rora	2507.26	-0.52414	0.156538	-3.34831	0.000813046	0.00903904
Cwc27	994.729	-0.665693	0.198817	-3.34827	0.000813169	0.00903904
Cntn4	190.322	-0.788963	0.235676	-3.34765	0.000814993	0.00905509
Pcdh8	1179.26	-0.842566	0.251696	-3.34756	0.000815267	0.00905509
Pcna-ps2	552.519	0.816727	0.243996	3.34729	0.000816052	0.00905719
Tmed4	2002.9	0.809604	0.241911	3.3467	0.000817798	0.00907326
Nme1	4026.93	0.575892	0.172164	3.34503	0.000822735	0.00910812
Mtss1	1331.87	-0.660851	0.197932	-3.33877	0.000841508	0.0092923
Kmt2a	2361.98	-0.549283	0.164557	-3.33795	0.000843989	0.00930792
Eef1akmt1	1293.53	0.717485	0.215044	3.33645	0.000848553	0.0093396
Gsg1l	293.005	-0.748957	0.224638	-3.33406	0.000855884	0.00941689
Gstt1	168.714	0.793198	0.237919	3.33389	0.000856392	0.00941907
Celf1	4547.62	-0.515368	0.154632	-3.33286	0.000859591	0.00944062
Kif1b	18121.3	-0.481833	0.14457	-3.33286	0.000859574	0.00944062
Pbk	498.488	1.89735	0.569269	3.33296	0.000859278	0.00944062
Cyc1	2450.2	0.634557	0.190475	3.33145	0.000863941	0.00947813
Pgbd5	1302.75	0.570873	0.171394	3.33077	0.000866072	0.00949467
P2ry13	236.861	0.857153	0.257454	3.32935	0.000870493	0.00953284
Pdrg1	965.574	0.811279	0.243728	3.32862	0.000872767	0.0095451
Hspbp1	890.347	1.07002	0.321465	3.32859	0.000872867	0.0095451
Ssrp1	3255.68	-0.604995	0.181786	-3.32806	0.000874521	0.00955839
Spry2	6345.13	-1.44612	0.43453	-3.328	0.00087471	0.00955839
Gm13135	229.592	-0.760294	0.228548	-3.32663	0.000879023	0.00959359
B9d1	597.423	0.6121	0.184004	3.32656	0.000879252	0.00959359
Ufd1	2562.99	0.696696	0.209452	3.32628	0.000880137	0.00959359
Srp9	4329.03	0.572241	0.172075	3.32554	0.000882465	0.00961209
Tyms	305.293	0.642118	0.193149	3.32447	0.000885883	0.00963552
Dhdh	203.002	-1.10824	0.333403	-3.32402	0.000887305	0.00964754
Dbi	61062.8	0.640997	0.192868	3.3235	0.000888969	0.00966218
Tmem70	1862.47	0.726479	0.218693	3.32192	0.000894015	0.00970663
Gm37728	262.827	-0.744615	0.224173	-3.32161	0.000894998	0.00970989
Cited2	992.458	-0.75337	0.226814	-3.32152	0.000895272	0.00970989
Card19	553.626	1.14221	0.343866	3.32166	0.000894827	0.00970989
Nipsnap2	5635.45	-1.10398	0.3325	-3.32023	0.000899433	0.00974807
Mrpl34	1108.08	0.859072	0.258966	3.31732	0.000908863	0.00983278
Ccdc137	282.289	0.745403	0.224738	3.31676	0.000910664	0.00984588
Rps19-ps6	1768.96	1.54443	0.465654	3.31668	0.00091094	0.00984588
Akr1e1	2110.84	0.873304	0.263345	3.3162	0.000912506	0.00985817
Cpeb3	1112.65	-0.672508	0.202852	-3.31527	0.000915553	0.00988759
Acbd6	1048	-0.625306	0.188645	-3.31472	0.000917349	0.00989499
Zdbf2	924.787	-0.768059	0.231731	-3.31445	0.000918239	0.00989903
Kcnt2	556.509	-0.711377	0.214776	-3.31219	0.000925697	0.00996179
Haus7	264.729	0.700694	0.211747	3.30911	0.000935942	0.0100614
Nedd1	203.2	0.817436	0.24714	3.30758	0.000941068	0.0101058
Ctdspl2	1293.45	-0.595732	0.18012	-3.30741	0.000941634	0.0101083
Kif5c	16804.6	-0.477944	0.144527	-3.30695	0.000943166	0.0101146
Mgll	2135.66	0.548056	0.165729	3.30694	0.000943216	0.0101146
Zmat2	4019.81	-0.501307	0.151585	-3.30711	0.00094265	0.0101146
Ranbp10	332.673	0.782256	0.236677	3.30517	0.000949197	0.0101645
Nabp2	370.262	1.22501	0.370699	3.30461	0.00095109	0.0101775
Ttc3	26078.4	-0.487977	0.147798	-3.30166	0.000961158	0.0102463
Atp5e	4695.1	0.765558	0.231912	3.30107	0.000963168	0.0102599
Mlf2	2463.7	0.844435	0.255853	3.30048	0.000965208	0.010278
Ndufs3	3961.64	0.701801	0.21268	3.29979	0.000967564	0.0102995
Hmbs	356.665	0.694758	0.210565	3.29949	0.000968614	0.0103071
Ndufa13	19735.1	0.791146	0.239926	3.29745	0.000975657	0.0103784
Ss18l1	1155.29	-0.553919	0.168018	-3.29678	0.000978005	0.0103925
Pomgnt1	336.007	0.899873	0.27301	3.29611	0.000980331	0.0104135
Pnpo	366.941	1.07397	0.325864	3.29575	0.000981603	0.0104166
Cd320	324.587	0.766247	0.232497	3.29573	0.000981646	0.0104166
Bloc1s5	381.443	0.940008	0.285313	3.29465	0.00098544	0.0104497
Tstd3	825.733	0.811638	0.246382	3.29422	0.000986936	0.0104618
Mrpl14	1260.58	0.539856	0.163908	3.29365	0.000988939	0.0104722
Gm20075	1000.31	0.793099	0.240928	3.29185	0.000995322	0.0105214
Necap2	752.029	0.881714	0.267866	3.29162	0.000996115	0.0105261
Emp2	827.342	0.806278	0.245032	3.2905	0.0010001	0.0105426
Zfp81	696.871	-0.685357	0.208379	-3.28899	0.00100548	0.0105956
Med6	858.293	0.711421	0.216339	3.28846	0.00100739	0.0106121
Ahcyl2	1057.97	0.562716	0.171157	3.28773	0.00100999	0.0106321
Mpc2	6197.99	0.627772	0.190979	3.28712	0.00101217	0.0106406
Tpgs1	488.49	0.778121	0.236706	3.28729	0.00101157	0.0106406
Cdkn3	172.152	1.89063	0.575139	3.28726	0.00101167	0.0106406
Nts	167.402	1.13466	0.345221	3.28675	0.0010135	0.0106507
Plxnb1	927.513	0.595739	0.181343	3.28515	0.00101927	0.0107039
Xkr4	443.123	-0.744431	0.226631	-3.28477	0.00102065	0.010711
Dusp5	274.284	-1.09529	0.33352	-3.28403	0.00102334	0.0107355
Stoml2	1341.85	0.557496	0.169785	3.28353	0.00102516	0.0107488
Rasl11b	1092.81	-0.757488	0.230696	-3.28349	0.00102531	0.0107488
Fcgrt	473.105	0.741952	0.225997	3.28302	0.00102702	0.0107631
Polr2d	1875.74	0.840264	0.255976	3.28259	0.00102858	0.0107757
Gm9774	384.795	0.979681	0.298502	3.28199	0.00103077	0.0107912
Add1	2591.19	0.715492	0.218004	3.28201	0.00103068	0.0107912
Stx1a	225.333	1.17991	0.35958	3.28137	0.00103305	0.0108113
Ctdsp1	469.706	0.672675	0.205098	3.27978	0.00103889	0.0108688
Mrps28	700.167	0.654157	0.199508	3.27885	0.00104232	0.0108979
Riok1	1360.39	-0.67572	0.206297	-3.27547	0.00105486	0.0109799
9330182L06Rik	1049.79	-0.613947	0.187452	-3.27522	0.0010558	0.0109815
Tmem115	303.788	0.706946	0.215868	3.2749	0.00105698	0.01099
Gm6485	475.547	1.02285	0.312351	3.27469	0.00105777	0.0109945
Brd3os	390.787	0.880976	0.269049	3.27441	0.00105884	0.0110018
Cdk2ap2	644.537	0.937479	0.286446	3.2728	0.00106489	0.0110571
Ppil2	593.025	0.82808	0.253081	3.272	0.00106789	0.0110845
Rbm33	1456.62	-0.688362	0.210389	-3.27185	0.00106846	0.0110861
Smarca5	3555.2	-0.72489	0.221561	-3.27174	0.00106889	0.0110861
Rps27l	5485.64	0.543463	0.166112	3.27167	0.00106913	0.0110861
Ubl3	4916.75	0.539396	0.164939	3.27027	0.00107444	0.0111259
Slc48a1	1145.65	0.950768	0.290751	3.27004	0.00107533	0.0111313
Rrp12	230.269	-0.765372	0.234072	-3.26982	0.00107617	0.0111363
Spopl	813.727	-0.55954	0.171129	-3.2697	0.0010766	0.011137
Zfp407	156.334	-0.746318	0.228272	-3.26943	0.00107765	0.011144
Gm13680	511.514	0.71864	0.219881	3.26831	0.00108193	0.0111807
Iqgap1	2453.01	-0.797066	0.243931	-3.26759	0.00108468	0.0112053
Tmsb4x	117994	0.819842	0.251073	3.26535	0.0010933	0.0112782
Xrcc5	923.136	0.53211	0.162995	3.26458	0.00109628	0.0112826
Ap2a1	221.053	0.755795	0.231498	3.2648	0.00109542	0.0112826
Scap	731.294	0.67348	0.2063	3.26457	0.00109629	0.0112826
Fam124a	395.454	0.699251	0.214199	3.26449	0.00109661	0.0112826
9130023H24Rik	239.828	1.26714	0.388288	3.26339	0.00110086	0.0113104
Anks1b	7695.43	-0.51603	0.15814	-3.26312	0.00110191	0.0113104
Gm9761	296.103	0.761736	0.233459	3.26282	0.0011031	0.011315
Cog4	751.063	0.832074	0.255062	3.26224	0.00110535	0.0113342
Scamp2	599.941	0.781721	0.239658	3.26182	0.00110701	0.0113474
H3f3b	37578.3	0.893571	0.273961	3.26168	0.00110756	0.0113492
Iscu	2757.98	0.667984	0.204825	3.26124	0.00110926	0.0113628
Magef1	382.235	0.971131	0.297866	3.2603	0.00111295	0.011393
Rala	3834.7	0.608919	0.186786	3.25998	0.00111421	0.011402
Fip1l1	1718.16	-0.521639	0.160057	-3.25907	0.00111777	0.0114231
Ddost	2139.36	0.585789	0.179832	3.25742	0.0011243	0.0114859
Fkbp2	4235.92	0.684039	0.210018	3.25705	0.00112576	0.011497
Adhfe1	632.102	0.771322	0.236897	3.25594	0.00113018	0.0115344
Blvrb	383.113	0.622938	0.191353	3.25544	0.00113216	0.0115507
Atp6v1c1	5610.4	0.798516	0.245307	3.25516	0.00113327	0.0115582
Fxn	328.923	0.851898	0.261739	3.25476	0.0011349	0.0115709
Gm11598	452.363	0.673263	0.206917	3.25378	0.00113879	0.0116028
Ddx24	10175.7	-0.522989	0.160748	-3.25346	0.00114007	0.011612
Man1c1	558.911	0.698943	0.214864	3.25295	0.00114212	0.011629
Hsd17b11	254.516	-0.866679	0.266662	-3.25011	0.00115361	0.0117107
Zfp503	171.391	-0.947427	0.291664	-3.24835	0.00116076	0.0117794
D330023K18Rik	369.889	0.736009	0.226594	3.24814	0.00116162	0.0117842
Hk2	1087.07	-0.681613	0.209909	-3.24718	0.00116553	0.0118159
Arrdc3	1895.46	-0.518754	0.159752	-3.24724	0.00116529	0.0118159
Lcp2	277.415	0.701516	0.216046	3.24707	0.00116602	0.011817
Tnk2	1126.41	-0.750331	0.231119	-3.24652	0.00116827	0.0118319
Cuedc2	2283.94	0.727042	0.223974	3.2461	0.00116999	0.0118454
Fosl2	3111.96	-0.610933	0.188239	-3.24552	0.00117236	0.0118654
Thoc1	944.772	0.93783	0.289026	3.24479	0.00117536	0.0118879
Gm10269	3456.53	0.575946	0.177545	3.24395	0.00117886	0.0119154
Gpbp1	3179.8	-0.581788	0.179351	-3.24385	0.00117926	0.0119155
Rlf	908.907	-0.640072	0.197408	-3.24239	0.00118532	0.0119649
Bloc1s2	1230.3	0.559119	0.172449	3.24223	0.00118599	0.0119676
Cpt2	191.599	0.852603	0.262995	3.2419	0.00118734	0.0119741
Hnrnpul2	3362.24	-0.614495	0.189582	-3.24132	0.00118977	0.0119899
Gm12183	484.17	0.730042	0.225284	3.24054	0.00119304	0.0120148
Gm47917	168.6	-0.920022	0.283943	-3.24017	0.0011946	0.0120265
Fam135b	1387.93	-0.573831	0.177143	-3.23937	0.00119792	0.0120521
Cdan1	542.452	-0.672715	0.207735	-3.23834	0.00120229	0.012088
Tacc2	1389.77	-0.590955	0.182555	-3.23713	0.00120737	0.0121151
Cers6	1346.63	-0.50208	0.155179	-3.23548	0.00121437	0.0121733
Jade2	746.351	-0.608614	0.188115	-3.23533	0.00121502	0.0121757
Rb1cc1	6041.02	-0.580562	0.17945	-3.23522	0.00121548	0.0121764
Tmem120a	196.245	0.948729	0.293316	3.23449	0.00121858	0.0121992
Gm49797	606.823	-0.656626	0.203064	-3.2336	0.00122242	0.0122298
Aox1	502.969	0.68167	0.210844	3.23306	0.00122473	0.0122409
Gm6444	318.307	0.693741	0.214573	3.23313	0.00122442	0.0122409
Tsg101-ps	304.298	0.876288	0.271028	3.2332	0.00122413	0.0122409
Gm13127	152.855	0.950561	0.294097	3.23213	0.0012287	0.0122685
Aldh1l1	1878.49	0.575828	0.178229	3.23082	0.00123434	0.0123086
Cep112	386.686	-0.720026	0.222986	-3.22903	0.00124213	0.0123782
Upf1	680.686	-0.792098	0.245333	-3.22867	0.00124368	0.0123855
Gm37298	214.347	-0.703781	0.218042	-3.22773	0.00124776	0.0124028
Sumf2	257.695	0.630671	0.195386	3.22782	0.00124739	0.0124028
Wdr83	378.057	0.871781	0.270072	3.22796	0.00124677	0.0124028
Tmem185a	534.837	0.679048	0.210381	3.22771	0.00124784	0.0124028
Gm44164	210.948	-0.743294	0.230297	-3.22754	0.00124859	0.012406
Rabac1	1306.22	0.927219	0.287355	3.22673	0.00125212	0.0124329
Rac1	2651.7	0.666546	0.206608	3.22614	0.00125473	0.0124467
Dancr	167.091	0.862264	0.267314	3.22565	0.00125685	0.0124556
Cdr1os	946.219	-0.555107	0.17216	-3.22436	0.00126255	0.0124969
Ndufa3	8099.78	0.636408	0.197389	3.22413	0.00126358	0.0125019
Hp1bp3	5173.85	-0.490901	0.152273	-3.22382	0.00126491	0.0125092
Timm13	2428.9	0.865658	0.26857	3.22321	0.00126763	0.0125198
Tfcp2	599.183	-0.662624	0.205593	-3.22299	0.00126862	0.0125198
Schip1	656.968	1.08692	0.337326	3.22215	0.00127232	0.0125517
Gm5835	893.144	0.665196	0.206471	3.22174	0.00127414	0.0125656
Smim7	3045.93	0.632563	0.196371	3.22127	0.00127625	0.0125783
Tmtc4	437.177	-0.642201	0.199425	-3.22026	0.00128075	0.0126103
Nbeal1	1586.35	-0.620958	0.192861	-3.21971	0.00128321	0.0126264
Mrpl23-ps1	1862.08	0.662539	0.205776	3.21971	0.00128319	0.0126264
Zfp521	380.543	0.603372	0.187467	3.21854	0.00128843	0.0126737
Tra2a	2922.94	-0.629952	0.195769	-3.21783	0.00129165	0.0126971
Arhgef26	1693.8	0.488777	0.151973	3.21621	0.00129895	0.0127377
Mrps34	227.479	1.06333	0.330613	3.21624	0.00129881	0.0127377
Cutc	270.15	0.727299	0.226148	3.21603	0.00129979	0.0127401
Mrps21	4263.6	0.58106	0.180734	3.215	0.00130445	0.0127817
Pgm3	249.094	1.00052	0.311338	3.21362	0.00131071	0.0128348
Aspa	204.891	0.792179	0.24666	3.21162	0.00131988	0.0129121
Gm14325	315.455	0.823086	0.256381	3.2104	0.00132551	0.0129378
Trappc6a	463.799	0.789019	0.245758	3.21055	0.00132481	0.0129378
Uqcr10	16894.3	0.510396	0.158976	3.21052	0.00132497	0.0129378
Fam234a	348.392	0.799351	0.248959	3.21077	0.00132381	0.0129378
Glis3	221.089	0.763866	0.23803	3.20912	0.00133143	0.0129792
Psmb7	1701.77	0.675566	0.21062	3.20751	0.0013389	0.0130395
Glrx	750.958	0.791228	0.24672	3.20699	0.00134134	0.0130549
Gadd45gip1	317.17	0.872191	0.271993	3.20666	0.00134284	0.0130653
Zfp706	9604.61	0.603357	0.188224	3.20552	0.00134818	0.0131047
Sowaha	2090.88	-0.530107	0.165383	-3.20534	0.00134905	0.013109
Sema5b	198.422	0.909521	0.283789	3.20493	0.00135098	0.0131235
Ifitm10	616.763	0.654778	0.204325	3.20458	0.00135258	0.0131265
H2aw	259.951	0.968805	0.302307	3.2047	0.00135201	0.0131265
Elob	14372.4	0.616537	0.192412	3.20425	0.00135415	0.0131376
Fkrp	379.116	0.652319	0.203605	3.20384	0.00135608	0.0131479
Tyw5	821.375	0.622936	0.194472	3.20323	0.00135897	0.0131634
Lsm1	1785.45	0.607218	0.189617	3.20234	0.00136318	0.0131957
Ap1m1	405.571	0.833833	0.260473	3.20123	0.00136844	0.0132341
Prps1	2115.35	0.872127	0.272454	3.20101	0.00136947	0.0132398
Trmt12	310.911	0.94584	0.295509	3.20072	0.00137085	0.0132405
Mcts1	2619.08	0.586097	0.183113	3.20074	0.00137077	0.0132405
Nol8	1734.41	-0.608383	0.190171	-3.19914	0.00137839	0.0133092
Ctso	1510.65	0.71747	0.224283	3.19896	0.00137926	0.0133126
Gzf1	1423.47	-0.606872	0.189773	-3.19788	0.00138442	0.0133504
Gpatch1	635.323	-0.623587	0.19509	-3.19641	0.00139148	0.0133859
Ntsr2	1119.42	0.661112	0.206819	3.19658	0.00139068	0.0133859
Cdk13	1188.2	-0.606423	0.189706	-3.19664	0.00139036	0.0133859
Cxcl14	1140.43	0.57867	0.18107	3.19585	0.00139421	0.0134024
Gm21738	3501.38	-1.74357	0.545638	-3.19546	0.00139608	0.0134119
Snrpert	997.246	0.631218	0.197546	3.1953	0.00139688	0.013414
Etfrf1	1283.71	0.955057	0.298924	3.19498	0.0013984	0.0134215
Maf1	862.136	0.788095	0.246678	3.19483	0.00139914	0.0134243
Usp35	867.803	-0.669347	0.209516	-3.19473	0.00139959	0.0134245
Ppp2r2c	3862.96	-0.511306	0.160083	-3.19401	0.00140312	0.0134371
Limk2	1024.93	-0.640121	0.200427	-3.19379	0.0014042	0.0134423
Samsn1	231.953	0.776203	0.243141	3.19239	0.001411	0.0134914
Tm2d1	5613.29	0.656447	0.205641	3.1922	0.00141191	0.0134958
Cox7a1	175.574	0.825912	0.258778	3.19159	0.00141492	0.0135076
Qdpr	2017.53	0.52811	0.165553	3.18998	0.00142281	0.0135602
Sgce	1361.59	0.824797	0.258592	3.18957	0.00142485	0.0135684
Irf2bpl	1337.55	-0.58352	0.182957	-3.18939	0.00142576	0.0135707
Jade1	965.351	-0.594484	0.186407	-3.18917	0.00142683	0.0135745
Tnfaip1	1168.39	0.596936	0.187192	3.1889	0.00142815	0.0135764
Tsc22d3	1222.39	-0.523901	0.164318	-3.18833	0.00143096	0.0135968
Car9	2018.39	-0.656589	0.205952	-3.18807	0.00143226	0.0136006
Tpm3-rs7	1082.53	-0.722056	0.226512	-3.18772	0.001434	0.0136094
Dnajc1	1288.58	-0.52859	0.165827	-3.18761	0.00143455	0.0136097
Wscd1	720.66	0.621917	0.195204	3.18599	0.00144259	0.0136584
Gm10801	3629.57	-1.73958	0.546151	-3.18517	0.0014467	0.0136823
Apbb1	2025.11	0.937522	0.294338	3.18519	0.00144661	0.0136823
Mars1	1074.48	0.661773	0.207806	3.18456	0.00144973	0.0137067
Cep350	1000.86	-0.602864	0.189364	-3.18363	0.00145442	0.0137382
Hexim1	1211.37	-0.62233	0.195514	-3.18304	0.00145738	0.0137577
Lyrm2	1006.82	0.57591	0.180992	3.18196	0.0014628	0.0137747
Plxdc2	2002.96	0.544835	0.171238	3.18174	0.00146391	0.0137808
Asnsd1	348.92	-0.707189	0.222286	-3.18144	0.00146544	0.0137895
Erc2	2020.83	-0.550365	0.173023	-3.18087	0.00146832	0.0138068
Slc4a2	319.587	0.694113	0.218354	3.17884	0.00147866	0.013881
1110051M20Rik	1288.67	0.872284	0.274436	3.17846	0.00148062	0.0138951
Zcchc17	10458.8	-0.55868	0.175838	-3.17724	0.00148684	0.0139407
Cox8a	10966.3	0.907205	0.285578	3.17674	0.00148943	0.013952
Gm13456	2267.86	0.635711	0.20012	3.17664	0.00148991	0.0139522
Ncam2	1130.93	-0.601274	0.1893	-3.1763	0.00149166	0.0139638
Scn3a	1253.07	-0.541467	0.170493	-3.1759	0.00149373	0.0139708
Sat1	9168.28	0.770857	0.242803	3.17482	0.00149929	0.0140142
Selenow	45057.4	0.780487	0.245918	3.17377	0.00150473	0.0140565
Apoe	45913.9	0.611008	0.192553	3.1732	0.00150768	0.0140783
Gtf2h2	837.503	0.709434	0.223587	3.17296	0.00150892	0.0140783
Surf1	2225.08	0.649769	0.204832	3.17221	0.00151285	0.0140892
Ylpm1	3073.12	-0.519857	0.163879	-3.1722	0.00151286	0.0140892
Ccdc157	400.205	0.674099	0.212549	3.17151	0.00151651	0.0141095
Aimp2	200.262	1.61613	0.509678	3.17089	0.00151973	0.0141229
Sqstm1	6347.1	0.572415	0.180544	3.1705	0.00152179	0.0141291
Idh3a	5061.13	0.634424	0.200154	3.16968	0.00152608	0.014156
Ccdc3	374.804	0.784894	0.247669	3.16912	0.00152899	0.0141657
Fxr1	1970.52	-0.594602	0.187619	-3.16921	0.00152856	0.0141657
Hadhb	938.124	0.50775	0.160285	3.16779	0.00153603	0.0142114
Wsb2	865.081	0.698769	0.220589	3.16775	0.00153626	0.0142114
Clasrp	337.893	-0.687909	0.217157	-3.16779	0.00153603	0.0142114
Gm9349	166.405	0.859173	0.271259	3.16736	0.00153832	0.0142262
Alkal2	170.148	1.65942	0.52415	3.16592	0.00154595	0.0142751
Plgrkt	1105.54	0.559146	0.176659	3.16511	0.00155024	0.0143017
H2-DMa	193.263	1.13192	0.357741	3.16409	0.00155571	0.0143391
Gm5555	164.86	0.987599	0.312245	3.1629	0.00156208	0.0143935
Rpl14-ps1	2687.73	0.968803	0.306416	3.16173	0.00156837	0.0144252
Ube4b	1637.55	-0.456446	0.144395	-3.16109	0.00157179	0.0144523
Pfkm	3046.04	0.682294	0.215958	3.15938	0.00158105	0.0145028
Parg	278.016	-0.747399	0.236612	-3.15876	0.00158441	0.0145288
Gm38393	200.208	-0.780135	0.247024	-3.15814	0.00158779	0.0145449
Exosc5	168.444	0.972609	0.308056	3.15725	0.00159264	0.0145693
Apaf1	507.238	-0.666272	0.211054	-3.15687	0.0015947	0.0145837
Gm12940	350.788	-1.12914	0.357765	-3.1561	0.00159891	0.0146091
Fkbp14	390.825	0.579102	0.183516	3.15559	0.00160175	0.0146306
Grpel1	3047.66	0.597076	0.189309	3.15398	0.0016106	0.0146938
Kdm5b	2134.77	-0.587358	0.18625	-3.15361	0.00161266	0.0146982
Gm9392	279.236	0.753966	0.239135	3.15289	0.00161661	0.0147221
Gm14388	622.772	0.749947	0.237868	3.15279	0.0016172	0.0147231
1190007I07Rik	274.857	0.770574	0.244563	3.15082	0.00162813	0.0148005
Actr1a	1417.91	0.62064	0.197003	3.1504	0.00163045	0.0148171
C530008M17Rik	1325.52	-0.580516	0.184298	-3.14988	0.00163335	0.0148391
Smpd1	916.837	0.756832	0.240338	3.14903	0.00163811	0.0148734
Abhd10	653.131	0.654024	0.207711	3.14873	0.00163983	0.0148846
Runx1t1	2190.78	-0.828427	0.263158	-3.14802	0.00164382	0.0149075
Polr2j	1583.9	0.643786	0.204521	3.14778	0.00164516	0.0149152
A730063M14Rik	634.174	-0.769821	0.244594	-3.14734	0.00164762	0.0149331
Tgds	279.67	0.773396	0.245784	3.14664	0.00165156	0.0149554
Atad2	392.055	-0.811254	0.257803	-3.1468	0.00165068	0.0149554
Sdhc	1742.73	0.751028	0.238747	3.14571	0.00165685	0.0149855
Hibadh	1816.19	0.661167	0.210244	3.14476	0.00166224	0.0150068
Sertad1	223.208	-0.741294	0.23572	-3.14481	0.00166195	0.0150068
Gm44800	175.191	-0.673399	0.214135	-3.14474	0.00166234	0.0150068
Sac3d1	208.321	0.764083	0.242976	3.14469	0.00166265	0.0150068
Tspan15	898.005	0.617034	0.196243	3.14423	0.00166522	0.0150255
Gt(ROSA)26Sor	1320.94	0.595352	0.189387	3.14358	0.00166897	0.0150483
Gnai2	2883.68	0.737389	0.23461	3.14304	0.00167204	0.0150691
Kcnq1ot1	5580.3	-0.546605	0.173923	-3.1428	0.00167342	0.0150772
Foxp1	4272.74	-0.627021	0.199559	-3.14204	0.00167776	0.0150931
Nudcd2	1615.96	0.614462	0.195566	3.14197	0.00167817	0.0150931
Rida	13388.7	0.735185	0.233974	3.14217	0.00167703	0.0150931
Rab5c	189.036	0.894607	0.284759	3.14162	0.00168015	0.0151065
Ttc30b	610.732	0.708352	0.225491	3.14138	0.00168153	0.0151074
Nup43	230.482	0.927593	0.295279	3.14141	0.00168135	0.0151074
Zc4h2	404.542	0.817103	0.260113	3.14134	0.00168174	0.0151074
Tspan6	1705.5	0.69746	0.222037	3.14119	0.00168265	0.0151111
Sash1	1628.46	-0.745162	0.237269	-3.14057	0.00168619	0.0151339
Tmem151a	396.209	0.880184	0.280355	3.13953	0.00169217	0.0151742
Acad9	295.964	0.759058	0.241805	3.13913	0.00169449	0.0151905
Trim13	267.637	0.803872	0.256205	3.13761	0.00170334	0.0152519
Gm10717	508.53	-1.69464	0.540173	-3.13721	0.00170563	0.0152634
Acvr1b	506.306	0.820556	0.261588	3.13683	0.00170788	0.0152746
Fahd2a	437.361	0.958478	0.305652	3.13585	0.00171359	0.0153122
Rnpc3	587.119	-0.592461	0.188938	-3.13575	0.00171415	0.0153127
Gm44419	166.587	0.839584	0.267757	3.13561	0.00171496	0.0153154
Itm2b	34162.5	0.549643	0.175321	3.13506	0.00171818	0.0153397
Gipc1	457.142	0.73726	0.235221	3.13433	0.00172249	0.0153691
Auts2	1471.43	-0.617131	0.19692	-3.13391	0.00172494	0.0153807
Clptm1	455.407	0.748522	0.238845	3.13393	0.00172485	0.0153807
Ppp1r1a	3716.92	0.650666	0.207625	3.13385	0.0017253	0.0153807
Osbp	1069.91	-0.611512	0.195181	-3.13305	0.00173	0.0154136
Acot1	748.414	0.638412	0.203807	3.13243	0.00173366	0.0154416
Tmem248	930.053	-0.53468	0.170713	-3.13204	0.00173597	0.0154577
Gm5436	4157.39	0.542488	0.173212	3.13193	0.00173661	0.0154589
Rdh14	1241.26	0.563585	0.179961	3.13171	0.00173792	0.0154615
Ryr3	532.122	-0.684774	0.218698	-3.13114	0.00174127	0.0154732
Poglut2	170.502	1.13807	0.363557	3.13037	0.00174589	0.0154987
Cpq	752.597	0.718791	0.229621	3.13034	0.00174605	0.0154987
Eif2s1	1885.45	0.781305	0.249605	3.13016	0.00174712	0.0155026
Sf3b6	4159.57	0.515658	0.164777	3.12944	0.00175142	0.0155362
Fam168b	3054.51	0.48515	0.155145	3.12708	0.00176551	0.0156192
Epb41l5	429.252	-0.522233	0.167007	-3.12702	0.0017659	0.0156192
Tcp11l1	393.317	0.683156	0.218495	3.12664	0.00176817	0.0156301
Mapkapk2	234.815	0.748959	0.239581	3.12612	0.0017713	0.0156487
Thbs3	322.625	0.757946	0.24249	3.12567	0.00177398	0.0156643
Stx5a	908.442	0.774653	0.247882	3.12508	0.00177754	0.015672
Gm10722	841.826	-1.69793	0.543546	-3.12379	0.00178536	0.0157002
Atp5d	1381.06	0.916899	0.293529	3.12371	0.00178587	0.0157002
Gm7099	288.516	0.97419	0.31184	3.124	0.00178409	0.0157002
Tecr	2650.95	0.894821	0.286524	3.12303	0.00179002	0.0157274
Ncor1	8923.69	-0.480653	0.153913	-3.12288	0.0017909	0.0157306
Adamts20	337.992	-0.731911	0.234418	-3.12225	0.00179474	0.0157531
Alyref	702.556	-0.494545	0.158407	-3.12199	0.00179635	0.0157532
Mdp1	691.54	0.681067	0.2182	3.1213	0.00180054	0.0157781
Sra1	4205.72	0.59422	0.190447	3.12014	0.00180766	0.0158275
Cenpq	633.412	0.65339	0.2095	3.1188	0.00181588	0.0158935
Myo6	7403.9	-0.737537	0.236505	-3.11849	0.00181781	0.0158985
Irs2	1771.33	-0.678142	0.217484	-3.11812	0.00182006	0.0159086
Pop4	1506.44	0.745753	0.239203	3.11766	0.00182293	0.0159292
Snhg1	1027.33	-0.610921	0.195968	-3.11746	0.00182418	0.015931
Bdp1	1551.09	-0.537333	0.172375	-3.11723	0.00182559	0.0159387
Poldip2	1269.65	0.515439	0.165435	3.11566	0.00183532	0.0160099
Tagln3	3754.34	0.736184	0.236279	3.11574	0.00183483	0.0160099
Ei24	2401.2	-0.6192	0.198792	-3.11482	0.00184056	0.016051
Plbd2	363.984	0.785541	0.252273	3.11386	0.00184659	0.0160839
Gm11223	3380.64	0.764319	0.245483	3.11353	0.00184864	0.0160892
Mt3	7346.38	0.872906	0.280485	3.11213	0.00185743	0.0161426
G630016G05Rik	351.327	-0.650693	0.209138	-3.11131	0.00186258	0.0161643
Brpf3	201.599	-0.814087	0.261668	-3.11114	0.00186364	0.0161689
H2az2	3239.82	0.578627	0.186037	3.11028	0.00186907	0.0161975
Pomgnt2	267.601	-0.744934	0.23954	-3.10985	0.0018718	0.016212
Ctps	563.111	0.750163	0.241291	3.10895	0.00187755	0.0162486
Pclo	4081.88	-0.514976	0.165644	-3.10894	0.00187763	0.0162486
Chchd5	566.704	0.653211	0.210257	3.10673	0.00189167	0.0163376
Pip4p2	4415.71	-0.943578	0.303728	-3.10665	0.00189221	0.0163376
Ccp110	1171.76	-0.628987	0.202463	-3.10669	0.00189198	0.0163376
Gm20091	158.352	-0.914653	0.29438	-3.10705	0.00188966	0.0163376
Rpp14	903.149	0.638601	0.205557	3.10668	0.00189198	0.0163376
Slco2b1	475.327	0.615875	0.198284	3.10603	0.00189621	0.0163643
Uqcrfs1	4119.69	0.525408	0.169159	3.106	0.00189637	0.0163643
Mrtfa	328.749	0.706444	0.227482	3.10549	0.00189962	0.0163877
Rexo2	2781.6	0.462043	0.148812	3.10488	0.00190354	0.0164122
Tial1	9574.62	-1.01711	0.327639	-3.10436	0.00190689	0.0164284
Fam173a	172.189	1.21891	0.392973	3.10176	0.00192377	0.0165491
Gm10320	288.294	0.87111	0.280855	3.10164	0.00192452	0.0165509
Gm8242	152.435	0.824168	0.265783	3.10091	0.0019293	0.0165806
Cox7a2l	4623.46	0.687566	0.221765	3.10043	0.00193243	0.0166001
Ptms	1156.66	0.864747	0.279105	3.09828	0.00194644	0.0167064
Oasl2	274.271	1.21218	0.391324	3.09764	0.0019507	0.0167335
Cox7b	9817.77	0.443885	0.143325	3.09705	0.00195455	0.0167524
Pakap	1815.97	-0.553771	0.178849	-3.09631	0.00195946	0.0167803
Ppcdc	447.022	0.744998	0.240638	3.09593	0.00196195	0.0167952
Rpf2	1114.35	0.707858	0.228683	3.09537	0.00196568	0.0168146
Smim18	392.33	0.702077	0.226856	3.09481	0.00196938	0.0168349
Gm6663	230.929	-0.733095	0.236883	-3.09476	0.00196972	0.0168349
Wdhd1	275.473	-0.755332	0.244193	-3.09317	0.00198028	0.016911
Polr3h	1153.92	0.511155	0.165297	3.09235	0.00198579	0.0169437
Nucb1	340.554	0.718724	0.232427	3.09226	0.0019864	0.0169442
Ubap1	915.921	0.619015	0.200268	3.09093	0.00199529	0.0170058
Pxmp4	311.276	0.691672	0.223805	3.09052	0.00199807	0.01702
Rmdn3	459.704	0.627363	0.203064	3.08948	0.00200506	0.0170747
Inip	504.361	0.653205	0.211511	3.08829	0.00201314	0.0171243
Prdx2-ps1	363.1	0.717229	0.232276	3.08783	0.00201623	0.0171411
Dpp9	549.572	0.688951	0.223134	3.08761	0.00201775	0.0171492
Tmem242	1109.72	0.630491	0.204227	3.08721	0.00202042	0.0171671
Slk	1896.24	-0.504195	0.163406	-3.08554	0.0020318	0.0172445
Ramp2	170.064	0.819646	0.265652	3.08541	0.00203269	0.0172473
Sigmar1	172.993	0.985275	0.319404	3.08473	0.00203736	0.0172821
Nif3l1	689.13	0.72341	0.234586	3.08377	0.00204397	0.0173132
Rabif	438.202	0.868293	0.281561	3.08386	0.00204335	0.0173132
Lrpap1	5776.37	0.735058	0.23837	3.08368	0.00204456	0.0173132
Dhrs4	635.278	0.680874	0.220804	3.08362	0.00204501	0.0173132
Zfp318	1485.3	-0.472833	0.153348	-3.08341	0.00204645	0.0173168
Bnip3l-ps	1081.14	0.944022	0.306361	3.08141	0.00206025	0.017398
Golm1	175.818	0.931952	0.302451	3.08134	0.00206075	0.017398
Dlg4	825.441	-0.516971	0.167801	-3.08085	0.00206408	0.0174137
Ktn1	6540.53	-0.582428	0.18905	-3.08082	0.00206432	0.0174137
Ubqln2	3408.07	-0.535734	0.173916	-3.08042	0.0020671	0.0174275
Gm14004	170.221	-0.695638	0.225917	-3.07918	0.00207575	0.0174762
Dok6	2378.67	-0.442426	0.143703	-3.07876	0.00207866	0.0174891
Gm9803	1249.97	0.744694	0.241932	3.07811	0.00208316	0.0175144
Cpne2	671.952	-0.783719	0.254734	-3.07662	0.00209364	0.0175768
Fxyd5	245.329	1.06786	0.347123	3.07631	0.00209581	0.017582
Gm10736	1719.1	0.780449	0.253719	3.07604	0.00209772	0.0175931
Mapk12	196.597	0.77047	0.250486	3.0759	0.00209871	0.0175966
Degs1	3355.24	0.586761	0.190831	3.07477	0.00210665	0.017652
Rbbp9	1377.47	0.743187	0.241709	3.07471	0.00210706	0.017652
Arl6ip1	13332.5	0.580705	0.188949	3.07334	0.00211674	0.0177282
Tmem9	1105.02	0.66567	0.216697	3.0719	0.00212701	0.0177996
Cd46	178.659	-0.698548	0.22747	-3.07095	0.00213379	0.0178367
Gm12854	224.172	1.09271	0.356001	3.06941	0.0021448	0.0179041
Naprt	214.794	0.761571	0.24813	3.06924	0.00214606	0.0179097
Nefl	5171.65	-0.457821	0.149189	-3.06872	0.00214975	0.0179307
Ccdc92b	311.85	-0.63115	0.205716	-3.06807	0.00215446	0.0179623
Pdzd11	1307.96	0.587398	0.191465	3.06791	0.00215558	0.0179623
Gk5	197.628	-0.825778	0.269229	-3.06719	0.0021608	0.0179933
Ibtk	982.613	-0.563503	0.183807	-3.06574	0.00217133	0.0180711
Atp5c1	11489.3	0.563265	0.183769	3.06507	0.00217619	0.0180917
Nrbp2	916.232	0.710723	0.232011	3.06331	0.00218903	0.0181687
Litaf	685.46	0.671647	0.219321	3.06239	0.00219578	0.0181946
Cluap1	807.642	-0.624017	0.203812	-3.06172	0.00220066	0.0182255
Rpl18	1275.56	0.874128	0.285586	3.06082	0.00220732	0.0182558
Usp7	2038.17	-0.456586	0.149234	-3.05953	0.00221688	0.0183164
Tmem123	955.715	-0.567452	0.185537	-3.05842	0.00222505	0.018364
Bcorl1	178.664	-0.70872	0.231741	-3.05824	0.00222642	0.0183689
Eef2	6404.77	0.646332	0.211364	3.05791	0.00222885	0.0183789
Desi2	993.51	0.54957	0.179754	3.05735	0.00223306	0.0183958
Tmem107	731.08	0.929845	0.304133	3.05736	0.00223298	0.0183958
Snx15	406.35	0.740945	0.242413	3.05655	0.00223903	0.018433
Stradb	488.854	0.644039	0.210736	3.05614	0.00224209	0.0184482
Zbtb18	6816.37	-0.611585	0.200134	-3.05587	0.00224406	0.0184545
Cmtm6	829.143	0.58783	0.192387	3.05546	0.00224714	0.0184748
Pan3	891.539	-0.611702	0.200333	-3.05342	0.00226247	0.0185707
Samd4b	679.295	0.791308	0.259137	3.05362	0.00226096	0.0185707
Tkt	1128.73	-0.595078	0.194888	-3.05344	0.00226232	0.0185707
Rps7	688.897	0.793683	0.260003	3.0526	0.00226871	0.0186069
Rbm17	1556.37	-0.511001	0.16748	-3.05112	0.00227989	0.0186834
Rnf126	167.277	1.04099	0.341175	3.05118	0.00227941	0.0186834
Ece1	210.862	-0.751314	0.246443	-3.04864	0.00229883	0.0188184
Naga	433.334	0.777041	0.254917	3.04822	0.00230205	0.0188346
Ikzf1	217.606	0.642656	0.21084	3.04807	0.00230316	0.0188387
Celf4	9784.12	-0.49987	0.164012	-3.04778	0.00230542	0.018842
Sumf1	735.594	0.649025	0.213021	3.04677	0.00231314	0.0188783
Ints6l	919.942	0.533066	0.174964	3.04671	0.0023136	0.0188783
Eif4g2	10032.1	0.434944	0.142778	3.0463	0.0023168	0.0188868
Wwc1	2805.15	-0.665048	0.218316	-3.04627	0.00231702	0.0188868
Gtf2i	1681.9	0.608628	0.199811	3.04602	0.0023189	0.0188963
Gstm1	6525.69	0.828939	0.272177	3.04558	0.0023223	0.0189139
Fkbp10	216.166	0.991612	0.325627	3.04524	0.00232495	0.0189304
Onecut2	448.546	-0.591995	0.194441	-3.0446	0.0023299	0.0189605
Tmem231	220.57	-0.724123	0.237872	-3.04417	0.00233321	0.0189723
Sgip1	3869.95	-0.54528	0.179142	-3.04385	0.00233574	0.0189777
Avpi1	596.657	0.635232	0.208693	3.04387	0.0023356	0.0189777
Nap1l3	1448.44	-0.645587	0.212091	-3.04392	0.00233516	0.0189777
Rbbp4	1334.02	0.56121	0.184418	3.04315	0.00234117	0.0190066
Acvr1	824.655	0.595379	0.195678	3.04264	0.00234514	0.0190287
D430041D05Rik	1411.59	-0.497013	0.163383	-3.04201	0.00235005	0.0190493
Arl8a	2835.66	-0.577503	0.189857	-3.04178	0.00235183	0.0190575
Gm2999	345.799	0.901574	0.296415	3.04159	0.00235329	0.0190592
Cnnm2	267.025	-0.664818	0.218573	-3.04163	0.00235304	0.0190592
Abcc4	155.603	0.79935	0.262834	3.04127	0.00235585	0.0190749
1110004F10Rik	6124.58	0.742956	0.244311	3.04103	0.00235774	0.0190753
Pnn	3261.9	-0.558783	0.183745	-3.04108	0.00235733	0.0190753
Lrba	387.131	-0.675839	0.222254	-3.04083	0.00235924	0.0190821
Klhl20	600.086	-0.770063	0.253257	-3.04064	0.00236078	0.0190894
Aff4	4123.01	-0.432346	0.142208	-3.04023	0.002364	0.0191103
Gm5526	2050.52	0.682717	0.224571	3.0401	0.00236498	0.0191132
Klhdc4	447.992	-0.744347	0.244852	-3.03998	0.00236591	0.0191157
Epc1	712.51	-0.698542	0.229905	-3.0384	0.00237838	0.0191859
Snx5	3932.76	0.535301	0.176257	3.03705	0.00238908	0.0192467
Farp1	919.119	0.851695	0.280516	3.03618	0.00239599	0.019282
Otub1	2612.5	0.923282	0.304132	3.03579	0.00239904	0.0193013
Pkd1	163.946	-0.789895	0.260231	-3.03536	0.00240246	0.0193187
Ndfip1	21563	0.669642	0.220644	3.03494	0.00240586	0.0193409
Anapc11	2809.15	0.60838	0.200489	3.03447	0.00240956	0.0193451
Timm50	438.643	0.640803	0.211286	3.03287	0.00242242	0.0194074
Kcna1	1594.45	-0.644355	0.212476	-3.0326	0.00242457	0.0194195
[truncated: 9,439 more rows]

## Sheet: Source Data_Volcano Plot
Gene Name	log2FC	P-adj.	log
Egr2	-4.64303	5.53043e-59	58.2572
Gm47088	-3.24298	1.00765e-52	51.9967
Ier2	-2.86765	2.45986e-41	40.6091
Egr1	-2.13999	1.93365e-25	24.7136
Egr4	-2.40052	2.42006e-23	22.6162
Cox6b2	3.12617	4.87768e-21	20.3118
Arl4d	-2.50619	5.39195e-21	20.2683
mt-Rnr1	-1.98803	2.4412e-17	16.6124
Dusp1	-1.73335	3.97667e-16	15.4005
Spc25	1.90674	5.45812e-16	15.263
Arc	-1.82724	1.76141e-15	14.7541
Ube2c	2.59917	3.65683e-15	14.4369
Ccnb2	2.98102	2.38818e-14	13.6219
Ckap2	1.97001	6.6864e-14	13.1748
Fcgr3	2.24526	1.27428e-13	12.8947
Lockd	1.6731	3.91641e-12	11.4071
Npr3	-1.54319	4.94654e-12	11.3057
Pycard	1.32203	1.27304e-11	10.8952
Tmem37	2.19084	1.64104e-11	10.7849
Ccnb1	2.5361	3.84913e-11	10.4146
Btg2	-1.41586	5.33866e-11	10.2726
Agap2	-1.46769	1.14905e-10	9.93966
Insig1	-2.23749	3.84377e-10	9.41524
mt-Rnr2	-1.27943	1.25361e-09	8.90184
C530044C16Rik	1.51439	1.48435e-09	8.82846
Cd9	1.43501	2.16083e-09	8.66538
Vamp8	1.13069	2.36069e-09	8.62696
Pxmp2	1.54131	2.66453e-09	8.57438
Kpna2	2.18788	2.92346e-09	8.5341
Slc25a5	1.57776	2.92346e-09	8.5341
Ctsb	1.43444	5.158e-09	8.28752
Erc1	-1.19441	5.92354e-09	8.22742
9530056E24Rik	-1.62947	5.92588e-09	8.22725
Ube2l6	1.94612	6.66467e-09	8.17622
Egr3	-1.64137	6.83836e-09	8.16505
Lgals1	1.33286	7.78653e-09	8.10866
Hexb	1.97861	8.52909e-09	8.0691
Timp1	2.08003	1.20982e-08	7.91728
Fos	-1.4212	1.38568e-08	7.85834
H2bc4	1.43081	1.38568e-08	7.85834
Glo1-ps	1.64614	1.45886e-08	7.83599
Cmbl	1.28079	1.55639e-08	7.80788
Cdc42bpb	-1.8697	1.86743e-08	7.72876
Ftl1-ps1	2.18688	1.91052e-08	7.71885
Bcl11b	-1.0042	2.03235e-08	7.692
Ifi27l2a	1.9297	2.08855e-08	7.68015
Tspo	1.86334	2.28192e-08	7.6417
Gm5560	1.68718	2.46443e-08	7.60828
CT010467.1	-1.56966	3.14308e-08	7.50265
Dynll2	-1.44264	3.8011e-08	7.42009
Nubp2	1.43404	4.49353e-08	7.34741
Gm42843	-1.63454	4.93941e-08	7.30633
Fcrls	1.37293	5.2729e-08	7.27795
Cdkn1b	-1.69154	6.82458e-08	7.16592
Gm6467	1.49794	7.29909e-08	7.13673
Trem2	1.1033	1.1487e-07	6.93979
Mrpl36	1.38116	1.40651e-07	6.85186
Npl	1.34796	1.46512e-07	6.83413
Apoc4	1.62507	1.72943e-07	6.7621
Mmd2	0.922089	1.89555e-07	6.72227
1700007K13Rik	1.74718	1.95728e-07	6.70835
Atp6v0c-ps2	2.31305	2.03332e-07	6.69179
Nat8f1	1.37057	2.16564e-07	6.66441
Isca2	1.41202	2.168e-07	6.66394
Anp32a	-1.07057	2.1999e-07	6.6576
Car2	1.18524	2.30081e-07	6.63812
Nde1	1.44437	2.56624e-07	6.5907
Ccdc85c	-2.00378	2.63226e-07	6.57967
Ciao2a	1.20074	2.92224e-07	6.53428
Tenm2	-0.867671	3.04056e-07	6.51705
Psmb3	1.32715	3.0657e-07	6.51347
Gm10254	2.49553	3.06901e-07	6.513
Olfml3	1.35428	3.06901e-07	6.513
Prdx1	1.13292	3.06901e-07	6.513
Gm33366	-1.72009	3.11061e-07	6.50715
Nr4a2	-1.30312	3.31049e-07	6.48011
Pam	-1.72539	3.48764e-07	6.45747
F13a1	1.26684	3.48764e-07	6.45747
Hspa1b	-1.77023	3.50716e-07	6.45504
Ogdhl	-2.11001	3.62566e-07	6.44061
Camk2n1	-0.925745	3.71824e-07	6.42966
Commd9	1.67249	3.71875e-07	6.4296
Ctsh	1.00028	3.83124e-07	6.41666
Gm4459	1.31945	3.89474e-07	6.40952
Ms4a6d	2.18925	4.2594e-07	6.37065
Tspan4	2.12291	4.44606e-07	6.35202
Mpc1-ps	1.46608	4.58439e-07	6.33872
Cd52	1.69696	4.84276e-07	6.31491
Mgst1	1.16903	5.17335e-07	6.28623
Coro1b	1.64868	5.43689e-07	6.26465
Psma5-ps	1.33324	5.49564e-07	6.25998
Gm21399	1.3374	5.9984e-07	6.22196
Chil1	1.52721	6.24608e-07	6.20439
Ftl1	1.76713	6.24608e-07	6.20439
Ep300	-1.10161	6.24933e-07	6.20417
Errfi1	-1.17542	6.35987e-07	6.19655
Prdx6	1.13497	6.73137e-07	6.1719
Apc	-0.993043	7.2616e-07	6.13897
Selenof	1.20403	8.20374e-07	6.08599
Gm22714	-2.01386	8.24797e-07	6.08365
A430103D13Rik	-1.74465	8.63584e-07	6.0637
Pon3	1.53017	8.69644e-07	6.06066
Gm6180	2.05075	8.9571e-07	6.04783
Nutf2-ps1	1.99041	1.02569e-06	5.98898
Rbm3-ps	1.53012	1.03203e-06	5.98631
Arhgdib	1.56489	1.03203e-06	5.98631
Rhoc	1.82433	1.33016e-06	5.8761
Mog	1.26253	1.35859e-06	5.86691
Pld4	1.25802	1.36451e-06	5.86502
Aspm	1.35042	1.39562e-06	5.85523
Htr1b	-1.37522	1.4187e-06	5.84811
Ndufab1-ps	1.49917	1.45104e-06	5.83832
Tefm	1.35243	1.48366e-06	5.82867
Abca1	0.944665	1.57807e-06	5.80187
mt-Cytb	1.40321	1.57807e-06	5.80187
Cd63-ps	1.00908	1.58756e-06	5.79927
Dynlt1-ps1	1.16017	1.6495e-06	5.78265
Lgals3bp	1.43124	1.6495e-06	5.78265
Aif1	1.20968	1.67816e-06	5.77517
Pfdn1	1.21293	1.75135e-06	5.75663
Gfap	0.902432	1.77753e-06	5.75018
Dusp6	-1.29523	1.83712e-06	5.73586
Psmb2	1.24968	1.94734e-06	5.71056
Cela1	1.14647	1.98094e-06	5.70313
Gusb	0.975831	2.12205e-06	5.67324
Emp3	1.44715	2.18939e-06	5.65968
Ifi27	0.845678	2.34479e-06	5.6299
Ubap2l	-0.901125	2.43164e-06	5.6141
Cryab	1.30452	2.66138e-06	5.57489
Cds1	-0.838068	2.75759e-06	5.55947
Tcn2	1.74609	2.83872e-06	5.54688
Bloc1s2-ps	1.33214	2.85429e-06	5.5445
2810025M15Rik	1.2464	2.9454e-06	5.53086
Supt6	-0.907458	2.98562e-06	5.52497
Gm7204	1.31007	3.08361e-06	5.51094
Smim1	1.07777	3.10103e-06	5.50849
Plin2	1.31158	3.32558e-06	5.47813
B2m	1.51542	3.76626e-06	5.42409
Eid2	-1.25615	3.97392e-06	5.40078
Meg3	-0.919609	4.02265e-06	5.39549
Gm43361	-1.1247	4.10492e-06	5.38669
Gjb6	1.09385	4.21175e-06	5.37554
Prdm9	-1.62587	4.31526e-06	5.36499
Gm6560	2.11402	4.44243e-06	5.35238
Pex5l	-0.981518	4.45988e-06	5.35068
Nrip1	-0.892663	4.53939e-06	5.343
Ube2t	1.45868	4.56289e-06	5.34076
Rimbp2	-1.05208	4.78067e-06	5.32051
Cthrc1	1.10201	4.8064e-06	5.31818
Anp32b	-0.900084	4.81546e-06	5.31736
Pld5	-1.92008	4.82798e-06	5.31623
Gm5900	1.68685	5.27366e-06	5.27789
Hadhb-ps	1.3715	5.39396e-06	5.26809
Hpgds	1.0828	5.39396e-06	5.26809
Cox5a	1.43586	5.40923e-06	5.26686
Rbm15	-1.80606	5.46958e-06	5.26205
S100a16	1.60801	5.5289e-06	5.25736
Pcbp1	-1.00882	5.83485e-06	5.23397
Nsmce3	-0.857471	5.84515e-06	5.2332
Gm7984	1.54458	5.9052e-06	5.22877
Saa3	1.63687	6.0029e-06	5.22164
Mlx	1.36501	6.06515e-06	5.21716
Ebp	1.32777	6.09808e-06	5.21481
Pyurf	1.31004	6.34883e-06	5.19731
Itgb5	1.32555	6.34883e-06	5.19731
Ctsz	0.903852	6.74127e-06	5.17126
Slc31a2	1.16914	6.90739e-06	5.16069
Cenpa	1.61188	6.90739e-06	5.16069
Cystm1	1.09515	6.90739e-06	5.16069
Cd63	0.904187	7.13185e-06	5.1468
Hspa2	-1.35269	7.13185e-06	5.1468
Rtp4	1.59274	7.13185e-06	5.1468
Gng5	1.25538	7.22039e-06	5.14144
Alkbh5	-1.36545	7.29988e-06	5.13668
Gpr34	1.30304	7.31142e-06	5.136
E130114P18Rik	1.27305	7.34397e-06	5.13407
Foxo3	-1.4693	7.40177e-06	5.13066
Dnajc15	1.2032	7.51354e-06	5.12416
Tmem59	1.30728	7.59938e-06	5.11922
Commd6	1.03547	7.74585e-06	5.11093
Gpr17	1.3422	7.74585e-06	5.11093
Szrd1	1.55189	8.04147e-06	5.09466
Ctsc	0.947027	8.06112e-06	5.0936
Wasf1	-0.998775	8.07659e-06	5.09277
Sar1b	0.993049	8.07659e-06	5.09277
Hsd17b10	1.17504	8.07659e-06	5.09277
Trp53rka	1.18584	8.141e-06	5.08932
Amt	-1.55889	8.15273e-06	5.0887
Ints4	1.09127	8.17264e-06	5.08764
1110012L19Rik	1.40454	8.20959e-06	5.08568
Adk	1.2935	8.28706e-06	5.0816
Bcap31	1.18679	8.33787e-06	5.07894
Gm4950	1.16557	8.34203e-06	5.07873
Ucp2	1.2092	8.41224e-06	5.07509
Olfml1	1.38804	8.77579e-06	5.05671
Cops6	1.54955	9.21537e-06	5.03549
Ppp1ca	1.82837	9.35418e-06	5.02899
Mrpl22	1.08358	9.64501e-06	5.0157
Mpc1	1.27457	1.04383e-05	4.98137
Tcof1	-0.939507	1.10628e-05	4.95613
Tm4sf1	0.88022	1.10712e-05	4.9558
Gm43359	-1.17297	1.11129e-05	4.95417
Anxa3	0.95608	1.12687e-05	4.94812
Stom	1.09627	1.13086e-05	4.94659
1500009L16Rik	1.06358	1.14705e-05	4.94042
Plpp1	1.49921	1.14705e-05	4.94042
Adrb1	-1.09326	1.14705e-05	4.94042
Med8	1.12308	1.18931e-05	4.92471
Evi2a	1.17387	1.20768e-05	4.91805
Ssr4	0.922146	1.22763e-05	4.91093
Dcaf6	-1.23164	1.25869e-05	4.90008
AI413582	1.36971	1.29077e-05	4.88915
Bdh2	1.24466	1.35773e-05	4.86719
Mydgf	1.10284	1.35773e-05	4.86719
Alox5ap	1.24354	1.36923e-05	4.86352
B4galt7	-1.48013	1.38047e-05	4.85997
Lrig1	1.14526	1.38085e-05	4.85985
Mef2d	1.63354	1.4018e-05	4.85331
Ech1	1.10965	1.41895e-05	4.84803
Tspan31	2.46645	1.54497e-05	4.81108
Gm10039	1.0921	1.54497e-05	4.81108
Snhg11	-1.04765	1.55106e-05	4.80937
1700016P03Rik	-1.27392	1.60599e-05	4.79426
Atp6v0e	0.928448	1.60599e-05	4.79426
Gm38394	-1.41617	1.60709e-05	4.79396
Atrx	-0.892424	1.60709e-05	4.79396
Abcf2	1.66868	1.62032e-05	4.7904
B230311B06Rik	0.991499	1.62032e-05	4.7904
Atp5g1	0.984195	1.62032e-05	4.7904
Lefty2	-1.50519	1.62194e-05	4.78997
C1qc	1.13248	1.64575e-05	4.78364
Slc25a17	1.11797	1.65048e-05	4.78239
Ercc1	1.43468	1.70363e-05	4.76863
Med28	1.0569	1.81969e-05	4.74
Nptn	-1.10365	1.83413e-05	4.73657
Tcta	1.19033	1.83413e-05	4.73657
Klhl6	1.19572	1.83413e-05	4.73657
Ifitm2	1.19449	1.84961e-05	4.73292
Syngap1	-1.50161	1.88419e-05	4.72488
Ndufab1	1.00342	2.00027e-05	4.69891
Alg5	1.09283	2.08097e-05	4.68173
Hsf2	-1.67987	2.08097e-05	4.68173
Capg	1.18567	2.1431e-05	4.66896
Vegfa	-1.25296	2.1431e-05	4.66896
Mrps18a	1.41058	2.15897e-05	4.66575
Ppib	1.27485	2.19567e-05	4.65843
Ndufs8	1.1376	2.19797e-05	4.65798
Cenpf	1.4145	2.27567e-05	4.64289
Mrpl20	1.08459	2.27567e-05	4.64289
Dhrs1	0.797259	2.33463e-05	4.63178
Mgst3	1.27163	2.36615e-05	4.62596
Ndufv2	1.25981	2.36615e-05	4.62596
Gm10123	1.18877	2.49765e-05	4.60247
Lrig2	-1.02528	2.51456e-05	4.59954
Ythdf2	-1.4581	2.52162e-05	4.59832
Sirt3	1.55809	2.58471e-05	4.58759
Gm13889	-1.18381	2.62089e-05	4.58155
Ly86	1.22463	2.64178e-05	4.5781
Rbm25	-0.752236	2.67746e-05	4.57228
Ppp2r1a	1.49218	2.79041e-05	4.55433
Mdk	1.06178	2.85586e-05	4.54426
Prpf38b	-0.812551	2.91066e-05	4.53601
Gm10241	1.67968	2.93203e-05	4.53283
Knstrn	1.70574	2.95326e-05	4.5297
Fnbp1l	-1.05452	2.96669e-05	4.52773
Ldlr	-1.32863	2.96669e-05	4.52773
Hscb	1.41513	3.09748e-05	4.50899
Scp2-ps2	1.15116	3.1021e-05	4.50834
Cenpx	1.01427	3.1021e-05	4.50834
Nxn	0.939712	3.13797e-05	4.50335
Ccdc112	-0.988932	3.21189e-05	4.49324
Gm9801	-1.12439	3.26704e-05	4.48585
Dpm2	1.50194	3.3032e-05	4.48107
Gm12715	1.78926	3.34385e-05	4.47575
Ssr2	1.76083	3.34964e-05	4.475
Slc25a1	1.78089	3.37331e-05	4.47194
Npas4	-1.53186	3.37331e-05	4.47194
B230216N24Rik	-1.26534	3.42708e-05	4.46508
C1qb	1.31956	3.43306e-05	4.46432
Nrxn3	-0.940436	3.57141e-05	4.44716
Gm3150	1.14982	3.67411e-05	4.43485
Lsm2	1.28743	3.68509e-05	4.43355
Ormdl2	1.28296	3.70447e-05	4.43127
Selenop	1.2964	3.70447e-05	4.43127
Gm47591	-0.950975	3.70551e-05	4.43115
Nefm	-0.927294	3.70551e-05	4.43115
Zfp608	-1.00421	3.86249e-05	4.41313
Chd2	-0.821443	4.00277e-05	4.39764
Ccl5	1.7947	4.0073e-05	4.39715
Rspo2	-1.14086	4.51033e-05	4.34579
Dmac1	1.05129	4.52578e-05	4.34431
Gm13080	1.79424	4.63049e-05	4.33437
Elof1	1.05683	4.64254e-05	4.33324
Ndufa11	1.07339	4.64254e-05	4.33324
Apoc1	1.58878	4.66773e-05	4.33089
Fbxl14	-1.05689	4.77869e-05	4.32069
Serpina3n	1.20539	4.82445e-05	4.31655
1810058I24Rik	1.27769	4.86195e-05	4.31319
Cd72	1.54804	4.89912e-05	4.30988
Ptgds	1.15621	4.95204e-05	4.30522
Srrm2	-0.818597	4.99688e-05	4.3013
Abhd2	-2.19227	5.02197e-05	4.29913
Rgs19	1.42975	5.29853e-05	4.27584
Slc25a18	1.01972	5.29853e-05	4.27584
Prrc2c	-0.908949	5.41421e-05	4.26646
Ltc4s	1.71901	5.41776e-05	4.26618
Rab32	1.16711	5.47302e-05	4.26177
Sec13	0.974859	5.51745e-05	4.25826
Epha5	-0.859497	5.57226e-05	4.25397
Ankrd11	-0.707766	5.57226e-05	4.25397
Sephs2	-1.19912	5.57528e-05	4.25373
Asah1	1.08149	5.59569e-05	4.25215
Mapk4	-0.782363	5.87776e-05	4.23079
Sh3pxd2a	-1.11036	6.00892e-05	4.2212
Tcerg1	-0.913677	6.12342e-05	4.21301
Rock2	-0.874502	6.1545e-05	4.21081
Ddx10	-0.900585	6.16192e-05	4.21028
Snrpd3	0.840997	6.1923e-05	4.20815
Fus	-0.964282	6.38767e-05	4.19466
Prkab2	-0.961394	6.4461e-05	4.1907
Etfbkmt	1.02353	6.93254e-05	4.15911
Gucy1a2	-1.313	6.9996e-05	4.15493
Elmod1	-0.835748	7.05842e-05	4.15129
Brwd3	-0.85456	7.10174e-05	4.14864
Nuf2	1.321	7.11089e-05	4.14808
Trappc3	1.30767	7.11089e-05	4.14808
Cep290	-0.744459	7.11089e-05	4.14808
Tmem181b-ps	-1.37609	7.1865e-05	4.14348
Psme2b	0.827998	7.24182e-05	4.14015
Jakmip1	-1.07193	7.48456e-05	4.12583
Psmd10	0.918548	7.55876e-05	4.12155
S100a6	1.31364	7.64112e-05	4.11684
Gstm5	0.858256	7.92762e-05	4.10086
Pde6d	1.20427	7.97358e-05	4.09835
Prdx4	0.911512	7.97358e-05	4.09835
Pts	0.993366	8.01738e-05	4.09597
Adgre1	1.16323	8.01759e-05	4.09596
Naa20	1.02435	8.07124e-05	4.09306
Sprn	1.06382	8.07124e-05	4.09306
Sik2	-1.11277	8.07124e-05	4.09306
Cnmd	1.53113	8.07124e-05	4.09306
Sstr3	-1.37299	8.07124e-05	4.09306
Ric1	-1.37926	8.07124e-05	4.09306
Haghl	1.50763	8.08056e-05	4.09256
Asna1	1.47451	8.2139e-05	4.08545
Gm12166	0.90026	8.36643e-05	4.07746
Arglu1	-1.60126	8.39379e-05	4.07604
Trib1	-0.84962	8.499e-05	4.07063
Birc6	-1.21082	8.63087e-05	4.06395
Zfp462	-0.918125	8.93235e-05	4.04903
Cdk5r1	-0.972989	9.06284e-05	4.04274
Gm9001	0.898441	9.18435e-05	4.03695
Fxyd1	1.3202	9.18435e-05	4.03695
Ptgr1	1.35249	9.2074e-05	4.03586
Chrac1	1.12959	9.48862e-05	4.0228
Vdac3-ps1	1.4189	9.56729e-05	4.01921
Gprc5b	1.16144	9.77157e-05	4.01004
Psmd8	1.22656	9.96771e-05	4.0014
Atp7b	-1.49581	9.98325e-05	4.00073
Tesc	-1.14693	0.000103897	3.9834
Susd3	1.50967	0.000103897	3.9834
Fcer1g	1.38048	0.000104353	3.9815
Gm43379	-1.16539	0.000106797	3.97144
Med7	1.08887	0.00010722	3.96972
Tmem223	1.21408	0.00010864	3.96401
Iqsec1	-1.01584	0.000108968	3.9627
A230057D06Rik	-1.01798	0.000108968	3.9627
Mrpl40	0.953509	0.00011022	3.95774
Elovl1	1.22219	0.000113069	3.94666
Mga	-0.717042	0.000113769	3.94398
Ubb-ps	1.56988	0.000115584	3.9371
Cfl1	1.32726	0.000116217	3.93473
Smpdl3a	0.926181	0.000116248	3.93461
Retsat	0.926701	0.000116363	3.93419
Tor2a	1.25964	0.000117052	3.93162
Gm48408	-1.05009	0.000117984	3.92818
Sclt1	-0.977531	0.000118986	3.9245
Usp27x	-1.13098	0.000119955	3.92098
Ppp6r2	-1.13582	0.000121507	3.9154
Cd68	1.42047	0.000122401	3.91221
Slc39a1	-1.45261	0.00012248	3.91193
Gm11189	1.60267	0.00012248	3.91193
Ift27	0.911157	0.00012434	3.90539
E330034L11Rik	-1.0638	0.00012523	3.90229
Spryd4	1.60623	0.000127063	3.89598
Smarca2	-0.837874	0.000127803	3.89346
Dcxr	1.08096	0.000129365	3.88818
Gm10705	1.08938	0.000129957	3.8862
Gm10177	1.10079	0.00013036	3.88486
Rgcc	1.15027	0.00013036	3.88486
Plscr2	1.19626	0.000130474	3.88448
Drg2	1.10138	0.000130675	3.88381
Ppp4c	1.35876	0.000135715	3.86737
Ubl7	1.24398	0.000136543	3.86473
Hnrnpl	-0.862056	0.00013657	3.86464
Kdelr2	-1.34068	0.000138526	3.85847
Nme7	1.21783	0.000140598	3.85202
Fbxo6	0.853997	0.000140598	3.85202
Bmp2k	-1.41406	0.000143484	3.8432
Ube2e1	1.32919	0.000144017	3.84159
Mrpl48-ps	1.01508	0.000144543	3.84
Gm10080	1.06366	0.000147896	3.83004
Cyb561d2	1.00157	0.000150873	3.82139
Sorcs2	1.06244	0.000150955	3.82115
Baz1b	-0.748178	0.000152296	3.81731
Afg1l	0.888298	0.000153374	3.81425
Actb	-1.22599	0.000154117	3.81215
Birc5	1.60397	0.000156697	3.80494
Spcs1	0.751332	0.000158363	3.80035
Taldo1	0.882942	0.00015968	3.79675
Apod	1.2985	0.00015968	3.79675
Nexmif	-0.86229	0.00015968	3.79675
Yif1a	1.23089	0.000163768	3.78577
Ms4a6b	1.40533	0.000165495	3.78121
Crip1	1.54873	0.000165794	3.78043
Dlgap1	-0.649444	0.000169314	3.77131
Med10	1.06162	0.000172362	3.76356
Aldoc	1.47831	0.000172768	3.76254
Tob1	-0.945448	0.000172999	3.76196
Rbm7	1.09546	0.000173233	3.76137
Ifitm3	0.982946	0.000173292	3.76122
Gm45343	-1.3496	0.00017339	3.76098
Ash1l	-0.663717	0.000175308	3.7562
Ncam1	-0.906466	0.000175553	3.75559
Nkain4	0.822831	0.00017574	3.75513
Cd300c2	1.11619	0.000177099	3.75178
Srrm1	-0.707089	0.000177126	3.75172
Setd5	-0.767403	0.00017806	3.74943
Ctsd	1.28663	0.000179277	3.74648
Lgmn	0.933382	0.000181718	3.7406
Zfyve9	-0.728096	0.000182215	3.73942
Anapc10	0.833303	0.000182532	3.73866
Rpp21	1.08635	0.000182532	3.73866
Shoc2	-0.799873	0.000182597	3.73851
Nktr	-0.958133	0.000186616	3.72905
Tmem199	1.3755	0.000187379	3.72728
Dctn4	-1.38266	0.000188217	3.72534
Lncpint	-1.18994	0.000189054	3.72341
Gm20768	-1.14495	0.000189662	3.72202
Akr1b10	0.979123	0.000190589	3.7199
Malsu1	0.876641	0.000190816	3.71938
Rnf5	1.54056	0.000191187	3.71854
Pigx	0.906228	0.000191589	3.71763
Mettl5	1.0333	0.000193323	3.71372
Gm5552	1.28184	0.000196766	3.70605
Kat6a	-0.835941	0.000196766	3.70605
Cacnb2	-1.01617	0.000197455	3.70453
Hspb8	0.878725	0.000197455	3.70453
Tmem141	1.32258	0.000200231	3.69847
Zc3h12b	-0.844919	0.000200692	3.69747
Chchd3	0.990419	0.000200827	3.69718
Pcm1	-0.829428	0.000200827	3.69718
Spink8	1.02779	0.000200827	3.69718
Pigp	0.805154	0.000202393	3.6938
Sema4b	-1.35634	0.000203503	3.69143
Mrpl24	0.986845	0.000203759	3.69088
Dnajc21	-1.12504	0.000203759	3.69088
Cst7	1.30853	0.000204665	3.68896
Tmem175	1.30699	0.000206498	3.68508
Septin10	-1.49306	0.00021251	3.67262
Esd	0.802711	0.000212594	3.67245
mt-Atp6	0.973755	0.000212773	3.67208
Irf2	-0.855723	0.000214146	3.66929
Apobec1	1.02841	0.000214531	3.66851
Adam23	-0.758235	0.000215185	3.66719
Timm23	1.29868	0.000215185	3.66719
Psme2	0.783631	0.000215185	3.66719
Ankrd12	-0.723585	0.000215768	3.66601
Mrpl30	0.862495	0.000219662	3.65825
P4ha3	1.03865	0.000219662	3.65825
Rfc4	1.04283	0.000219662	3.65825
Fry	-0.961669	0.000220254	3.65708
Taf13	1.04073	0.000223947	3.64986
Rab5a	1.52305	0.000224038	3.64968
Dctn3	0.966256	0.000226686	3.64458
Arl2	1.00252	0.000230934	3.63651
Mrpl55	1.31633	0.000233415	3.63187
Plcd4	1.02218	0.000235704	3.62763
S1pr3	0.820315	0.000238861	3.62186
Rps6ka1	1.09651	0.00024035	3.61916
Jazf1	1.23559	0.000241166	3.61768
Cyp39a1	1.61072	0.000248941	3.6039
Ccpg1os	1.35878	0.000249707	3.60257
Shank1	-1.03109	0.000256063	3.59165
Borcs7	0.921997	0.000257891	3.58856
Aqp4	0.715421	0.000258579	3.58741
Cd53	1.08591	0.000259692	3.58554
Manbal	1.31207	0.000262094	3.58154
Trf	1.02224	0.000264055	3.57831
Gm43581	-1.54722	0.000267838	3.57213
Gm2423	1.45706	0.000267838	3.57213
Ctsa	1.06698	0.000268295	3.57139
Sord	0.76911	0.000274783	3.56101
Cyth4	1.20797	0.000274783	3.56101
Gfpt1	-0.806434	0.000279379	3.55381
Gm4948	1.56072	0.000281623	3.55033
Fas	0.999785	0.000285022	3.54512
Pdzrn4	-1.04034	0.000291367	3.53556
Dlx1	-1.05553	0.000293943	3.53174
Sri	1.05325	0.000293943	3.53174
Atp6v1f	0.891301	0.000293943	3.53174
Cd109	0.808313	0.000293943	3.53174
Gm9816	1.24377	0.000293943	3.53174
Tagln2	1.28628	0.000294981	3.53021
Zfp326	-0.792616	0.000294981	3.53021
Ergic1	1.06402	0.000298625	3.52487
Gpx8	0.971168	0.000303163	3.51832
Ethe1	1.23862	0.000303358	3.51804
Cebpb	-1.00545	0.000304692	3.51614
Sh3bgrl3	1.25566	0.000311962	3.5059
Piga	-0.999726	0.000311982	3.50587
Rnase4	1.43409	0.000312489	3.50517
Gm13488	-1.11999	0.000313588	3.50364
Pf4	1.49784	0.000320417	3.49428
Col25a1	-0.788781	0.000322394	3.49161
Yipf1	1.00522	0.000322651	3.49127
Mrpl46	0.971737	0.000329109	3.48266
Hax1	1.10537	0.000329236	3.48249
Gm6457	1.5993	0.000332129	3.47869
Tmem216	1.15952	0.000335798	3.47392
Prkn	-1.01965	0.000338856	3.46998
C1galt1c1	0.867889	0.000338931	3.46989
Ubn1	-0.808626	0.000339286	3.46943
Dnm1	-0.791932	0.000340073	3.46843
Cyp2j9	0.921288	0.000347686	3.45881
Ubxn7	-0.98786	0.000348838	3.45738
Oaz1-ps	1.03904	0.000350249	3.45562
Trappc1	0.86916	0.00035366	3.45141
Cyb5a	0.731964	0.00035366	3.45141
Gm6969	1.46006	0.000356302	3.44818
Gabarap	1.09314	0.000357275	3.447
Cep131	-1.22876	0.000357275	3.447
Stard4	-0.927371	0.000357791	3.44637
Emx2	-0.916199	0.000357791	3.44637
Nfu1	0.961015	0.000359012	3.44489
1110008P14Rik	1.25605	0.000359843	3.44389
Mtch2	0.6957	0.000359924	3.44379
Tmem251	0.931378	0.000359924	3.44379
Bhlhe41	-1.35182	0.000360508	3.44309
2900022M07Rik	-1.02051	0.000361788	3.44155
Gm8186	1.16434	0.000363975	3.43893
P2rx4	1.04646	0.000364386	3.43844
Saysd1	1.51583	0.000367223	3.43507
Gm13736	0.938027	0.000369309	3.43261
Elp5	1.24733	0.000369416	3.43248
Arel1	1.30187	0.000370686	3.43099
Gm28791	-1.20855	0.000371015	3.43061
Csf1r	0.819462	0.000374061	3.42706
Cstb	0.938227	0.000374834	3.42616
Swi5	0.750425	0.000378211	3.42227
Rcbtb2	0.769045	0.000381124	3.41893
Bcl6	-0.852157	0.000382342	3.41755
Dst	-0.668438	0.0003864	3.41296
Gm14494	1.13348	0.000389748	3.40922
Napa	1.21015	0.000392337	3.40634
Tmem80	0.801262	0.000401185	3.39666
Ddit4l	0.869777	0.000404733	3.39283
Wdr61	0.951899	0.000407485	3.38989
Mex3b	-0.974691	0.000407912	3.38943
2810459M11Rik	0.973069	0.000411301	3.38584
Cyba	1.17475	0.000413096	3.38395
Tmem161b	-1.09634	0.000417894	3.37893
Igf2r	-0.944985	0.000417894	3.37893
Acvr1c	-1.58902	0.000425755	3.37084
Rab5if	1.33604	0.000425755	3.37084
Folh1	0.854502	0.000425755	3.37084
Aga	1.02139	0.000425755	3.37084
Ntn4	-1.50352	0.000425755	3.37084
Khsrp	-0.872254	0.000425755	3.37084
Ppp1r14a	1.17297	0.000426858	3.36972
Fosb	-1.3136	0.000426949	3.36962
Lipa	0.903363	0.000432318	3.3642
Acot2	-1.38784	0.000444634	3.352
Gm3724	1.01978	0.000448417	3.34832
Derl2	1.01315	0.000452147	3.34472
Top2a	1.16402	0.000452741	3.34415
Acbd4	1.20893	0.000453236	3.34368
Myh9	-1.16512	0.000453236	3.34368
Tmem86a	1.27429	0.000456888	3.34019
Mpi	1.07461	0.000459259	3.33794
Rpl34	0.86394	0.000459614	3.33761
Chchd10	1.25401	0.000470363	3.32757
Opalin	0.954417	0.000470891	3.32708
Gm42771	-1.05776	0.000476334	3.32209
Gm4735	1.26777	0.000477227	3.32127
Ubb	1.29934	0.000477227	3.32127
Pacrg	0.782532	0.000477227	3.32127
Chmp4b	-0.871438	0.000478933	3.31973
Rpl34-ps1	0.922815	0.000478933	3.31973
H4c8	1.29536	0.000490755	3.30914
Hfe	1.06213	0.000494811	3.30556
Acaa2	0.926847	0.000494811	3.30556
Magi3	-0.817925	0.000495601	3.30487
Snhg14	-0.668189	0.000495601	3.30487
Eif2b2	1.20777	0.000495601	3.30487
Ctss	0.769593	0.000502821	3.29859
Frat1	-0.960472	0.000505526	3.29626
Krtcap2	1.05587	0.000506477	3.29544
Mxra8	1.18301	0.000508553	3.29366
Gm9762	1.2905	0.000512039	3.2907
Traf7	1.25176	0.000512039	3.2907
Cdk5	1.16369	0.000513241	3.28968
Gm10925	1.01402	0.000526833	3.27833
Ly6e	1.23353	0.000526833	3.27833
Scrg1	0.818463	0.000527836	3.2775
Dnajc19	0.702728	0.000530575	3.27525
Zmat5	1.32469	0.000533097	3.27319
Miat	-0.99712	0.000534725	3.27187
Ddx39	1.07917	0.000536835	3.27016
Svbp	0.747248	0.000538327	3.26895
Cdca8	1.27359	0.000546643	3.2623
Klhl3	-0.752357	0.000546643	3.2623
Erp29	-0.881445	0.000549927	3.2597
Itm2c	-0.915449	0.000550249	3.25944
Rgs10	0.893384	0.000555401	3.25539
Clasp2	-1.05208	0.000555401	3.25539
Gltp	1.13246	0.000557996	3.25337
Tmem179b	1.09424	0.000558799	3.25274
Sdhd	1.08778	0.00056873	3.24509
Gm7666	1.37058	0.000572668	3.2421
Tox	-1.06033	0.000583788	3.23374
Rbm22	-0.825292	0.000587186	3.23122
Fcgr1	0.970959	0.00058913	3.22979
Gm37965	-0.948868	0.000591364	3.22815
Mex3d	-1.02605	0.000595154	3.22537
Gm14719	1.67846	0.000595154	3.22537
Cnbp	1.00232	0.000596694	3.22425
Timm8b	0.764213	0.000596694	3.22425
A530058O07Rik	-1.09274	0.000603607	3.21925
Ypel4	-0.967837	0.00060509	3.21818
Arpc3	0.964609	0.000610897	3.21403
Mir670hg	1.21015	0.000612147	3.21314
Ssu72	0.94246	0.000616603	3.20999
Slc38a2	0.721611	0.000619918	3.20767
Psma5	0.7226	0.000627878	3.20212
Pin1	1.42882	0.000627878	3.20212
Lgals9	1.40224	0.000627878	3.20212
Ifi35	1.49044	0.000629883	3.20074
Cbx3	-1.45175	0.00063142	3.19968
Rap2b	-1.15448	0.000631915	3.19934
Elovl4	-0.755099	0.000631915	3.19934
Hmmr	1.17093	0.00063282	3.19872
Gm26644	-1.04318	0.000634209	3.19777
Gatad2b	-0.712497	0.00064367	3.19134
6030400A10Rik	-1.0477	0.000644832	3.19055
Mrpl48	0.76079	0.000646127	3.18968
Gfra1	0.857883	0.000647557	3.18872
Nr2f2	-0.953748	0.000648686	3.18797
Erg28	1.30257	0.000649766	3.18724
Zbtb22	-0.897181	0.000650143	3.18699
Gpr135	-1.01843	0.000653308	3.18488
Rab5b	1.31023	0.000655924	3.18315
Magi1	-1.14578	0.000665369	3.17694
Fam120c	-0.964824	0.000666024	3.17651
Dhx32	0.910423	0.000675117	3.17062
Bod1l	-0.749448	0.00067779	3.16891
Smim4	0.886409	0.00067779	3.16891
Bex4	-0.781161	0.000679873	3.16757
Zfp715	0.810673	0.000688508	3.16209
Plppr2	0.964227	0.000694827	3.15812
Srgn	0.874236	0.000701405	3.15403
Kcnab3	-0.838974	0.000703557	3.1527
Fabp7	0.689931	0.000713345	3.1467
Ttn	-1.4236	0.000716539	3.14476
Ppdpf	1.20068	0.000719326	3.14307
Scaf4	-0.921109	0.00072111	3.142
Dynlt1c	1.05619	0.000724016	3.14025
Apobec3	1.10216	0.000727582	3.13812
4933407L21Rik	1.50904	0.000727947	3.1379
Wbp11	-0.879412	0.000727947	3.1379
Ms4a6c	1.11655	0.000727947	3.1379
Prmt7	0.930128	0.000743176	3.12891
Gm7600	-0.932319	0.000746589	3.12692
Pomk	0.890725	0.000746589	3.12692
Pla2g7	0.969417	0.00074766	3.1263
Aopep	0.831103	0.000754077	3.12258
Cby1	1.13473	0.000758955	3.11978
Npy	1.02993	0.000759073	3.11972
Luc7l2	-0.70344	0.000759962	3.11921
Gm45191	-0.940585	0.000759962	3.11921
Ier3	-1.0109	0.000763303	3.1173
Gm8566	-1.07159	0.000766218	3.11565
Tmem100	1.06912	0.000766218	3.11565
Tpx2	0.96007	0.000768404	3.11441
Gm1866	1.22592	0.000768404	3.11441
Eif3k	1.27949	0.000768915	3.11412
Gm8355	0.867942	0.000768915	3.11412
Pmm2	1.2864	0.000773393	3.1116
Atp6v0c	2.12058	0.000775831	3.11023
Sdc3	1.0988	0.000778612	3.10868
Hacd2	0.634877	0.000786213	3.10446
Cuta	1.31071	0.000791096	3.10177
Higd2a	1.11128	0.000793784	3.1003
Gm7964	1.87231	0.000800679	3.09654
S100a1	0.753026	0.000804792	3.09432
Anxa4	1.15407	0.000806512	3.09339
Ppp3ca	-0.756454	0.000806765	3.09325
Bola1	-0.953585	0.000811659	3.09063
Crybb1	1.41467	0.000815917	3.08835
Psmc4	0.779832	0.000817023	3.08777
Sertm1	-0.923637	0.000817447	3.08754
Slc25a20	0.99187	0.000821598	3.08534
Ybx3	-0.715798	0.000829849	3.081
Tmbim4	0.87167	0.000829849	3.081
Lage3	0.672402	0.000829849	3.081
Pik3r1	-0.725236	0.000832893	3.07941
Tcaf1	-0.63933	0.000838196	3.07665
Rpl7l1	0.975077	0.000842596	3.07438
Paf1	-0.923137	0.000843087	3.07413
Mtdh	-0.916631	0.000844184	3.07356
Tmed10-ps	1.15729	0.000844746	3.07327
Nhs	-1.42955	0.000846493	3.07238
Hdgfl2	-0.851766	0.000847368	3.07193
Zc3h13	-0.674727	0.000852882	3.06911
Snapin	1.21881	0.000859121	3.06595
Tmed2	0.965824	0.000861199	3.0649
Gstp1	0.826467	0.000865212	3.06288
Bccip	1.0107	0.000867236	3.06186
Snrpc	1.06694	0.000875663	3.05766
Ggta1	0.660708	0.000882903	3.05409
A930001M01Rik	-1.98363	0.000884814	3.05315
Psma1	0.794174	0.000892847	3.04922
Cnot8	1.05411	0.000896769	3.04732
Atox1	1.03769	0.000905265	3.04322
Nek6	0.654308	0.000912281	3.03987
Med13l	-0.63599	0.000915136	3.03851
Ufc1	0.947224	0.000920146	3.03614
U2surp	-0.806147	0.000920146	3.03614
Thap7	1.13029	0.000920146	3.03614
Cage1	-1.48212	0.000925982	3.0334
Ube2l3	0.819703	0.00093228	3.03045
Slc39a6	-0.649754	0.00093313	3.03006
Ifnar2	0.990696	0.000938765	3.02744
Chst11	0.950897	0.000939812	3.02696
Gm8797	1.15873	0.000943276	3.02536
Atp5pb	0.727182	0.000944719	3.0247
Cd81	0.921762	0.000944943	3.02459
AI506816	0.814461	0.000947815	3.02328
Foxred2	-0.873951	0.000947815	3.02328
Ccdc88a	-0.809937	0.000949016	3.02273
BC064078	1.2694	0.00095424	3.02034
Ppt1	0.790706	0.000955333	3.01985
Fcgr2b	0.876674	0.000961485	3.01706
Hsd11b1	0.868581	0.000962904	3.01642
Eif4g1	-0.682263	0.000962904	3.01642
Xlr	1.04708	0.000962904	3.01642
Msl2	-0.866053	0.000965706	3.01516
H2-D1	0.631139	0.00096636	3.01486
Pex12	0.975316	0.000971781	3.01243
Flywch2	1.18785	0.00097184	3.01241
Atp6v0b	1.11539	0.000990864	3.00399
Gpx1	0.762106	0.000990864	3.00399
Gm45263	-1.10384	0.000994152	3.00255
Stk16	0.753666	0.000994421	3.00243
Cd48	1.13261	0.000994421	3.00243
Slc22a17	1.09426	0.000995271	3.00206
Ift22	0.772493	0.00100087	2.99962
Carhsp1	0.865891	0.00101035	2.99553
Pnmal2	-0.849537	0.00101172	2.99494
Chgb	-0.729159	0.00101324	2.99429
Arpc4	1.14555	0.0010241	2.98966
Htatsf1	-0.774527	0.00104454	2.98108
Dipk1b	1.24685	0.0010458	2.98055
Abhd3	0.775806	0.00104904	2.97921
R3hdm2	-0.750282	0.00105773	2.97563
Adgrg1	1.11499	0.00106145	2.9741
Atn1	-1.10842	0.00107382	2.96907
Rab29	0.97241	0.00107686	2.96784
Sap30bp	0.886355	0.00108178	2.96586
Kif3c	1.08248	0.00108178	2.96586
Eif5a	1.24842	0.00109019	2.9625
Fam160b2	-1.15192	0.00109361	2.96114
Sdc2	0.663206	0.00109415	2.96092
Nr4a3	-0.996532	0.00109437	2.96084
Utrn	-0.753056	0.00110339	2.95727
Rac2	1.39343	0.00110862	2.95522
Sh3rf1	-1.04676	0.00112051	2.95058
Mrpl51	0.907195	0.0011278	2.94777
Mrpl54	1.07346	0.00113054	2.94671
Arhgap1	1.11621	0.0011439	2.94161
Dynlt1f	1.066	0.00114438	2.94143
Cdc42bpa	-0.805014	0.00114876	2.93977
Gm14270	0.837691	0.00114876	2.93977
Cd86	1.1547	0.00115326	2.93807
Scaf1	-0.961788	0.0011538	2.93787
Ngef	1.46238	0.00115458	2.93758
2610037D02Rik	-1.02167	0.00115517	2.93735
Cyp2u1	-1.26521	0.00115902	2.93591
Jpt2	1.11276	0.00115902	2.93591
Map9	-0.644728	0.00116019	2.93547
Ppp1r11	0.953156	0.00116689	2.93297
Kdm2a	-0.691573	0.00116689	2.93297
Bphl	0.857765	0.00118374	2.92674
Gm7331	1.21621	0.00118597	2.92593
Chd1	-0.759584	0.00118663	2.92569
Atp5pb-ps	0.801577	0.0011876	2.92533
Dad1	1.01547	0.00119683	2.92197
Serinc3	-0.874242	0.00120062	2.92059
Tet1	-0.910965	0.00120313	2.91969
Gngt2	0.909011	0.00120503	2.919
Gm45176	-0.962621	0.00121955	2.9138
Gbp2	1.38609	0.00122085	2.91334
9330162G02Rik	-0.598391	0.00122085	2.91334
Ost4	0.765048	0.00122886	2.9105
Spata33	0.839281	0.00123832	2.90717
Cox6a2	-0.833465	0.00124254	2.90569
Gpx7	0.995769	0.00124442	2.90503
Gm44562	-0.959395	0.00124442	2.90503
Ldhb-ps	0.889591	0.00125626	2.90092
Apool	0.948389	0.00126781	2.89694
Stab1	0.708082	0.00127609	2.89412
Ap2m1-ps	1.98829	0.00127875	2.89321
Nudt7	1.0433	0.00129955	2.88621
Hadha	0.778143	0.00130411	2.88469
Sobp	-0.728848	0.00130411	2.88469
Pop7	0.90303	0.00130431	2.88462
Trpm2	-0.859173	0.00130526	2.8843
Mrps16	0.836139	0.00131123	2.88232
Gm4617	1.30483	0.00131464	2.88119
Atp1a1	1.11708	0.00132014	2.87938
Gm46610	1.0647	0.00133255	2.87532
Cisd3	1.22495	0.00133712	2.87383
Celf5	-0.9352	0.0013391	2.87319
Lsm10	0.934548	0.00134718	2.87058
Lair1	0.672431	0.00135145	2.8692
Gm10698	2.30951	0.00135145	2.8692
Gm5424	1.06898	0.00135933	2.86667
Polr2i	1.06265	0.00137872	2.86052
Ppp2r5b	1.46335	0.0013834	2.85905
Mrpl18	0.670548	0.00138596	2.85825
Kcmf1	-0.628872	0.00139062	2.85679
Rpain	0.79649	0.00139929	2.85409
Ccs	1.06602	0.00140359	2.85276
Msi1	-1.03265	0.00141594	2.84895
Hrk	-1.05277	0.00141775	2.8484
Tbc1d9	-0.85929	0.00141775	2.8484
Acad8	0.819394	0.00142185	2.84715
Dhrs7	0.955879	0.00142314	2.84675
Gm37311	-1.1752	0.00142314	2.84675
Fxyd7	1.53137	0.00142683	2.84563
Selenok	0.67941	0.00142702	2.84557
Ap5s1	0.907941	0.0014282	2.84521
Pno1	1.03738	0.0014282	2.84521
Sdhaf4	0.661171	0.00143614	2.8428
Igfbp7	-0.949197	0.00145039	2.83852
Flt1	-0.817312	0.00145039	2.83852
Acer3	0.930114	0.00145805	2.83623
Rpl32	1.18104	0.00146088	2.83539
Gm5089	0.725843	0.00147378	2.83157
Mllt11	1.21394	0.00148091	2.82947
Tmem208	0.837555	0.00148158	2.82927
Ddx6	-0.632088	0.00149935	2.8241
Dip2b	0.716041	0.00150103	2.82361
Sall1	0.832532	0.00150339	2.82293
Rhog	1.63967	0.00150947	2.82118
Pim1	-1.2289	0.00151501	2.81958
Camk1	0.855488	0.00151749	2.81887
Arhgap23	0.610872	0.0015183	2.81864
mt-Nd3	-1.30776	0.001523	2.8173
Med21	0.700339	0.00152492	2.81675
Septin9	0.943184	0.0015261	2.81642
1110059E24Rik	0.987985	0.001527	2.81616
Nt5c3b	1.01443	0.00153569	2.8137
Nupr1	0.669501	0.00153803	2.81304
Mark3	-0.66866	0.00153937	2.81266
Gm37238	-1.04927	0.00155288	2.80886
Smg7	-0.950193	0.00155377	2.80861
P4ha2	-0.892711	0.00155866	2.80725
Rnh1	0.635787	0.00156182	2.80637
Gm45262	0.961432	0.00156329	2.80596
Oaz1	0.883427	0.00156509	2.80546
Pnrc2	0.922221	0.00156656	2.80505
Fundc2	0.664788	0.00156656	2.80505
Slc31a1	0.986044	0.00157762	2.802
Pmm1	0.836634	0.00158216	2.80075
Sod1	-0.881512	0.00159809	2.7964
Ap3s1-ps1	1.2935	0.00159809	2.7964
Glmp	1.02938	0.00159907	2.79613
D8Ertd738e	1.03958	0.00159907	2.79613
Ift140	0.84567	0.00161384	2.79214
Mrps31	0.811749	0.00161482	2.79188
Pdcd4	-1.7352	0.00161482	2.79188
Trappc2	0.965942	0.00161482	2.79188
Foxg1	-0.794663	0.00162906	2.78806
Pbx4	1.26907	0.00164096	2.7849
Nxt2	1.11766	0.00164613	2.78354
Maml2	1.23995	0.00164686	2.78334
Bola3	0.872227	0.00166263	2.7792
Crebl2	-1.73097	0.00166263	2.7792
Gm6997	0.846891	0.00166263	2.7792
Uros	1.09525	0.00166841	2.7777
Stx2	0.915824	0.00167457	2.7761
Zdhhc17	-0.691357	0.00168148	2.77431
Lss	-0.788403	0.00169174	2.77167
Tamm41	0.950111	0.00169729	2.77024
Eif4ebp1	1.01954	0.00169729	2.77024
Tenm3	-0.895268	0.00171082	2.7668
Gm4149	1.15105	0.00171823	2.76492
Creb3	0.917017	0.00172853	2.76232
Lamp1	0.658837	0.00174262	2.7588
Gtf2a2	0.714926	0.00174262	2.7588
Cd84	0.875756	0.00174805	2.75745
Gm10282	1.08067	0.00174993	2.75698
Ccdc90b	0.841706	0.00175774	2.75505
Txndc12	0.824986	0.00176965	2.75211
C3ar1	0.861298	0.00177993	2.7496
Tspan3	0.654762	0.00179751	2.74533
Mocs2	0.609092	0.00179751	2.74533
Phlda3	0.988935	0.00180703	2.74303
Mad2l2	0.979171	0.00180883	2.7426
Mrpl28	0.981946	0.00182285	2.73925
Wdr3	-0.69861	0.00182549	2.73862
Tsc22d4	1.05761	0.00183525	2.7363
Zfp637	0.975261	0.00184162	2.7348
Xaf1	0.965664	0.00184493	2.73402
Lrrc45	-0.942554	0.00184915	2.73303
Zfp532	-0.74789	0.00186192	2.73004
Emc4	0.947463	0.00186201	2.73002
Gxylt1	-0.819159	0.00186688	2.72888
Cops3	0.979162	0.00186945	2.72829
Lyplal1	1.17918	0.00187799	2.72631
Col4a3bp	-0.787157	0.00188767	2.72407
Gtpbp4	-0.725241	0.00189349	2.72274
1700123O20Rik	0.888819	0.00189501	2.72239
Lmo7	-0.61845	0.00190434	2.72025
Pfn1	1.04426	0.0019182	2.71711
Gng3	1.06144	0.0019218	2.71629
Mrpl58	0.989406	0.00193337	2.71369
Dynlrb1	0.6304	0.0019401	2.71218
Qsox2	0.743147	0.00196765	2.70605
Echs1	0.674872	0.00198287	2.7027
D17H6S53E	-1.08888	0.00199698	2.69963
Aurkaip1	0.981007	0.00200092	2.69877
Pdlim7	1.12024	0.00201502	2.69572
1810030O07Rik	0.99624	0.00202151	2.69432
Gm4117	-1.36206	0.00202927	2.69266
Gldc	0.618604	0.00202927	2.69266
Trim59	0.770445	0.00205327	2.68755
Gm10145	0.889056	0.0020596	2.68622
Igtp	1.30195	0.00206677	2.68471
Rpusd1	1.16474	0.00206892	2.68426
Vps26a	0.83944	0.00208156	2.68161
Comt	0.606447	0.00208748	2.68038
Mrps12	1.04795	0.00210996	2.67573
Jpt1	0.874075	0.00212332	2.67298
Mrps11	1.0898	0.00212452	2.67274
Wasf3	-0.630234	0.00213198	2.67122
Mrpl35	0.7906	0.00213198	2.67122
Hmox2	0.863468	0.00213667	2.67026
Adgrl3	-0.862846	0.00213685	2.67023
Pou3f1	-0.748117	0.00213995	2.6696
Tet2	-0.999939	0.00214072	2.66944
Actl6a	1.003	0.00215881	2.66578
Map6	0.658468	0.00217896	2.66175
Rps19	1.1964	0.00218033	2.66148
Minar1	-1.00524	0.00218033	2.66148
Flrt1	-0.828779	0.00218033	2.66148
Zfp292	-0.649579	0.00220788	2.65602
Gm12338	-0.927968	0.00222793	2.6521
Cpne5	-1.03031	0.00223049	2.6516
Capza1	0.784992	0.00223647	2.65044
Snx3	0.943393	0.00224395	2.64899
Zfp106	-0.521173	0.00225764	2.64635
Ppil1	0.899096	0.00225935	2.64602
Mecr	1.14463	0.0022642	2.64509
Snrpn	1.22887	0.00229328	2.63954
Tubgcp3	0.91811	0.00231369	2.63569
Tcf4	-0.588686	0.00231379	2.63568
Cep70	-0.788825	0.00233045	2.63256
Desi1	0.623601	0.00233045	2.63256
0610012G03Rik	1.05567	0.00233045	2.63256
G3bp1	-0.835073	0.00233588	2.63155
Jkamp	0.901396	0.00233588	2.63155
Kctd5	0.787835	0.00234615	2.62964
Slbp	1.04893	0.00234659	2.62956
Kcnk9	-0.622575	0.00235465	2.62807
Ids	-0.692867	0.00235536	2.62794
Ppan	-0.777702	0.00236916	2.62541
Ndufaf3	0.818479	0.00236916	2.62541
Gm6252	1.0808	0.00236916	2.62541
Tst	0.804438	0.00239478	2.62073
Tmem205	1.04454	0.00239837	2.62008
Casp8	0.779521	0.00240143	2.61953
Mrps25	0.698035	0.00240143	2.61953
Renbp	0.879758	0.00242022	2.61614
Zyx	0.949105	0.0024229	2.61566
Wdr6	0.918566	0.00242468	2.61535
Zswim7	0.696571	0.00242763	2.61482
Clybl	0.940416	0.00242942	2.6145
Prr13	1.23899	0.00243271	2.61391
Prnp	-0.722415	0.00243344	2.61378
Pnrc1	-0.75488	0.00243344	2.61378
Gstm2-ps1	1.23001	0.00243742	2.61307
2610507B11Rik	-0.651075	0.00243742	2.61307
Psma7	0.770069	0.00244076	2.61248
Gpr37l1	0.918303	0.00244865	2.61107
Frmd8	0.7455	0.00245456	2.61003
Mt1	0.97112	0.00249042	2.60373
Gm45844	-0.826026	0.00249519	2.6029
Gm1673	1.02862	0.00249833	2.60235
Decr1	0.623269	0.00251038	2.60026
Sirt7	0.935009	0.00251548	2.59938
Cd14	1.13081	0.00251727	2.59907
Tmem138	0.905053	0.00251727	2.59907
Gm43316	-1.02996	0.0025181	2.59893
C1qa	2.01718	0.00254141	2.59492
Ing2	-0.588033	0.0025552	2.59258
Tpd52l2	0.645586	0.00259482	2.58589
Spen	-0.76406	0.00259482	2.58589
Nxpe3	-0.960506	0.00260294	2.58454
Cep135	-0.728163	0.00261279	2.5829
Psph	0.582793	0.00265133	2.57654
Fabp3-ps1	0.894092	0.00265133	2.57654
Usp9x	-0.75389	0.00265133	2.57654
Gm5456	1.01599	0.00265595	2.57578
Rpl21-ps15	1.15866	0.00265964	2.57518
Ankhd1	-0.61292	0.00267436	2.57278
Gpbp1l1	-0.798572	0.00268011	2.57185
Gcnt2	-0.741374	0.00268444	2.57115
Lyz2	1.02774	0.00271936	2.56553
Hcfc1r1	1.10867	0.00273142	2.56361
Kat2a	1.12629	0.00274224	2.56189
P2ry12	0.907674	0.00276057	2.559
Cox7c-ps1	-0.949282	0.00276057	2.559
Cln3	0.867314	0.00276561	2.55821
H3f3c	0.79853	0.00279456	2.55369
Mrpl57	0.721495	0.00279456	2.55369
Kcnb2	-0.890032	0.00279649	2.55339
Nit2	1.06619	0.00279649	2.55339
Grin3a	-0.636152	0.00279692	2.55332
Safb	-0.797377	0.00279708	2.5533
Cd3eap	-0.770185	0.00280235	2.55248
Ap3m1	0.819709	0.00280235	2.55248
Gm44559	-0.772677	0.00280555	2.55198
Ubqln4	-0.698777	0.00282367	2.54919
Scp2	0.708836	0.00282367	2.54919
Fam104a	0.751411	0.00282367	2.54919
Taf1	-0.594758	0.00282367	2.54919
Gba2	0.720815	0.00283434	2.54755
Slc35b1	0.748787	0.00283818	2.54696
Gpx4	1.11503	0.00285033	2.54511
Cops5	0.817293	0.00285121	2.54497
Fkbp8	1.01986	0.00285121	2.54497
Fbxo36	0.890163	0.00285494	2.5444
Gpr19	0.871862	0.00285586	2.54426
Zfp703	1.12355	0.00287139	2.54191
Gm38126	-1.23099	0.00287446	2.54144
Cntln	-0.728932	0.00287446	2.54144
Fam13b	-0.83833	0.00288098	2.54046
Gm43712	-0.88916	0.00289216	2.53878
Wnk3	-0.588278	0.00289216	2.53878
Rbm12	-0.801514	0.00291615	2.53519
Sec23ip	-1.0248	0.00293747	2.53203
Atp5o	0.629809	0.00293747	2.53203
Clpp	0.880206	0.00293747	2.53203
Capn2	0.554383	0.00294937	2.53027
Oser1	1.25919	0.002975	2.52651
A430005L14Rik	1.0886	0.00298292	2.52536
Eri3	1.02966	0.00299542	2.52354
Mpp7	-0.877613	0.0029981	2.52315
Fuca1	0.738802	0.00299822	2.52314
Dnajc19-ps	0.696553	0.0030269	2.519
4833439L19Rik	0.699412	0.00302757	2.51891
Hacd1	0.718759	0.00305003	2.5157
Rrm2	1.00767	0.00305941	2.51436
Adam10	-0.996871	0.00307139	2.51267
Vegfd	-0.897104	0.00307914	2.51157
Ino80c	0.713685	0.00310594	2.50781
Eml1	0.946524	0.00310807	2.50751
Sdcbp	0.971027	0.0031135	2.50675
Eif3a	-0.6733	0.0031135	2.50675
Fam98b	-0.643298	0.00312665	2.50492
Setd3	-0.659664	0.00312665	2.50492
Fam174a	-0.583517	0.00313339	2.50399
Rnf167	0.891242	0.00313687	2.5035
Tcf20	-0.848376	0.00314717	2.50208
Qars	0.614314	0.00318292	2.49717
Arid1b	-0.892828	0.00318617	2.49673
Chchd4	0.860263	0.00318837	2.49643
Rbm4b	-1.05714	0.00318837	2.49643
Ldhb	0.79838	0.00319022	2.49618
Cers2	0.92117	0.00321316	2.49307
Msrb1	0.889312	0.00321335	2.49304
Txn2	0.916948	0.00321509	2.49281
Srp14	0.686703	0.00325018	2.48809
Rpp38	0.77915	0.00325774	2.48708
9630010A21Rik	-0.854606	0.00325942	2.48686
Hsd17b12	0.859543	0.00325942	2.48686
Apba2	-0.718489	0.00328653	2.48326
Tomm40	1.02959	0.00329515	2.48212
Sptssa	0.734335	0.00330206	2.48121
Ramp1	0.795791	0.00334974	2.47499
Mthfd2l	0.836473	0.00335825	2.47389
Usp34	-0.641961	0.00339498	2.46916
Maged1	-0.572902	0.00340043	2.46847
2610008E11Rik	-0.737892	0.00341699	2.46636
Arg1	1.3852	0.00342888	2.46485
Ly6h	1.16784	0.00344726	2.46253
H2-T22	1.0242	0.00346399	2.46042
Epdr1	0.709974	0.00346688	2.46006
Irf2bp2	-0.676732	0.00347548	2.45899
Syt14	-0.738681	0.00348401	2.45792
Anxa2	0.901432	0.00349935	2.45601
Ube2n-ps1	1.25924	0.00351227	2.45441
Gps1	0.799988	0.00353232	2.45194
Lcorl	-0.621308	0.0035404	2.45095
Rpp25l	1.15697	0.00356637	2.44777
Tmem9b	0.610416	0.00358293	2.44576
Gm18736	1.01908	0.00359112	2.44477
Ncoa3	-0.999832	0.00360245	2.4434
Nckap1l	0.792987	0.00360245	2.4434
Gm8894	0.85305	0.00360389	2.44323
Rassf4	0.941584	0.00364698	2.43807
Hint1	0.913008	0.00364698	2.43807
Pdcd6	0.715899	0.0036987	2.43195
Gm12168	1.03478	0.00370275	2.43148
Tmem119	0.92839	0.0037247	2.42891
Nsfl1c	0.884549	0.00377393	2.42321
Tmem256	0.948509	0.00378949	2.42142
Vipas39	0.844801	0.00378949	2.42142
Gm11451	0.997326	0.00379671	2.42059
Ntan1	0.665575	0.00381943	2.418
Cst3	0.619039	0.00383089	2.4167
Xbp1	0.991513	0.00383089	2.4167
Vps13a	-0.574679	0.0038574	2.41371
Gnpda2	1.08778	0.00385794	2.41364
Gm12989	0.712203	0.00386263	2.41312
Abhd4	1.06745	0.00386263	2.41312
Klf7	-0.728055	0.00387314	2.41194
Clec2l	0.944424	0.00387314	2.41194
Gnl3l	-1.57822	0.00387314	2.41194
Prdx2	0.728562	0.00388274	2.41086
Cs	0.641177	0.00389279	2.40974
Pdha1	0.830545	0.00390316	2.40858
Gnptg	0.661086	0.00390818	2.40803
Hsp90b1	-0.606342	0.00392369	2.4063
Slc38a3	1.05532	0.00393481	2.40508
Iws1	-0.60242	0.00393481	2.40508
Efemp2	0.971362	0.00393481	2.40508
Coa3	0.796046	0.00394796	2.40363
Gsap	0.661257	0.00395862	2.40246
5530601H04Rik	0.670085	0.00396235	2.40205
Plcxd2	-0.623181	0.00398626	2.39943
Ipo11	0.660541	0.00398662	2.3994
Btbd2	0.942648	0.00399506	2.39848
Eif4e2	0.609724	0.00401921	2.39586
Cplx3	1.39091	0.00403236	2.39444
Josd2	0.947472	0.00403504	2.39415
Tmem74	-0.942252	0.00405724	2.39177
Smc1a	-0.52224	0.00405849	2.39164
Gm2962	0.672542	0.00408027	2.38931
Gm45441	-1.08594	0.00409683	2.38755
Nfil3	-0.77207	0.0041086	2.38631
Cul9	-0.969164	0.0041086	2.38631
Cnih2	1.11968	0.0041086	2.38631
Taf12	0.915587	0.00411213	2.38593
Rbm3	0.706714	0.00411514	2.38562
Cap1	0.987027	0.00412361	2.38472
Rbbp6	-0.614061	0.00413497	2.38353
Atp1b2	1.08922	0.00415206	2.38174
Cdk1	1.98893	0.00415459	2.38147
Eif4a-ps4	2.00751	0.00415692	2.38123
Pgam1-ps2	1.75734	0.0041645	2.38044
Dhrs3	0.742026	0.0041696	2.37991
Acd	1.0099	0.0041696	2.37991
Commd10	1.15381	0.0041696	2.37991
Plod1	0.837308	0.0041765	2.37919
Washc3	0.656156	0.00418477	2.37833
Bst2	0.912127	0.00419642	2.37712
1500011B03Rik	0.770393	0.00420899	2.37582
Ndufb10	0.607646	0.00420899	2.37582
Ak3	0.648062	0.00420899	2.37582
Rpl31	0.805672	0.00421104	2.37561
Amy1	-0.718493	0.00421104	2.37561
BC004004	0.816115	0.00421104	2.37561
Sipa1l3	-0.695092	0.00421464	2.37524
Rsph9	0.721192	0.00422412	2.37426
Vta1	0.80575	0.00425016	2.37159
Pdgfa	-0.661319	0.00425525	2.37107
Fgf2	-0.689386	0.004264	2.37018
Ergic3	0.602463	0.0042781	2.36875
Rpl39-ps	1.18278	0.00429629	2.36691
Jtb	0.691261	0.00430922	2.3656
Foxj3	-0.797965	0.00430922	2.3656
Ube2r2	-0.601537	0.00434136	2.36237
Nefh	-0.856287	0.00436294	2.36022
Gla	0.980636	0.00436875	2.35964
Vwc2	-0.892356	0.00437038	2.35948
Cntnap1	-0.818321	0.00439783	2.35676
Gm8399	1.15887	0.00439783	2.35676
Enoph1	0.878405	0.00439799	2.35675
Dlc1	-0.761846	0.00439799	2.35675
Eif2b1	0.979129	0.00440227	2.35632
Blvra	0.901733	0.00442391	2.35419
Psat1	0.712595	0.0044916	2.3476
Mpzl1	0.786478	0.00449963	2.34682
Bin3	0.966924	0.00449963	2.34682
Gm37602	-1.10829	0.00449985	2.3468
Grina	1.05634	0.00450521	2.34628
Cinp	0.808497	0.0045251	2.34437
Slc25a4	0.669243	0.00455297	2.3417
Clip1	-0.579652	0.00455633	2.34138
Clec5a	1.22423	0.00456023	2.34101
Vav1	1.00923	0.00456023	2.34101
Tmem158	-0.793393	0.00457527	2.33958
Milr1	0.796501	0.00459643	2.33758
Setd2	-0.55558	0.00463799	2.33367
Nkain2	-0.62317	0.00463799	2.33367
Fis1	0.928092	0.00464152	2.33334
Gm14269	1.04925	0.00467835	2.32991
Phactr1	-0.519093	0.0046857	2.32923
Glud1	0.574799	0.00468948	2.32888
Arl1	0.817677	0.00471167	2.32683
S100a13	0.683043	0.00471891	2.32616
Itgam	0.69686	0.00471896	2.32615
Coa6	0.805171	0.00473066	2.32508
Mcfd2	0.807245	0.00474375	2.32388
Pik3r2	1.05518	0.00475375	2.32296
Rps3a1	-0.732583	0.00475626	2.32273
Panx2	-0.989604	0.00475626	2.32273
Etv1	-0.701682	0.00475667	2.3227
Cfap126	1.34338	0.00476226	2.32219
Dhx8	-0.585304	0.00476226	2.32219
Gm11808	0.911582	0.00480277	2.31851
Csf2rb	0.940909	0.00480277	2.31851
Gm6542	0.922838	0.00480277	2.31851
Synpo	-0.721431	0.00480509	2.3183
Tlcd1	1.02843	0.0048094	2.31791
Gm4202	1.86592	0.00481923	2.31702
Gm9625	0.808816	0.00481923	2.31702
Sirt2	0.979209	0.00483724	2.3154
Mbp	0.880511	0.00486359	2.31304
Rfx3	-0.847463	0.00489426	2.31031
Grm5	-0.555715	0.0049333	2.30686
Rpl7a	0.689993	0.00494362	2.30595
Snrpg	0.835839	0.00499191	2.30173
Casp12	0.853654	0.00499867	2.30115
Thyn1	0.759297	0.00500241	2.30082
Copz2	0.986935	0.00502119	2.29919
Rbp1	0.714766	0.0050605	2.29581
Peli3	-0.648646	0.0050605	2.29581
Abhd14a	0.989822	0.00506163	2.29571
Gm44830	-0.721494	0.00507616	2.29446
Zfp775	-0.938655	0.00508713	2.29353
Commd4	0.835269	0.00509142	2.29316
2900027M19Rik	-0.915452	0.00510159	2.29229
Gm5499	2.06197	0.00512167	2.29059
Slc7a2	0.613754	0.00513784	2.28922
Trappc10	-0.886513	0.00519659	2.28428
Vstm2b	-0.579737	0.00519754	2.2842
Hikeshi	0.775395	0.00520055	2.28395
Gm49677	-0.802858	0.0052528	2.27961
Sec61a2	0.889261	0.00527004	2.27819
Ndufb1-ps	0.626863	0.00527965	2.27739
Wnk1	-0.698772	0.00529223	2.27636
Fopnl	0.66963	0.00529223	2.27636
Gm44798	-0.966122	0.00541155	2.26668
Mrps36-ps1	0.800274	0.00541226	2.26662
Ndufaf8	0.926967	0.00542382	2.26569
Lamtor3	0.744714	0.00542446	2.26564
Emc6	0.700513	0.0054338	2.2649
Gm10819	1.01367	0.00543652	2.26468
Abhd11os	0.977873	0.00546416	2.26248
Zfp248	0.74423	0.00546416	2.26248
S100pbp	-0.66767	0.00546481	2.26243
Pkig	0.786788	0.00546615	2.26232
Etfa	0.867142	0.00546615	2.26232
Serpinf1	0.795414	0.00547465	2.26164
Eml5	-0.676002	0.00547465	2.26164
Clic1	0.763321	0.00547724	2.26144
Gm37985	-1.88698	0.00548425	2.26088
Npas3	-0.957638	0.00548518	2.26081
Rsf1	-0.534827	0.0054931	2.26018
Stxbp6	-0.652181	0.00551129	2.25875
Itgb2	0.886579	0.00551486	2.25847
Zrsr2	-0.571349	0.00551538	2.25842
Sel1l	-0.50742	0.00552157	2.25794
Golga4	-0.58136	0.00553499	2.25688
Slc9a3r1	0.694904	0.00553499	2.25688
Ndufs4	0.653471	0.00553499	2.25688
Arf4	0.694969	0.00555273	2.25549
Smo	0.77089	0.00555395	2.2554
Tmem98	0.76064	0.00555395	2.2554
Fgfbp3	-0.93773	0.00555734	2.25513
Psmd1	0.635091	0.00556432	2.25459
Ndufb7	0.566762	0.00556432	2.25459
Rbm26	-1.1155	0.00556676	2.2544
Map7d2	-0.539146	0.00560968	2.25106
Selenoh	0.744228	0.0056785	2.24577
Tbxas1	0.898334	0.00568112	2.24557
A330023F24Rik	-0.699104	0.00568155	2.24553
Fastkd2	0.821369	0.00568926	2.24494
Zmynd8	-0.635643	0.00569515	2.2445
Gm14305	0.728025	0.00569516	2.24449
Copg1	0.610074	0.00569516	2.24449
Ccr5	0.73537	0.00569516	2.24449
Gm8942	1.12678	0.00569516	2.24449
Arhgap17	-0.761654	0.00569542	2.24447
Ubl4a	0.622902	0.00570091	2.24406
Slc50a1	0.993597	0.00570596	2.24367
Zfp458	-1.01224	0.00574606	2.24063
Gm6900	1.14262	0.00578808	2.23747
Polr2l	0.79434	0.00578808	2.23747
Mindy1	0.615081	0.00581229	2.23565
Cacnb1	1.06571	0.0059256	2.22727
Fam92a	0.66346	0.00594581	2.22579
Tmem255a	-0.600756	0.00594909	2.22555
Zfp512b	1.09496	0.00598416	2.223
Snrnp70	-0.604705	0.00600057	2.22181
Cep63	-0.729144	0.00602109	2.22033
Ralgds	0.940797	0.00602881	2.21977
Nckap5	-0.827865	0.00603147	2.21958
Gtf2b	0.675126	0.00604461	2.21863
Paqr4	0.795236	0.00604461	2.21863
Npc1	0.659239	0.00604461	2.21863
Hint2	0.802678	0.00606498	2.21717
AW209491	0.901804	0.00606498	2.21717
Rarres2	0.656762	0.00607335	2.21657
Eif3i	0.538543	0.00608196	2.21596
Uhmk1	-0.568483	0.00610397	2.21439
Hpcal1	0.988242	0.00610397	2.21439
Tep1	0.722171	0.00610397	2.21439
Cadm1	-0.571343	0.00610962	2.21399
Map1a	-0.593236	0.00611206	2.21381
Cnksr2	-0.631542	0.00613091	2.21248
Gm5492	1.31886	0.00615485	2.21078
Rictor	-0.628236	0.00616153	2.21031
Myh10	-0.553756	0.00616679	2.20994
Dnmt3a	-0.698219	0.00617562	2.20932
Gm44846	-0.991227	0.00618083	2.20895
Arid4a	-0.609141	0.00618503	2.20866
N4bp2	-0.756172	0.00621277	2.20671
Rbm6	-0.608919	0.00624736	2.2043
Zfand1	0.996665	0.00625409	2.20384
Mllt3	-0.641284	0.00626899	2.2028
Mtfr1l	0.667877	0.00629685	2.20088
Tlr7	0.980923	0.00635653	2.19678
Gm17066	-1.20691	0.00638439	2.19488
Gm8121	0.797534	0.00643154	2.19169
S100a11	1.05715	0.00645123	2.19036
Topors	-0.844868	0.00645298	2.19024
Nlk	-0.698743	0.00647979	2.18844
Chchd2-ps	0.990753	0.00649412	2.18748
Dmwd	1.00644	0.00649412	2.18748
Gde1	0.604148	0.00649412	2.18748
Stard3nl	0.567392	0.00652776	2.18524
Gm13493	0.812676	0.00654109	2.18435
Brca2	-0.684253	0.00657665	2.182
Myt1l	-0.508183	0.00657665	2.182
Synm	-0.663034	0.00659403	2.18085
Paip2b	0.736838	0.00659426	2.18083
Mpdu1	1.00707	0.00660302	2.18026
Aldh3b1	0.881222	0.00664089	2.17777
Zwint	1.01001	0.00667015	2.17586
Blcap	0.768713	0.00667735	2.1754
Kdm5c	-0.743062	0.00668112	2.17515
Notch2	-1.71021	0.00669029	2.17456
Mfn2	-0.558193	0.00669256	2.17441
Gm43336	-1.20947	0.00670866	2.17336
Idh3b	0.666261	0.00672031	2.17261
Cerox1	0.796598	0.00674382	2.17109
Dctn5	1.00082	0.00681604	2.16647
Mycbp2	-0.5203	0.00681604	2.16647
Asxl3	-0.922698	0.0068459	2.16457
Gm12966	1.2817	0.00685604	2.16393
Tpp1	0.698058	0.00685604	2.16393
Ccdc34	0.641885	0.00689431	2.16151
Hnrnpm	-0.621234	0.00691191	2.1604
D10Wsu102e	-0.554912	0.00691714	2.16007
Nfib	-0.850924	0.00692664	2.15948
Camta1	-0.74735	0.00694045	2.15861
Rbm10	-0.714035	0.00695213	2.15788
Spout1	0.848738	0.00695717	2.15757
Glyr1	-0.568502	0.00697152	2.15667
Kalrn	-0.552052	0.00697472	2.15647
Rnf8	-0.735197	0.00698139	2.15606
Bcan	0.764513	0.00698151	2.15605
Rbms3	-0.539518	0.00698151	2.15605
Mlec	0.552625	0.00700768	2.15443
Prelid1	0.588247	0.00701099	2.15422
Tspyl5	-1.0614	0.00703094	2.15299
Smad7	-0.707568	0.00703094	2.15299
Gpr158	0.579054	0.00703942	2.15246
Ppp1r9a	-0.474972	0.00704562	2.15208
Plcb4	-0.674092	0.00707453	2.1503
Pole3	0.700922	0.00707708	2.15015
Trmt61b	1.26779	0.00709311	2.14916
Eid1	-0.542794	0.0070946	2.14907
Slitrk5	-0.591691	0.00709511	2.14904
Eef1b2	-0.724102	0.00709659	2.14895
Nup37	0.958102	0.00709659	2.14895
Ppp2r3c	0.826943	0.00712104	2.14746
Ptges3-ps	0.962806	0.00715428	2.14543
Naxd	0.687068	0.00715428	2.14543
8030462N17Rik	-1.6825	0.00715428	2.14543
Lypd1	-0.885831	0.00717044	2.14445
St8sia1	-0.690194	0.00718318	2.14368
Pdcl3	0.743256	0.00718321	2.14368
Bub3	0.850175	0.00719423	2.14302
Macroh2a1	-0.752558	0.00721177	2.14196
4632415L05Rik	-0.54006	0.00726168	2.13896
Tor1aip1	-0.690577	0.00727086	2.13841
Asf1a	0.942861	0.00727125	2.13839
Grpel2	0.74446	0.00731219	2.13595
Sec61b	0.823345	0.0073225	2.13534
Serping1	0.677319	0.00735475	2.13343
Qtrt2	-0.937841	0.00735687	2.13331
Rnls	1.15504	0.00737276	2.13237
Tmem176a	0.706279	0.00738248	2.1318
Ppie	1.20362	0.00743362	2.1288
Pdpr	-0.843144	0.00743362	2.1288
Eci1	0.774639	0.00743362	2.1288
Jag1	-1.21654	0.00743522	2.12871
Gm7308	1.18136	0.00743522	2.12871
Ubn2	-0.572431	0.0074465	2.12805
Gemin7	0.709288	0.0074465	2.12805
Parp9	0.933335	0.0074465	2.12805
Sat2	0.608802	0.00744694	2.12802
Qpct	0.818583	0.00746322	2.12707
Cisd1	0.619497	0.00747049	2.12665
Atraid	0.665159	0.00747228	2.12655
Gm6565	1.4143	0.00749192	2.12541
Ginm1	0.931167	0.00750221	2.12481
Nfia	-0.969321	0.00750434	2.12469
Bnip3	1.14019	0.00750434	2.12469
Atad2b	-0.583337	0.0075332	2.12302
Zfhx4	-0.872348	0.00755576	2.12172
Ankle2	-0.931029	0.00757238	2.12077
Nt5c3	0.702776	0.00757238	2.12077
Ppfia2	-0.786137	0.00757238	2.12077
Smarca1	-0.679285	0.00757929	2.12037
Kin	-0.61923	0.00759288	2.11959
Lamtor1	0.685268	0.00759393	2.11953
Cmtm5	0.918118	0.00760793	2.11873
Phgdh	1.04027	0.00764988	2.11635
Map2k1	0.680258	0.00766579	2.11544
Id3	0.824661	0.00767544	2.1149
Phf21a	-0.551705	0.0076884	2.11416
Gm37331	-0.763266	0.00769042	2.11405
Brix1	0.901361	0.00769042	2.11405
Creg1	0.726809	0.00770243	2.11337
Chac2	0.837527	0.00770737	2.11309
Pigf	1.14951	0.00771584	2.11262
Ccn3	-0.779696	0.00772241	2.11225
Gm49492	-0.765087	0.00772241	2.11225
Gm16437	0.821183	0.00772302	2.11221
Psmd5	0.894938	0.00773787	2.11138
Poc1a	0.778601	0.00775711	2.1103
Zfp53	0.893108	0.00775711	2.1103
Alkbh6	1.06897	0.00776049	2.11011
Supt16	-0.717631	0.00776843	2.10967
Akr1a1	0.576834	0.00778749	2.1086
Aldh1l2	-0.917167	0.00790631	2.10203
Lpcat3	0.899419	0.00791618	2.10148
Myl6	0.685572	0.00794769	2.09976
Micos13	0.566225	0.00795205	2.09952
Mbd2	-0.747312	0.00795224	2.09951
Tmem29	0.624391	0.00795224	2.09951
P2ry6	0.913615	0.00800137	2.09684
Atp6v1g1	0.631125	0.00800227	2.09679
Zbtb7a	-0.526837	0.00805835	2.09375
Actn4	0.994658	0.00806354	2.09347
Nbea	-0.502491	0.00806752	2.09326
Insyn2a	0.867672	0.00806752	2.09326
Klf4	-0.90845	0.00809388	2.09184
Scaf11	-0.513814	0.00812725	2.09006
Ppp5c	1.32083	0.00818601	2.08693
Pqlc3	0.822226	0.0082038	2.08599
Abca2	1.16851	0.00822751	2.08473
Zfp574	-0.783374	0.00823596	2.08429
Abhd5	0.805712	0.00825228	2.08343
Arpc5l	0.671852	0.00826262	2.08288
Gm42433	-0.857898	0.00826262	2.08288
Mrpl52	1.06603	0.008359	2.07785
Trerf1	-0.816459	0.008359	2.07785
Casp6	1.05569	0.00839039	2.07622
Scg3	-0.591803	0.00840834	2.07529
Mad2l1	1.01739	0.00840874	2.07527
Syce2	-0.700877	0.00844401	2.07345
Tut4	-0.522626	0.00845415	2.07293
Mrpl16	0.639594	0.00846726	2.07226
Mrpl4	0.864155	0.00847075	2.07208
Gm45182	-0.590695	0.00855447	2.06781
Isca1	0.64438	0.00856363	2.06734
Gm37621	-0.949945	0.00861773	2.06461
Txndc5	0.596305	0.00868971	2.06099
Spata13	-0.71474	0.00871904	2.05953
Cltc	0.620122	0.00875544	2.05772
Gipr	-0.755186	0.00877366	2.05682
Uqcrc1	0.994483	0.00877968	2.05652
Vim	0.617752	0.00878891	2.05606
Lsm12	-0.734553	0.00879445	2.05579
Cdpf1	0.885192	0.00880843	2.0551
Cep170	-0.50414	0.00881303	2.05487
Atp5mpl	0.503727	0.00881904	2.05458
Tspan7	0.706163	0.00882432	2.05432
Arhgdia	0.914489	0.00887808	2.05168
Plekhj1	0.883043	0.00889348	2.05093
Ppfia1	-0.569926	0.00891438	2.04991
Rnd3	-0.806729	0.00893761	2.04878
Etnppl	-0.954755	0.00893997	2.04866
5330434G04Rik	-0.58556	0.00895255	2.04805
Gm37880	-0.843157	0.00895966	2.04771
Fam118b	0.692106	0.00896472	2.04746
Wdr27	0.759457	0.00897802	2.04682
Herc1	-0.546944	0.00902121	2.04474
Arfip1	-0.789437	0.00903675	2.04399
Fxyd6	0.840575	0.00903904	2.04388
Rora	-0.52414	0.00903904	2.04388
Cwc27	-0.665693	0.00903904	2.04388
Cntn4	-0.788963	0.00905509	2.04311
Pcdh8	-0.842566	0.00905509	2.04311
Pcna-ps2	0.816727	0.00905719	2.04301
Tmed4	0.809604	0.00907326	2.04224
Nme1	0.575892	0.00910812	2.04057
Mtss1	-0.660851	0.0092923	2.03188
Kmt2a	-0.549283	0.00930792	2.03115
Eef1akmt1	0.717485	0.0093396	2.02967
Gsg1l	-0.748957	0.00941689	2.02609
Gstt1	0.793198	0.00941907	2.02599
Celf1	-0.515368	0.00944062	2.025
Kif1b	-0.481833	0.00944062	2.025
Pbk	1.89735	0.00944062	2.025
Cyc1	0.634557	0.00947813	2.02328
Pgbd5	0.570873	0.00949467	2.02252
P2ry13	0.857153	0.00953284	2.02078
Pdrg1	0.811279	0.0095451	2.02022
Hspbp1	1.07002	0.0095451	2.02022
Ssrp1	-0.604995	0.00955839	2.01962
Spry2	-1.44612	0.00955839	2.01962
Gm13135	-0.760294	0.00959359	2.01802
B9d1	0.6121	0.00959359	2.01802
Ufd1	0.696696	0.00959359	2.01802
Srp9	0.572241	0.00961209	2.01718
Tyms	0.642118	0.00963552	2.01612
Dhdh	-1.10824	0.00964754	2.01558
Dbi	0.640997	0.00966218	2.01492
Tmem70	0.726479	0.00970663	2.01293
Gm37728	-0.744615	0.00970989	2.01279
Cited2	-0.75337	0.00970989	2.01279
Card19	1.14221	0.00970989	2.01279
Nipsnap2	-1.10398	0.00974807	2.01108
Mrpl34	0.859072	0.00983278	2.00732
Ccdc137	0.745403	0.00984588	2.00675
Rps19-ps6	1.54443	0.00984588	2.00675
Akr1e1	0.873304	0.00985817	2.0062
Cpeb3	-0.672508	0.00988759	2.00491
Acbd6	-0.625306	0.00989499	2.00458
Zdbf2	-0.768059	0.00989903	2.00441
Kcnt2	-0.711377	0.00996179	2.00166
Haus7	0.700694	0.0100614	1.99734
Nedd1	0.817436	0.0101058	1.99543
Ctdspl2	-0.595732	0.0101083	1.99532
Kif5c	-0.477944	0.0101146	1.99505
Mgll	0.548056	0.0101146	1.99505
Zmat2	-0.501307	0.0101146	1.99505
Ranbp10	0.782256	0.0101645	1.99292
Nabp2	1.22501	0.0101775	1.99236
Ttc3	-0.487977	0.0102463	1.98943
Atp5e	0.765558	0.0102599	1.98886
Mlf2	0.844435	0.010278	1.98809
Ndufs3	0.701801	0.0102995	1.98718
Hmbs	0.694758	0.0103071	1.98687
Ndufa13	0.791146	0.0103784	1.98387
Ss18l1	-0.553919	0.0103925	1.98328
Pomgnt1	0.899873	0.0104135	1.9824
Pnpo	1.07397	0.0104166	1.98227
Cd320	0.766247	0.0104166	1.98227
Bloc1s5	0.940008	0.0104497	1.9809
Tstd3	0.811638	0.0104618	1.98039
Mrpl14	0.539856	0.0104722	1.97996
Gm20075	0.793099	0.0105214	1.97793
Necap2	0.881714	0.0105261	1.97773
Emp2	0.806278	0.0105426	1.97705
Zfp81	-0.685357	0.0105956	1.97487
Med6	0.711421	0.0106121	1.9742
Ahcyl2	0.562716	0.0106321	1.97338
Mpc2	0.627772	0.0106406	1.97303
Tpgs1	0.778121	0.0106406	1.97303
Cdkn3	1.89063	0.0106406	1.97303
Nts	1.13466	0.0106507	1.97262
Plxnb1	0.595739	0.0107039	1.97046
Xkr4	-0.744431	0.010711	1.97017
Dusp5	-1.09529	0.0107355	1.96918
Stoml2	0.557496	0.0107488	1.96864
Rasl11b	-0.757488	0.0107488	1.96864
Fcgrt	0.741952	0.0107631	1.96806
Polr2d	0.840264	0.0107757	1.96755
Gm9774	0.979681	0.0107912	1.96693
Add1	0.715492	0.0107912	1.96693
Stx1a	1.17991	0.0108113	1.96612
Ctdsp1	0.672675	0.0108688	1.96382
Mrps28	0.654157	0.0108979	1.96266
Riok1	-0.67572	0.0109799	1.9594
9330182L06Rik	-0.613947	0.0109815	1.95934
Tmem115	0.706946	0.01099	1.959
Gm6485	1.02285	0.0109945	1.95883
Brd3os	0.880976	0.0110018	1.95854
Cdk2ap2	0.937479	0.0110571	1.95636
Ppil2	0.82808	0.0110845	1.95528
Rbm33	-0.688362	0.0110861	1.95522
Smarca5	-0.72489	0.0110861	1.95522
Rps27l	0.543463	0.0110861	1.95522
Ubl3	0.539396	0.0111259	1.95366
Slc48a1	0.950768	0.0111313	1.95345
Rrp12	-0.765372	0.0111363	1.95326
Spopl	-0.55954	0.011137	1.95323
Zfp407	-0.746318	0.011144	1.95296
Gm13680	0.71864	0.0111807	1.95153
Iqgap1	-0.797066	0.0112053	1.95058
Tmsb4x	0.819842	0.0112782	1.94776
Xrcc5	0.53211	0.0112826	1.94759
Ap2a1	0.755795	0.0112826	1.94759
Scap	0.67348	0.0112826	1.94759
Fam124a	0.699251	0.0112826	1.94759
9130023H24Rik	1.26714	0.0113104	1.94652
Anks1b	-0.51603	0.0113104	1.94652
Gm9761	0.761736	0.011315	1.94635
Cog4	0.832074	0.0113342	1.94561
Scamp2	0.781721	0.0113474	1.9451
H3f3b	0.893571	0.0113492	1.94504
Iscu	0.667984	0.0113628	1.94451
Magef1	0.971131	0.011393	1.94336
Rala	0.608919	0.011402	1.94302
Fip1l1	-0.521639	0.0114231	1.94222
Ddost	0.585789	0.0114859	1.93983
Fkbp2	0.684039	0.011497	1.93942
Adhfe1	0.771322	0.0115344	1.93801
Blvrb	0.622938	0.0115507	1.93739
Atp6v1c1	0.798516	0.0115582	1.93711
Fxn	0.851898	0.0115709	1.93663
Gm11598	0.673263	0.0116028	1.93544
Ddx24	-0.522989	0.011612	1.93509
Man1c1	0.698943	0.011629	1.93446
Hsd17b11	-0.866679	0.0117107	1.93142
Zfp503	-0.947427	0.0117794	1.92888
D330023K18Rik	0.736009	0.0117842	1.9287
Hk2	-0.681613	0.0118159	1.92753
Arrdc3	-0.518754	0.0118159	1.92753
Lcp2	0.701516	0.011817	1.92749
Tnk2	-0.750331	0.0118319	1.92694
Cuedc2	0.727042	0.0118454	1.92645
Fosl2	-0.610933	0.0118654	1.92572
Thoc1	0.93783	0.0118879	1.92489
Gm10269	0.575946	0.0119154	1.92389
Gpbp1	-0.581788	0.0119155	1.92389
Rlf	-0.640072	0.0119649	1.92209
Bloc1s2	0.559119	0.0119676	1.92199
Cpt2	0.852603	0.0119741	1.92176
Hnrnpul2	-0.614495	0.0119899	1.92119
Gm12183	0.730042	0.0120148	1.92028
Gm47917	-0.920022	0.0120265	1.91986
Fam135b	-0.573831	0.0120521	1.91894
Cdan1	-0.672715	0.012088	1.91764
Tacc2	-0.590955	0.0121151	1.91667
Cers6	-0.50208	0.0121733	1.91459
Jade2	-0.608614	0.0121757	1.9145
Rb1cc1	-0.580562	0.0121764	1.91448
Tmem120a	0.948729	0.0121992	1.91367
Gm49797	-0.656626	0.0122298	1.91258
Aox1	0.68167	0.0122409	1.91219
Gm6444	0.693741	0.0122409	1.91219
Tsg101-ps	0.876288	0.0122409	1.91219
Gm13127	0.950561	0.0122685	1.91121
Aldh1l1	0.575828	0.0123086	1.90979
Cep112	-0.720026	0.0123782	1.90734
Upf1	-0.792098	0.0123855	1.90709
Gm37298	-0.703781	0.0124028	1.90648
Sumf2	0.630671	0.0124028	1.90648
Wdr83	0.871781	0.0124028	1.90648
Tmem185a	0.679048	0.0124028	1.90648
Gm44164	-0.743294	0.012406	1.90637
Rabac1	0.927219	0.0124329	1.90543
Rac1	0.666546	0.0124467	1.90495
Dancr	0.862264	0.0124556	1.90464
Cdr1os	-0.555107	0.0124969	1.9032
Ndufa3	0.636408	0.0125019	1.90302
Hp1bp3	-0.490901	0.0125092	1.90277
Timm13	0.865658	0.0125198	1.9024
Tfcp2	-0.662624	0.0125198	1.9024
Schip1	1.08692	0.0125517	1.9013
Gm5835	0.665196	0.0125656	1.90082
Smim7	0.632563	0.0125783	1.90038
Tmtc4	-0.642201	0.0126103	1.89927
Nbeal1	-0.620958	0.0126264	1.89872
Mrpl23-ps1	0.662539	0.0126264	1.89872
Zfp521	0.603372	0.0126737	1.8971
Tra2a	-0.629952	0.0126971	1.8963
Arhgef26	0.488777	0.0127377	1.89491
Mrps34	1.06333	0.0127377	1.89491
Cutc	0.727299	0.0127401	1.89483
Mrps21	0.58106	0.0127817	1.89341
Pgm3	1.00052	0.0128348	1.89161
Aspa	0.792179	0.0129121	1.889
Gm14325	0.823086	0.0129378	1.88814
Trappc6a	0.789019	0.0129378	1.88814
Uqcr10	0.510396	0.0129378	1.88814
Fam234a	0.799351	0.0129378	1.88814
Glis3	0.763866	0.0129792	1.88675
Psmb7	0.675566	0.0130395	1.88474
Glrx	0.791228	0.0130549	1.88423
Gadd45gip1	0.872191	0.0130653	1.88388
Zfp706	0.603357	0.0131047	1.88257
Sowaha	-0.530107	0.013109	1.88243
Sema5b	0.909521	0.0131235	1.88195
Ifitm10	0.654778	0.0131265	1.88185
H2aw	0.968805	0.0131265	1.88185
Elob	0.616537	0.0131376	1.88148
Fkrp	0.652319	0.0131479	1.88114
Tyw5	0.622936	0.0131634	1.88063
Lsm1	0.607218	0.0131957	1.87957
Ap1m1	0.833833	0.0132341	1.87831
Prps1	0.872127	0.0132398	1.87812
Trmt12	0.94584	0.0132405	1.8781
Mcts1	0.586097	0.0132405	1.8781
Nol8	-0.608383	0.0133092	1.87585
Ctso	0.71747	0.0133126	1.87574
Gzf1	-0.606872	0.0133504	1.87451
Gpatch1	-0.623587	0.0133859	1.87335
Ntsr2	0.661112	0.0133859	1.87335
Cdk13	-0.606423	0.0133859	1.87335
Cxcl14	0.57867	0.0134024	1.87282
Gm21738	-1.74357	0.0134119	1.87251
Snrpert	0.631218	0.013414	1.87244
Etfrf1	0.955057	0.0134215	1.8722
Maf1	0.788095	0.0134243	1.87211
Usp35	-0.669347	0.0134245	1.8721
Ppp2r2c	-0.511306	0.0134371	1.87169
Limk2	-0.640121	0.0134423	1.87153
Samsn1	0.776203	0.0134914	1.86994
Tm2d1	0.656447	0.0134958	1.8698
Cox7a1	0.825912	0.0135076	1.86942
Qdpr	0.52811	0.0135602	1.86773
Sgce	0.824797	0.0135684	1.86747
Irf2bpl	-0.58352	0.0135707	1.8674
Jade1	-0.594484	0.0135745	1.86727
Tnfaip1	0.596936	0.0135764	1.86721
Tsc22d3	-0.523901	0.0135968	1.86656
Car9	-0.656589	0.0136006	1.86644
Tpm3-rs7	-0.722056	0.0136094	1.86616
Dnajc1	-0.52859	0.0136097	1.86615
Wscd1	0.621917	0.0136584	1.8646
Gm10801	-1.73958	0.0136823	1.86384
Apbb1	0.937522	0.0136823	1.86384
Mars1	0.661773	0.0137067	1.86307
Cep350	-0.602864	0.0137382	1.86207
Hexim1	-0.62233	0.0137577	1.86145
Lyrm2	0.57591	0.0137747	1.86092
Plxdc2	0.544835	0.0137808	1.86072
Asnsd1	-0.707189	0.0137895	1.86045
Erc2	-0.550365	0.0138068	1.85991
Slc4a2	0.694113	0.013881	1.85758
1110051M20Rik	0.872284	0.0138951	1.85714
Zcchc17	-0.55868	0.0139407	1.85572
Cox8a	0.907205	0.013952	1.85536
Gm13456	0.635711	0.0139522	1.85536
Ncam2	-0.601274	0.0139638	1.855
Scn3a	-0.541467	0.0139708	1.85478
Sat1	0.770857	0.0140142	1.85343
Selenow	0.780487	0.0140565	1.85212
Apoe	0.611008	0.0140783	1.85145
Gtf2h2	0.709434	0.0140783	1.85145
Surf1	0.649769	0.0140892	1.85111
Ylpm1	-0.519857	0.0140892	1.85111
Ccdc157	0.674099	0.0141095	1.85049
Aimp2	1.61613	0.0141229	1.85008
Sqstm1	0.572415	0.0141291	1.84989
Idh3a	0.634424	0.014156	1.84906
Ccdc3	0.784894	0.0141657	1.84876
Fxr1	-0.594602	0.0141657	1.84876
Hadhb	0.50775	0.0142114	1.84736
Wsb2	0.698769	0.0142114	1.84736
Clasrp	-0.687909	0.0142114	1.84736
Gm9349	0.859173	0.0142262	1.84691
Alkal2	1.65942	0.0142751	1.84542
Plgrkt	0.559146	0.0143017	1.84461
H2-DMa	1.13192	0.0143391	1.84348
Gm5555	0.987599	0.0143935	1.84183
Rpl14-ps1	0.968803	0.0144252	1.84088
Ube4b	-0.456446	0.0144523	1.84006
Pfkm	0.682294	0.0145028	1.83855
Parg	-0.747399	0.0145288	1.83777
Gm38393	-0.780135	0.0145449	1.83729
Exosc5	0.972609	0.0145693	1.83656
Apaf1	-0.666272	0.0145837	1.83613
Gm12940	-1.12914	0.0146091	1.83538
Fkbp14	0.579102	0.0146306	1.83474
Grpel1	0.597076	0.0146938	1.83287
Kdm5b	-0.587358	0.0146982	1.83274
Gm9392	0.753966	0.0147221	1.83203
Gm14388	0.749947	0.0147231	1.832
1190007I07Rik	0.770574	0.0148005	1.82972
Actr1a	0.62064	0.0148171	1.82924
C530008M17Rik	-0.580516	0.0148391	1.82859
Smpd1	0.756832	0.0148734	1.82759
Abhd10	0.654024	0.0148846	1.82726
Runx1t1	-0.828427	0.0149075	1.82659
Polr2j	0.643786	0.0149152	1.82637
A730063M14Rik	-0.769821	0.0149331	1.82585
Tgds	0.773396	0.0149554	1.8252
Atad2	-0.811254	0.0149554	1.8252
Sdhc	0.751028	0.0149855	1.82433
Hibadh	0.661167	0.0150068	1.82371
Sertad1	-0.741294	0.0150068	1.82371
Gm44800	-0.673399	0.0150068	1.82371
Sac3d1	0.764083	0.0150068	1.82371
Tspan15	0.617034	0.0150255	1.82317
Gt(ROSA)26Sor	0.595352	0.0150483	1.82251
Gnai2	0.737389	0.0150691	1.82191
Kcnq1ot1	-0.546605	0.0150772	1.82168
Foxp1	-0.627021	0.0150931	1.82122
Nudcd2	0.614462	0.0150931	1.82122
Rida	0.735185	0.0150931	1.82122
Rab5c	0.894607	0.0151065	1.82084
Ttc30b	0.708352	0.0151074	1.82081
Nup43	0.927593	0.0151074	1.82081
Zc4h2	0.817103	0.0151074	1.82081
Tspan6	0.69746	0.0151111	1.8207
Sash1	-0.745162	0.0151339	1.82005
Tmem151a	0.880184	0.0151742	1.8189
Acad9	0.759058	0.0151905	1.81843
Trim13	0.803872	0.0152519	1.81668
Gm10717	-1.69464	0.0152634	1.81635
Acvr1b	0.820556	0.0152746	1.81603
Fahd2a	0.958478	0.0153122	1.81496
Rnpc3	-0.592461	0.0153127	1.81495
Gm44419	0.839584	0.0153154	1.81487
Itm2b	0.549643	0.0153397	1.81418
Gipc1	0.73726	0.0153691	1.81335
Auts2	-0.617131	0.0153807	1.81302
Clptm1	0.748522	0.0153807	1.81302
Ppp1r1a	0.650666	0.0153807	1.81302
Osbp	-0.611512	0.0154136	1.8121
Acot1	0.638412	0.0154416	1.81131
Tmem248	-0.53468	0.0154577	1.81085
Gm5436	0.542488	0.0154589	1.81082
Rdh14	0.563585	0.0154615	1.81075
Ryr3	-0.684774	0.0154732	1.81042
Poglut2	1.13807	0.0154987	1.8097
Cpq	0.718791	0.0154987	1.8097
Eif2s1	0.781305	0.0155026	1.8096
Sf3b6	0.515658	0.0155362	1.80866
Fam168b	0.48515	0.0156192	1.80634
Epb41l5	-0.522233	0.0156192	1.80634
Tcp11l1	0.683156	0.0156301	1.80604
Mapkapk2	0.748959	0.0156487	1.80552
Thbs3	0.757946	0.0156643	1.80509
Stx5a	0.774653	0.015672	1.80487
Gm10722	-1.69793	0.0157002	1.80409
Atp5d	0.916899	0.0157002	1.80409
Gm7099	0.97419	0.0157002	1.80409
Tecr	0.894821	0.0157274	1.80334
Ncor1	-0.480653	0.0157306	1.80326
Adamts20	-0.731911	0.0157531	1.80263
Alyref	-0.494545	0.0157532	1.80263
Mdp1	0.681067	0.0157781	1.80195
Sra1	0.59422	0.0158275	1.80059
Cenpq	0.65339	0.0158935	1.79878
Myo6	-0.737537	0.0158985	1.79864
Irs2	-0.678142	0.0159086	1.79837
Pop4	0.745753	0.0159292	1.79781
Snhg1	-0.610921	0.015931	1.79776
Bdp1	-0.537333	0.0159387	1.79755
Poldip2	0.515439	0.0160099	1.79561
Tagln3	0.736184	0.0160099	1.79561
Ei24	-0.6192	0.016051	1.7945
Plbd2	0.785541	0.0160839	1.79361
Gm11223	0.764319	0.0160892	1.79347
Mt3	0.872906	0.0161426	1.79203
G630016G05Rik	-0.650693	0.0161643	1.79144
Brpf3	-0.814087	0.0161689	1.79132
H2az2	0.578627	0.0161975	1.79055
Pomgnt2	-0.744934	0.016212	1.79016
Ctps	0.750163	0.0162486	1.78919
Pclo	-0.514976	0.0162486	1.78919
Chchd5	0.653211	0.0163376	1.78681
Pip4p2	-0.943578	0.0163376	1.78681
Ccp110	-0.628987	0.0163376	1.78681
Gm20091	-0.914653	0.0163376	1.78681
Rpp14	0.638601	0.0163376	1.78681
Slco2b1	0.615875	0.0163643	1.7861
Uqcrfs1	0.525408	0.0163643	1.7861
Mrtfa	0.706444	0.0163877	1.78548
Rexo2	0.462043	0.0164122	1.78483
Tial1	-1.01711	0.0164284	1.7844
Fam173a	1.21891	0.0165491	1.78123
Gm10320	0.87111	0.0165509	1.78118
Gm8242	0.824168	0.0165806	1.7804
Cox7a2l	0.687566	0.0166001	1.77989
Ptms	0.864747	0.0167064	1.77712
Oasl2	1.21218	0.0167335	1.77641
Cox7b	0.443885	0.0167524	1.77592
Pakap	-0.553771	0.0167803	1.7752
Ppcdc	0.744998	0.0167952	1.77482
Rpf2	0.707858	0.0168146	1.77431
Smim18	0.702077	0.0168349	1.77379
Gm6663	-0.733095	0.0168349	1.77379
Wdhd1	-0.755332	0.016911	1.77183
Polr3h	0.511155	0.0169437	1.77099
Nucb1	0.718724	0.0169442	1.77098
Ubap1	0.619015	0.0170058	1.7694
Pxmp4	0.691672	0.01702	1.76904
Rmdn3	0.627363	0.0170747	1.76765
Inip	0.653205	0.0171243	1.76639
Prdx2-ps1	0.717229	0.0171411	1.76596
Dpp9	0.688951	0.0171492	1.76576
Tmem242	0.630491	0.0171671	1.7653
Slk	-0.504195	0.0172445	1.76335
Ramp2	0.819646	0.0172473	1.76328
Sigmar1	0.985275	0.0172821	1.7624
Nif3l1	0.72341	0.0173132	1.76162
Rabif	0.868293	0.0173132	1.76162
Lrpap1	0.735058	0.0173132	1.76162
Dhrs4	0.680874	0.0173132	1.76162
Zfp318	-0.472833	0.0173168	1.76153
Bnip3l-ps	0.944022	0.017398	1.7595
Golm1	0.931952	0.017398	1.7595
Dlg4	-0.516971	0.0174137	1.75911
Ktn1	-0.582428	0.0174137	1.75911
Ubqln2	-0.535734	0.0174275	1.75876
Gm14004	-0.695638	0.0174762	1.75755
Dok6	-0.442426	0.0174891	1.75723
Gm9803	0.744694	0.0175144	1.7566
Cpne2	-0.783719	0.0175768	1.75506
Fxyd5	1.06786	0.017582	1.75493
Gm10736	0.780449	0.0175931	1.75466
Mapk12	0.77047	0.0175966	1.75457
Degs1	0.586761	0.017652	1.75321
Rbbp9	0.743187	0.017652	1.75321
Arl6ip1	0.580705	0.0177282	1.75134
Tmem9	0.66567	0.0177996	1.74959
Cd46	-0.698548	0.0178367	1.74869
Gm12854	1.09271	0.0179041	1.74705
Naprt	0.761571	0.0179097	1.74691
Nefl	-0.457821	0.0179307	1.7464
Ccdc92b	-0.63115	0.0179623	1.74564
Pdzd11	0.587398	0.0179623	1.74564
Gk5	-0.825778	0.0179933	1.74489
Ibtk	-0.563503	0.0180711	1.74302
Atp5c1	0.563265	0.0180917	1.74252
Nrbp2	0.710723	0.0181687	1.74068
Litaf	0.671647	0.0181946	1.74006
Cluap1	-0.624017	0.0182255	1.73932
Rpl18	0.874128	0.0182558	1.7386
Usp7	-0.456586	0.0183164	1.73716
Tmem123	-0.567452	0.018364	1.73603
Bcorl1	-0.70872	0.0183689	1.73592
Eef2	0.646332	0.0183789	1.73568
Desi2	0.54957	0.0183958	1.73528
Tmem107	0.929845	0.0183958	1.73528
Snx15	0.740945	0.018433	1.7344
Stradb	0.644039	0.0184482	1.73405
Zbtb18	-0.611585	0.0184545	1.7339
Cmtm6	0.58783	0.0184748	1.73342
Pan3	-0.611702	0.0185707	1.73117
Samd4b	0.791308	0.0185707	1.73117
Tkt	-0.595078	0.0185707	1.73117
Rps7	0.793683	0.0186069	1.73033
Rbm17	-0.511001	0.0186834	1.72854
Rnf126	1.04099	0.0186834	1.72854
Ece1	-0.751314	0.0188184	1.72542
Naga	0.777041	0.0188346	1.72504
Ikzf1	0.642656	0.0188387	1.72495
Celf4	-0.49987	0.018842	1.72487
Sumf1	0.649025	0.0188783	1.72404
Ints6l	0.533066	0.0188783	1.72404
Eif4g2	0.434944	0.0188868	1.72384
Wwc1	-0.665048	0.0188868	1.72384
Gtf2i	0.608628	0.0188963	1.72362
Gstm1	0.828939	0.0189139	1.72322
Fkbp10	0.991612	0.0189304	1.72284
Onecut2	-0.591995	0.0189605	1.72215
Tmem231	-0.724123	0.0189723	1.72188
Sgip1	-0.54528	0.0189777	1.72176
Avpi1	0.635232	0.0189777	1.72176
Nap1l3	-0.645587	0.0189777	1.72176
Rbbp4	0.56121	0.0190066	1.7211
Acvr1	0.595379	0.0190287	1.72059
D430041D05Rik	-0.497013	0.0190493	1.72012
Arl8a	-0.577503	0.0190575	1.71993
Gm2999	0.901574	0.0190592	1.71989
Cnnm2	-0.664818	0.0190592	1.71989
Abcc4	0.79935	0.0190749	1.71954
1110004F10Rik	0.742956	0.0190753	1.71953
Pnn	-0.558783	0.0190753	1.71953
Lrba	-0.675839	0.0190821	1.71937
Klhl20	-0.770063	0.0190894	1.71921
Aff4	-0.432346	0.0191103	1.71873
Gm5526	0.682717	0.0191132	1.71867
Klhdc4	-0.744347	0.0191157	1.71861
Epc1	-0.698542	0.0191859	1.71702
Snx5	0.535301	0.0192467	1.71564
Farp1	0.851695	0.019282	1.71485
Otub1	0.923282	0.0193013	1.71441
Pkd1	-0.789895	0.0193187	1.71402
Ndfip1	0.669642	0.0193409	1.71352
Anapc11	0.60838	0.0193451	1.71343
Timm50	0.640803	0.0194074	1.71203
Kcna1	-0.644355	0.0194195	1.71176
[truncated: 9,439 more rows]
