# Supplementary material for: Denervated mouse CA1 pyramidal neurons express homeostatic synaptic plasticity following entorhinal cortex lesion
Source: Front Mol Neurosci. 2023 Apr 12;16:1148219. doi: 10.3389/fnmol.2023.1148219 (PMC10130538; doi:10.3389/fnmol.2023.1148219)
Supplement: Supplementary file 2 [file table_2.xlsx]

## Sheet: ECL vs control
Gene Name	Base Mean	log2FC	StdErr	WaldStats	P-value	P-adj.
Egr2	1048.82	-3.86099	0.193127	-19.992	6.46716e-89	2.01885e-84
Ier2	888.099	-2.60522	0.209901	-12.4117	2.25895e-35	3.52589e-31
Eno1b	216.734	4.10275	0.332782	12.3286	6.35145e-35	6.6091e-31
Yif1b	159.708	3.11596	0.266665	11.6849	1.52256e-31	1.18256e-27
Gm22714	251.629	-3.19831	0.274149	-11.6663	1.89409e-31	1.18256e-27
Gm10801	3083.9	-3.65846	0.317682	-11.5161	1.09463e-30	5.69519e-27
Atp6v0c	388.029	3.31665	0.288418	11.4994	1.32775e-30	5.92119e-27
Gm21738	2985.86	-3.56918	0.315104	-11.327	9.646e-30	3.76399e-26
Atp6v0c-ps2	381.287	3.00174	0.271686	11.0486	2.22768e-28	7.72682e-25
Ccdc85c	872.861	-2.88892	0.267158	-10.8135	2.96979e-27	9.27078e-24
Gm10722	714.462	-3.4454	0.333963	-10.3167	5.92258e-25	1.68077e-21
Gng3	5339.34	1.68211	0.163927	10.2613	1.05233e-24	2.73754e-21
Ftl1	1109.94	2.31489	0.228235	10.1426	3.57591e-24	8.58686e-21
Egr1	6461.26	-1.8949	0.19095	-9.92353	3.28912e-23	7.33403e-20
Ftl1-ps1	2951.57	2.64613	0.267678	9.8855	4.81179e-23	1.0014e-19
Pxmp2	386.66	1.95901	0.200923	9.75003	1.84415e-22	3.59804e-19
Gm11168	349.554	-3.44478	0.353917	-9.73331	2.17397e-22	3.99206e-19
Tspan31	708.835	3.09661	0.323636	9.56821	1.08774e-21	1.88644e-18
Gm10717	431.34	-3.36939	0.35355	-9.53018	1.57006e-21	2.57961e-18
Gm47088	322.488	-2.38762	0.252457	-9.45753	3.15297e-21	4.92131e-18
Snrpc	836.145	1.72297	0.184068	9.36048	7.93737e-21	1.17991e-17
Tmem37	310.065	2.47718	0.270337	9.16333	5.03189e-20	6.82958e-17
C1qb	4833.63	1.49228	0.164111	9.09309	9.62639e-20	1.25211e-16
Acot2	2663.09	-2.24166	0.250428	-8.9513	3.5131e-19	4.38674e-16
Tyrobp	1793.3	2.2963	0.262173	8.75873	1.97466e-18	2.28307e-15
Ppib	656.472	1.71519	0.195931	8.75406	2.05812e-18	2.29458e-15
Pdcd4	9148.86	-2.57548	0.294604	-8.7422	2.28616e-18	2.46093e-15
Egr4	396.606	-2.46265	0.282175	-8.72739	2.60623e-18	2.71196e-15
Fcgr3	1903.62	2.24758	0.258313	8.70098	3.29026e-18	3.20975e-15
Ogdhl	345.251	-2.98638	0.346926	-8.6081	7.42803e-18	6.62517e-15
Pgam1-ps2	497.807	2.76687	0.325539	8.49937	1.90616e-17	1.65291e-14
Insig1	2660.87	-2.50985	0.295975	-8.47995	2.25286e-17	1.90074e-14
Gm4617	1228.43	2.08405	0.245885	8.47569	2.337e-17	1.91984e-14
Ythdf2	7000.34	-2.07646	0.245861	-8.44566	3.02323e-17	2.4199e-14
Crebl2	2904.21	-2.48505	0.296285	-8.38736	4.97173e-17	3.88007e-14
Arl4d	350.367	-2.09449	0.249999	-8.37799	5.38406e-17	4.09937e-14
Ap2m1-ps	886.177	2.64107	0.319009	8.27899	1.24226e-16	8.81358e-14
H2bc4	4688.5	1.71664	0.207702	8.26492	1.39787e-16	9.69717e-14
Gm13488	281.907	-2.09466	0.253693	-8.25664	1.49828e-16	1.01678e-13
Mef2d	278.454	2.03008	0.248674	8.16363	3.25115e-16	2.07125e-13
Cox5a	3449.8	1.72116	0.210799	8.16493	3.2162e-16	2.07125e-13
Gm12338	18111.9	-1.67897	0.205621	-8.16535	3.20509e-16	2.07125e-13
Acd	433.207	1.75427	0.215828	8.12809	4.36116e-16	2.72284e-13
Gm10241	593.502	2.35871	0.29255	8.0626	7.46912e-16	4.57183e-13
Vegfa	673.124	-1.64283	0.205673	-7.9876	1.37587e-15	8.10386e-13
Fos	5997.52	-1.81573	0.228036	-7.96248	1.68624e-15	9.57081e-13
Slc39a1	3273.32	-2.27244	0.286321	-7.9367	2.07627e-15	1.1371e-12
Rhoc	529.304	2.16269	0.27344	7.90917	2.59103e-15	1.39456e-12
Cystm1	2911.77	1.42062	0.17972	7.90462	2.68755e-15	1.42199e-12
Rps19-ps6	2305.59	2.21374	0.284763	7.77397	7.60634e-15	3.89258e-12
S100a16	3390.5	2.05204	0.264186	7.76742	8.00995e-15	4.03301e-12
Gm10123	13050.4	1.54567	0.200301	7.71674	1.19339e-14	5.82097e-12
Cox7c-ps1	421.181	-1.8102	0.236813	-7.64401	2.10558e-14	9.81045e-12
Ppp2r1a	3868.84	1.85195	0.242677	7.63136	2.32283e-14	1.06635e-11
Eid2	1185.36	-1.62988	0.21418	-7.60986	2.74397e-14	1.24143e-11
Flywch2	395.367	1.71012	0.225074	7.59804	3.00647e-14	1.32187e-11
Psmb2	5631.53	1.47275	0.194338	7.57831	3.50092e-14	1.51789e-11
Tmem59l	878.177	1.8495	0.245211	7.54248	4.61101e-14	1.94516e-11
Cox4i2	202.937	1.96736	0.261189	7.53234	4.98378e-14	2.07438e-11
Gm10800	48532.3	-3.20472	0.427271	-7.50044	6.3604e-14	2.61253e-11
Coro1b	272.9	1.83019	0.244302	7.49149	6.8094e-14	2.75508e-11
Gnl3l	13831.7	-2.2904	0.305792	-7.49006	6.88395e-14	2.75508e-11
Slc25a1	210.438	2.07127	0.277413	7.46639	8.24238e-14	3.25699e-11
Gm4948	352.983	2.17466	0.29179	7.45282	9.13665e-14	3.56523e-11
Gm37985	168.374	-2.89969	0.389476	-7.44512	9.68566e-14	3.73281e-11
Hspa2	6099.59	-1.54759	0.207978	-7.44111	9.98405e-14	3.80088e-11
Dmac1	1058.51	1.33277	0.179581	7.42156	1.15752e-13	4.35355e-11
Gm7964	1119.04	2.22392	0.299753	7.41917	1.17854e-13	4.37983e-11
Gm4459	2682.15	1.49	0.200923	7.41576	1.20926e-13	4.4411e-11
Nipsnap2	4491.44	-2.03542	0.274564	-7.41329	1.23205e-13	4.4722e-11
Hsf2	1231.51	-2.27746	0.307278	-7.41174	1.24657e-13	4.47291e-11
Gm6900	229.739	1.95449	0.264345	7.39372	1.42775e-13	5.06478e-11
Sirt3	573.661	1.97312	0.267241	7.38332	1.54393e-13	5.41538e-11
Cisd3	578.299	1.57985	0.214042	7.38101	1.57091e-13	5.4488e-11
Commd9	635.625	1.90671	0.258518	7.37553	1.63691e-13	5.61534e-11
Erg28	680.083	1.87537	0.254762	7.36126	1.82177e-13	6.18153e-11
Arglu1	13687.9	-2.08173	0.283357	-7.34666	2.03226e-13	6.82163e-11
Gm10718	1269.79	-3.18789	0.434337	-7.33969	2.14094e-13	7.10997e-11
Nubp2	430.01	1.5772	0.214929	7.33825	2.16409e-13	7.11119e-11
mt-Rnr1	275020	-1.52014	0.207244	-7.33501	2.21705e-13	7.20932e-11
Rbm3-ps	453.877	1.87426	0.256338	7.31165	2.63887e-13	8.35007e-11
Nutf2-ps1	188.6	2.30811	0.315695	7.31118	2.6481e-13	8.35007e-11
Kdelr2	3767.05	-1.90852	0.262244	-7.27765	3.39681e-13	1.06038e-10
Psmb3	4225.49	1.40926	0.193759	7.27325	3.50937e-13	1.08467e-10
Gm6180	339.898	2.25869	0.311249	7.25686	3.96179e-13	1.2125e-10
Klhl9	19929.8	-1.99824	0.276887	-7.21682	5.32155e-13	1.61284e-10
Dpm2	1031.62	1.7717	0.24571	7.21051	5.57412e-13	1.65721e-10
AI413582	1562.25	1.63616	0.226957	7.20912	5.63142e-13	1.65845e-10
Cox6b2	188.088	2.25991	0.314067	7.19564	6.21678e-13	1.80648e-10
Serpina3n	5286.13	1.35662	0.189972	7.14115	9.25547e-13	2.57971e-10
Rpl32	8691.56	1.52372	0.214954	7.08858	1.35499e-12	3.64645e-10
Bhlhe41	7064.4	-1.95673	0.276377	-7.07993	1.44226e-12	3.84811e-10
Glo1-ps	774.35	1.75477	0.248677	7.05644	1.70828e-12	4.51927e-10
Rbm15	925.994	-2.14739	0.304616	-7.0495	1.79566e-12	4.7105e-10
C1qc	2982.25	1.04626	0.149053	7.01938	2.22859e-12	5.70246e-10
Amt	1352.95	-2.07409	0.295646	-7.01544	2.2923e-12	5.81778e-10
Notch2	6415.66	-3.00441	0.42864	-7.00917	2.39734e-12	6.03531e-10
Cdkn1b	2012.07	-1.91326	0.273157	-7.00423	2.48354e-12	6.2023e-10
Itpa-ps1	154.249	2.56894	0.368567	6.97006	3.16807e-12	7.66647e-10
Ssr2	1450.3	2.18087	0.312832	6.97138	3.13847e-12	7.66647e-10
Cox6a1	21253.7	1.29962	0.186452	6.97028	3.16312e-12	7.66647e-10
Nfu1	2404.19	1.26335	0.181508	6.96027	3.39619e-12	8.15529e-10
Cfl1	11179.2	1.59647	0.229424	6.9586	3.43666e-12	8.18947e-10
Abhd2	1635.85	-2.9447	0.423572	-6.95206	3.5998e-12	8.51325e-10
Gm6467	432.969	1.51664	0.218825	6.93084	4.18352e-12	9.81931e-10
Opalin	1586.89	1.34987	0.194933	6.9248	4.36599e-12	1.01085e-09
B4galt7	1083.91	-1.68049	0.243328	-6.90628	4.97536e-12	1.14203e-09
Rab5b	656.456	1.61297	0.233921	6.8954	5.37151e-12	1.22396e-09
Ifi27l2a	647.443	1.53547	0.222942	6.88732	5.68533e-12	1.28608e-09
Septin10	626.129	-2.02611	0.296927	-6.82361	8.87833e-12	1.92469e-09
Ubl7	890.064	1.57334	0.230811	6.81656	9.32436e-12	1.99369e-09
Kctd16	654.573	1.71436	0.251633	6.81294	9.56233e-12	2.01694e-09
Mrpl51	2408.04	1.2507	0.184459	6.78039	1.19851e-11	2.49425e-09
Bola1	3387.9	-1.33964	0.197631	-6.77851	1.21418e-11	2.51015e-09
Derl2	1405.5	1.32235	0.196073	6.74419	1.53881e-11	3.11929e-09
Ppdpf	1216.98	1.63233	0.242298	6.73685	1.61862e-11	3.2599e-09
Actb	58994.5	-1.78634	0.265549	-6.72698	1.73218e-11	3.44417e-09
Elp5	1272.14	1.57128	0.233718	6.72298	1.78051e-11	3.51786e-09
mt-Cytb	64372.5	1.62333	0.242116	6.70477	2.01723e-11	3.96049e-09
1110008P14Rik	1948.55	1.58607	0.236691	6.701	2.07003e-11	4.03875e-09
Dusp1	1105.65	-1.35449	0.202314	-6.695	2.15678e-11	4.18187e-09
Mettl5	883.957	1.49979	0.224624	6.67691	2.44032e-11	4.68263e-09
Gstm2-ps1	504.59	1.81407	0.272577	6.65525	2.8281e-11	5.3506e-09
Ndufab1-ps	376.937	1.56447	0.235158	6.65282	2.87522e-11	5.40697e-09
Slc25a5	6884.77	1.60121	0.240986	6.64443	3.04389e-11	5.65603e-09
Bmp2k	2215.22	-1.91845	0.289187	-6.63393	3.26858e-11	6.03759e-09
Rnf5	173.658	1.84668	0.27848	6.6313	3.32741e-11	6.09826e-09
Gm4735	1692.89	1.73336	0.261983	6.61628	3.68341e-11	6.53323e-09
Atp7b	528.19	-1.89276	0.286374	-6.60939	3.85902e-11	6.76782e-09
Gm3724	850.894	1.40701	0.213125	6.60179	4.06233e-11	7.06985e-09
Abcf2	461.805	1.92271	0.291263	6.60127	4.07654e-11	7.06985e-09
Hexb	3072.08	1.75782	0.266644	6.59237	4.32869e-11	7.42465e-09
Dynll2	3361.13	-1.60171	0.243267	-6.58415	4.57484e-11	7.80397e-09
Ppp1ca	1396.64	2.03246	0.308874	6.58023	4.69715e-11	7.96908e-09
Nptn	5486.19	-1.32246	0.201581	-6.56043	5.36532e-11	9.05348e-09
Gm10157	428.164	1.4908	0.227412	6.5555	5.54572e-11	9.30757e-09
Ube2l6	378.384	1.81982	0.277698	6.55324	5.63035e-11	9.39907e-09
Gm48067	762.558	-1.05157	0.160542	-6.55012	5.74919e-11	9.53723e-09
D17H6S53E	394.509	-1.73646	0.26545	-6.54157	6.0875e-11	1.00018e-08
Fabp3-ps1	523.793	1.25578	0.192417	6.52633	6.74003e-11	1.09187e-08
A730063M14Rik	511.918	-1.45257	0.222578	-6.5261	6.75049e-11	1.09187e-08
Ppp4c	548.109	1.69081	0.259278	6.52121	6.97423e-11	1.11649e-08
Ric1	1001.9	-1.73627	0.266225	-6.52179	6.94739e-11	1.11649e-08
Cops6	1688.34	1.66315	0.25544	6.51091	7.46991e-11	1.18973e-08
Fxyd1	5735.02	1.40826	0.216798	6.4957	8.26485e-11	1.2965e-08
Tob1	1242.62	-1.26438	0.194627	-6.49642	8.22522e-11	1.2965e-08
Dctn4	6368.61	-1.78707	0.275518	-6.48624	8.80043e-11	1.37362e-08
Gm5560	264.086	1.69555	0.261576	6.48205	9.04823e-11	1.40527e-08
Ctsb	21644.4	1.27354	0.196613	6.47737	9.33332e-11	1.44237e-08
Apod	1077.69	1.69263	0.26141	6.47503	9.4796e-11	1.45776e-08
Atp5k	7336.43	-1.32753	0.205057	-6.47395	9.54714e-11	1.46095e-08
Eif3k	3226.45	1.69666	0.262146	6.47222	9.65763e-11	1.46351e-08
Dnajc15	1633.83	1.29432	0.201252	6.43135	1.26472e-10	1.88904e-08
Prdm9	413.032	-1.8626	0.289817	-6.4268	1.30321e-10	1.92807e-08
Lgr4	2956.29	-2.04095	0.317689	-6.42437	1.3242e-10	1.94922e-08
Thap7	296.734	1.58842	0.247843	6.40899	1.46483e-10	2.1368e-08
Rpl14-ps1	3351.22	1.47036	0.229647	6.40271	1.52639e-10	2.21624e-08
Id3	4568.71	1.39485	0.217929	6.40051	1.54861e-10	2.2381e-08
Fbxl14	418.335	-1.37432	0.215364	-6.38138	1.75498e-10	2.51308e-08
Foxo3	3194.56	-1.68596	0.265904	-6.34048	2.29045e-10	3.20632e-08
Bloc1s2-ps	391.043	1.4785	0.233596	6.32929	2.46287e-10	3.41704e-08
Rap2b	2451	-1.581	0.250426	-6.31326	2.73214e-10	3.74076e-08
Gm9816	296.98	1.64857	0.261249	6.31036	2.78391e-10	3.7928e-08
Pfdn1	4157.28	1.22106	0.193519	6.30977	2.79445e-10	3.7928e-08
1810058I24Rik	1750.48	1.36055	0.215875	6.30248	2.92929e-10	3.90785e-08
Tspan4	338.238	2.16173	0.342981	6.30278	2.92359e-10	3.90785e-08
Rala	4064.44	0.942261	0.149542	6.30096	2.95803e-10	3.9294e-08
Cox8a	13523.1	1.45043	0.230261	6.29908	2.99414e-10	3.96051e-08
Isca2	2101.98	1.38507	0.220393	6.28453	3.28837e-10	4.31316e-08
Ankmy2	7883.63	-1.90609	0.303593	-6.27843	3.42003e-10	4.44846e-08
Cby1	597.935	1.37215	0.21854	6.27869	3.41438e-10	4.44846e-08
Sstr3	406.685	-1.5097	0.240615	-6.27432	3.5116e-10	4.54861e-08
Gstm1	7511.73	1.44551	0.230725	6.26511	3.72568e-10	4.80597e-08
Gm14494	1567.37	1.46383	0.233863	6.25933	3.86645e-10	4.94668e-08
Ly6h	816.105	1.81632	0.290332	6.256	3.94979e-10	5.01222e-08
Fxr2	173.997	1.7144	0.274138	6.25378	4.00643e-10	5.06351e-08
Olfml1	263.844	1.62307	0.25994	6.244	4.26524e-10	5.36887e-08
1500011B03Rik	2973.16	1.17287	0.188012	6.2383	4.42344e-10	5.47962e-08
Vps72	176.908	1.59135	0.256036	6.21533	5.12156e-10	6.24531e-08
Arpc4	973.561	1.45384	0.233894	6.21583	5.10549e-10	6.24531e-08
Ap5s1	233.99	1.27843	0.205724	6.21429	5.15563e-10	6.26238e-08
Glmp	525.495	1.40592	0.226521	6.20659	5.41479e-10	6.50128e-08
Tmem175	319.373	1.56187	0.251703	6.2052	5.46288e-10	6.53389e-08
Gpx4	1361.26	1.66297	0.26804	6.20421	5.49736e-10	6.55005e-08
Rpl21-ps15	242.612	1.608	0.260266	6.17828	6.48024e-10	7.52021e-08
Tmem176a	1831.82	1.13359	0.183777	6.16827	6.90398e-10	7.92358e-08
Gpx3	6116.64	1.46903	0.238874	6.1498	7.75786e-10	8.68019e-08
Alkbh5	1746.89	-1.59724	0.25972	-6.14983	7.75636e-10	8.68019e-08
Hcfc1r1	2201.92	1.31762	0.214371	6.14646	7.92322e-10	8.83354e-08
Gm15710	324.93	1.21214	0.1974	6.14055	8.22361e-10	9.10341e-08
Gm14719	271.073	2.15141	0.350452	6.13895	8.30666e-10	9.16286e-08
Tcn2	312.752	1.57015	0.25607	6.13172	8.69367e-10	9.52247e-08
Gstp1	1890.1	1.16212	0.189514	6.13212	8.67163e-10	9.52247e-08
Grina	1654.19	1.38473	0.226133	6.12351	9.15382e-10	9.92204e-08
Pet100	1299.12	-1.01255	0.165389	-6.12219	9.22979e-10	9.96977e-08
Gpr19	514.908	1.2129	0.198554	6.10867	1.00463e-09	1.07772e-07
Ccl5	210.603	1.89833	0.310906	6.10581	1.02283e-09	1.09348e-07
Cebpb	168.873	-2.02048	0.331264	-6.09929	1.0654e-09	1.13125e-07
Tspo	338.021	1.6338	0.268037	6.0954	1.09162e-09	1.15126e-07
Ptgds	3585.42	1.36983	0.225143	6.08428	1.17016e-09	1.2258e-07
Bcap31	3706.91	1.31045	0.215364	6.08481	1.16633e-09	1.2258e-07
Gm13680	587.779	1.26078	0.207598	6.07319	1.25396e-09	1.30182e-07
A430103D13Rik	543.285	-1.87115	0.308574	-6.06385	1.32902e-09	1.36924e-07
Haghl	255.745	1.61937	0.267643	6.05047	1.44426e-09	1.46858e-07
Ttn	240.282	-1.80786	0.298837	-6.04964	1.4517e-09	1.47135e-07
Trappc10	660.7	-1.27584	0.210989	-6.04698	1.4759e-09	1.49105e-07
Miat	1698.4	-1.43847	0.238333	-6.03553	1.58438e-09	1.59034e-07
Hsd17b10	1813.82	1.29822	0.215477	6.02488	1.6924e-09	1.68254e-07
B2m	13390.4	1.66756	0.276837	6.02363	1.70547e-09	1.69015e-07
Asna1	600.06	1.54247	0.256488	6.01383	1.81194e-09	1.78434e-07
Prelid3a	235.137	1.31109	0.218277	6.00652	1.89546e-09	1.85488e-07
Tmem100	1228.07	1.63279	0.271919	6.00471	1.91679e-09	1.86989e-07
Btg2	1618.7	-1.154	0.192267	-6.00208	1.94807e-09	1.88275e-07
Ercc1	341.083	1.60614	0.267668	6.00051	1.96701e-09	1.89519e-07
Rps19	4450.4	1.41531	0.236021	5.99657	2.01526e-09	1.93571e-07
Atp1a3	1282.65	1.54801	0.258515	5.98809	2.12317e-09	2.02688e-07
Gm6560	285.593	2.12275	0.35511	5.97774	2.26252e-09	2.13381e-07
Tmem181b-ps	521.723	-1.62649	0.272785	-5.96252	2.4838e-09	2.31453e-07
Mrpl54	944.249	1.36008	0.228192	5.96027	2.51824e-09	2.33964e-07
Gm11808	2477.7	1.28942	0.216634	5.95206	2.64795e-09	2.44559e-07
Ndufs8	3240.33	1.27809	0.214818	5.94965	2.68718e-09	2.4745e-07
Napa	2252.68	1.52757	0.256897	5.94623	2.74388e-09	2.5119e-07
Sat2	701.791	0.986569	0.16607	5.94068	2.83836e-09	2.5908e-07
Ndufab1	1594.58	1.03297	0.173947	5.93843	2.87773e-09	2.61146e-07
mt-Rnr2	524151	-0.998048	0.168126	-5.93629	2.91536e-09	2.63794e-07
Hadhb-ps	958.335	1.64087	0.276705	5.93004	3.02865e-09	2.72465e-07
Gm6252	316.781	1.41969	0.23939	5.93042	3.02154e-09	2.72465e-07
Med28	6760.02	1.21188	0.204478	5.92671	3.09055e-09	2.77235e-07
Tsc22d4	1559.05	1.33321	0.225298	5.91754	3.26795e-09	2.92308e-07
Malsu1	1327.84	1.09246	0.18467	5.91575	3.30371e-09	2.94363e-07
Sh3rf1	3499.3	-1.34699	0.227725	-5.91498	3.31921e-09	2.94363e-07
Gnpda2	600.124	1.58809	0.268678	5.91075	3.4056e-09	3.00318e-07
Pdlim7	893.8	1.45101	0.245643	5.907	3.48387e-09	3.05494e-07
Gltp	600.187	1.23101	0.208623	5.90064	3.62094e-09	3.13985e-07
8030462N17Rik	3493.18	-2.59477	0.441201	-5.88115	4.07418e-09	3.49405e-07
Chchd3	1730.65	1.16029	0.19741	5.87755	4.16385e-09	3.55145e-07
Ncoa3	1347.01	-1.50675	0.256663	-5.87052	4.34428e-09	3.69524e-07
Prdx6	21655.9	1.12105	0.190995	5.86951	4.37096e-09	3.70784e-07
Cd9	11760.8	1.39285	0.237503	5.86459	4.50249e-09	3.79572e-07
Fxyd7	275.497	1.74918	0.298301	5.86381	4.52373e-09	3.79616e-07
Mrps18a	1805.7	1.5478	0.264376	5.85455	4.78303e-09	4.003e-07
Mog	2041.73	1.3369	0.22948	5.82575	5.68567e-09	4.69549e-07
Gm50432	204.446	1.28755	0.221141	5.82231	5.80406e-09	4.78061e-07
Set	19696.9	-1.68035	0.288957	-5.81522	6.05559e-09	4.96161e-07
Zmat5	645.142	1.57753	0.271309	5.81449	6.08191e-09	4.97013e-07
Atp1b2	2072.96	1.48365	0.255342	5.81043	6.2311e-09	5.07875e-07
Pld5	192.297	-1.9369	0.33349	-5.80798	6.32322e-09	5.14041e-07
Cbx3	1059.17	-1.85037	0.319336	-5.79442	6.85571e-09	5.50166e-07
Nrxn3	6127.78	-0.992532	0.171379	-5.79146	6.97778e-09	5.58526e-07
Ifi27	3342.11	0.984886	0.170152	5.78827	7.11149e-09	5.67774e-07
Tmsb4x	132782	1.18704	0.205197	5.7849	7.25545e-09	5.76319e-07
Gm14388	718.138	1.2194	0.211203	5.77358	7.76066e-09	6.13328e-07
Timp1	459.07	1.6169	0.280223	5.77004	7.92532e-09	6.23186e-07
Dad1	4088.14	1.26736	0.219743	5.76748	8.04672e-09	6.31142e-07
Gm11223	3881.16	1.2668	0.219674	5.7667	8.08368e-09	6.32452e-07
Mrpl40	1109.21	1.20854	0.209691	5.76341	8.24294e-09	6.42069e-07
Tmem179b	411.195	1.16996	0.203001	5.76332	8.24774e-09	6.42069e-07
Ndufv2	9138.12	1.24902	0.21678	5.76168	8.32794e-09	6.43512e-07
Lgals3bp	524.04	1.23959	0.215709	5.74658	9.10679e-09	7.01942e-07
Cenpx	1645.4	1.07889	0.187801	5.74484	9.20105e-09	7.04302e-07
Pam	4583.9	-1.71867	0.299253	-5.74319	9.29119e-09	7.08188e-07
Timmdc1	591.457	-1.73697	0.302851	-5.73538	9.72916e-09	7.35388e-07
Kif3c	328.399	1.33544	0.23287	5.73471	9.76773e-09	7.3652e-07
Abhd4	1481.15	1.34259	0.23447	5.72608	1.02775e-08	7.70887e-07
Dcaf12l2	164.544	-2.02185	0.354071	-5.71028	1.12787e-08	8.36313e-07
Ifitm2	1413.07	1.10875	0.194222	5.70868	1.13858e-08	8.42254e-07
Arid1b	3722.38	-1.20234	0.210688	-5.70674	1.15162e-08	8.49886e-07
Sorcs2	346.951	1.15279	0.202392	5.69581	1.22787e-08	9.01895e-07
Gm7331	236.568	1.45416	0.255578	5.68967	1.27285e-08	9.28375e-07
Tagln2	310.818	1.53994	0.270967	5.68312	1.32258e-08	9.57938e-07
Mrpl20	3297.15	1.13291	0.199869	5.66828	1.4424e-08	1.0375e-06
Drg2	483.543	1.27299	0.2253	5.65018	1.60282e-08	1.13975e-06
Kat2a	210.285	1.39849	0.247538	5.64961	1.60815e-08	1.14094e-06
Tmem141	468.942	1.40245	0.248565	5.64221	1.67883e-08	1.18839e-06
Ppp1r11	2502.63	1.1269	0.199775	5.64085	1.69213e-08	1.1951e-06
Mlx	300.14	1.39591	0.247658	5.63643	1.73611e-08	1.22042e-06
Gm9800	1464.92	1.226	0.217528	5.63607	1.73971e-08	1.22042e-06
Sh3bgrl3	2122.8	1.32121	0.234444	5.63549	1.74566e-08	1.22184e-06
Mrps25	1142.96	0.925101	0.164186	5.63449	1.75582e-08	1.22347e-06
Nhs	699.756	-1.71429	0.304233	-5.63481	1.75251e-08	1.22347e-06
Jag1	244.898	-1.88586	0.334795	-5.63287	1.77235e-08	1.23223e-06
Mrpl22	901.964	1.12593	0.200581	5.61336	1.98432e-08	1.3525e-06
Higd2a	2537.84	1.32909	0.236966	5.60878	2.03755e-08	1.38274e-06
Gm21399	590.973	1.31671	0.234924	5.60483	2.08461e-08	1.40855e-06
Shank1	508.769	-1.48317	0.264676	-5.60372	2.09803e-08	1.41456e-06
Gm15427	5625.2	1.03254	0.184481	5.59701	2.1808e-08	1.45466e-06
Slc25a4	19460.5	0.998626	0.178763	5.5863	2.31959e-08	1.54065e-06
Gm9493	1380.03	1.07617	0.192697	5.58477	2.34011e-08	1.55098e-06
1110012L19Rik	776.018	1.41182	0.253069	5.57881	2.42167e-08	1.59825e-06
Trappc3	951.267	1.40603	0.252103	5.57721	2.444e-08	1.60486e-06
Cuta	1336.34	1.56423	0.280478	5.57699	2.44711e-08	1.60486e-06
Arhgdib	585.623	1.36177	0.244339	5.5733	2.49953e-08	1.6358e-06
Pim1	150.363	-1.68933	0.303202	-5.57163	2.5237e-08	1.64817e-06
Egr3	3982.71	-1.52164	0.27328	-5.56805	2.57604e-08	1.67185e-06
Elovl1	266.754	1.3103	0.235711	5.55895	2.71404e-08	1.7433e-06
Ubap2l	3283.39	-0.979767	0.176653	-5.54627	2.91829e-08	1.85541e-06
Cd52	1113.41	1.30559	0.235518	5.5435	2.96487e-08	1.87737e-06
Ap1s1	1065.54	1.41635	0.255569	5.54196	2.99107e-08	1.89013e-06
Slc50a1	874.324	1.45516	0.262611	5.54113	3.00534e-08	1.89531e-06
Ifitm3	5515.85	1.19199	0.215296	5.53651	3.08561e-08	1.9381e-06
Meg3	47606.4	-1.00533	0.182292	-5.51496	3.48855e-08	2.15221e-06
Gm12715	223.126	1.91416	0.347291	5.51169	3.55404e-08	2.17879e-06
Gpr45	2380.21	-1.15342	0.209394	-5.50839	3.62134e-08	2.21126e-06
Mgst3	5311.3	1.24309	0.22581	5.50503	3.69111e-08	2.23305e-06
Car2	3159.16	1.3547	0.246171	5.50309	3.73193e-08	2.25338e-06
Bola3	1824.93	0.963786	0.175477	5.49239	3.96526e-08	2.3838e-06
Pkig	1649.02	1.02486	0.186681	5.48989	4.02187e-08	2.40519e-06
Hdgfl2	1191.86	-1.1268	0.205601	-5.48052	4.24084e-08	2.51685e-06
Mgst1	6252.2	1.28417	0.234343	5.4799	4.25577e-08	2.52092e-06
Plpp1	154.321	1.7162	0.313418	5.47576	4.35628e-08	2.5707e-06
Atp6v0e	4523.44	0.958081	0.175018	5.47419	4.39522e-08	2.58879e-06
Dse	575.153	-1.72642	0.315642	-5.46956	4.5116e-08	2.64238e-06
Rpl7l1	1130	1.2055	0.220506	5.46698	4.5777e-08	2.67607e-06
Sephs2	1204.07	-1.29921	0.237696	-5.46583	4.60757e-08	2.68348e-06
Mxra8	417.395	1.34107	0.24542	5.46439	4.64513e-08	2.70032e-06
Xbp1	1598.53	1.36015	0.248984	5.46278	4.68726e-08	2.71975e-06
Psma5-ps	1252.1	1.29387	0.236884	5.46207	4.70618e-08	2.72565e-06
Fcer1g	3497.95	1.3106	0.239996	5.46091	4.73705e-08	2.73845e-06
Mt3	7617.61	1.14015	0.20886	5.45891	4.79069e-08	2.76434e-06
Gm17066	819.992	-1.7769	0.325781	-5.45428	4.91708e-08	2.83204e-06
Txn2	2293.97	1.20044	0.220108	5.45389	4.92796e-08	2.83308e-06
Ube2t	224.368	1.35031	0.247705	5.45128	5.00079e-08	2.86966e-06
Gm12966	280.419	1.65859	0.304288	5.45073	5.01638e-08	2.87333e-06
Safb	1002.48	-1.0987	0.201586	-5.45027	5.02947e-08	2.87555e-06
Ppil2	602.06	1.18209	0.217072	5.44562	5.16249e-08	2.93014e-06
Prdx4	1437.36	1.03482	0.190042	5.44522	5.17415e-08	2.93142e-06
Pcbp1	3882.34	-1.02626	0.188744	-5.43734	5.40833e-08	3.05302e-06
Ppp2r5b	276.321	1.79692	0.330919	5.43009	5.63265e-08	3.16819e-06
Oaz1-ps	3804.29	1.22485	0.225688	5.42716	5.72578e-08	3.20901e-06
Nr4a2	3426.57	-1.57702	0.290628	-5.42625	5.75488e-08	3.21954e-06
Arc	1087.1	-1.27147	0.234579	-5.42024	5.95207e-08	3.31796e-06
Rpp21	1478.94	1.21821	0.224979	5.41478	6.13632e-08	3.4085e-06
Aldoc	22034.7	1.35876	0.251157	5.41	6.30253e-08	3.48223e-06
Gm5552	527.125	1.49654	0.277198	5.3988	6.70874e-08	3.69928e-06
Borcs7	1028.14	0.972901	0.180216	5.39853	6.71907e-08	3.69928e-06
Pitpnb	320.689	1.19343	0.221276	5.39337	6.91491e-08	3.78706e-06
Mpc1-ps	5027.82	1.43256	0.265704	5.39157	6.98449e-08	3.81848e-06
Psmd8	1837.63	1.32483	0.245831	5.38918	7.07805e-08	3.86201e-06
Cd81	13773.9	1.02503	0.190211	5.3889	7.08887e-08	3.86201e-06
Morn4	469.213	1.03842	0.192939	5.38212	7.36128e-08	3.99647e-06
Clpp	1706.46	1.19022	0.221352	5.37702	7.573e-08	4.08415e-06
Gm7984	432.753	1.46754	0.273195	5.37176	7.79702e-08	4.19655e-06
Cops5	2142.33	1.11411	0.207431	5.371	7.83024e-08	4.20109e-06
Psmb7	1698.86	0.954812	0.177773	5.37095	7.83238e-08	4.20109e-06
Stx2	211.131	1.1594	0.216125	5.36451	8.11715e-08	4.33892e-06
Serinc3	2766.08	-1.16936	0.218405	-5.3541	8.59844e-08	4.57962e-06
Gm4950	338.839	1.11549	0.208354	5.35382	8.61145e-08	4.57962e-06
Gm9762	287.46	1.54011	0.287725	5.3527	8.66496e-08	4.60024e-06
Pbx4	269.929	1.63029	0.304724	5.35005	8.79291e-08	4.64447e-06
S100a6	4313.34	1.15713	0.216392	5.34737	8.92424e-08	4.70268e-06
Eif5a	2986.29	1.4953	0.279659	5.34688	8.9483e-08	4.70268e-06
Cdk5	1104.08	1.43055	0.267604	5.34577	9.00329e-08	4.72363e-06
Gm43581	707.34	-1.77854	0.332882	-5.34286	9.14932e-08	4.79219e-06
Tmem59	10928.2	1.2815	0.240356	5.33166	9.73198e-08	5.07184e-06
Susd3	151.147	1.61809	0.303481	5.33179	9.72506e-08	5.07184e-06
Mrps12	1303.88	1.43774	0.27011	5.32281	1.02176e-07	5.31602e-06
Cryab	3954.97	1.20342	0.226141	5.32158	1.02872e-07	5.3345e-06
Selenof	12621.7	1.30945	0.246299	5.31649	1.05789e-07	5.46759e-06
Pde6d	2168.28	1.30824	0.246094	5.31604	1.06052e-07	5.47211e-06
Adk	3945.38	1.34861	0.25427	5.30385	1.13386e-07	5.81211e-06
Tcf20	1809.99	-1.1986	0.226342	-5.29552	1.18676e-07	6.06337e-06
Selenow	54690.7	1.28028	0.24181	5.29456	1.19303e-07	6.0854e-06
Rtl8c	491.534	1.39865	0.2642	5.2939	1.19735e-07	6.09749e-06
Ppp1r14a	478.984	1.31464	0.24865	5.2871	1.24271e-07	6.27728e-06
Tox	328.399	-1.45986	0.276133	-5.28679	1.2448e-07	6.27767e-06
Cfap298	165.068	1.9712	0.373342	5.27989	1.29259e-07	6.48729e-06
2810025M15Rik	704.775	1.0985	0.208131	5.27789	1.30678e-07	6.52699e-06
Ctsa	2362.78	1.11253	0.210954	5.27383	1.33604e-07	6.64127e-06
Hint1	8777.81	1.11718	0.211814	5.27434	1.33236e-07	6.64127e-06
Atp5k-ps2	161.652	-1.33765	0.254173	-5.26275	1.41919e-07	7.02107e-06
D8Ertd738e	3451.62	1.21214	0.230427	5.2604	1.43743e-07	7.07765e-06
Mydgf	914.306	1.14021	0.216743	5.26067	1.43528e-07	7.07765e-06
Fth1	73697.3	0.847779	0.161255	5.25738	1.46118e-07	7.17198e-06
Schip1	673.284	1.48424	0.282333	5.25707	1.46372e-07	7.17313e-06
Gm5492	222.341	1.65147	0.314174	5.25655	1.46784e-07	7.18207e-06
Cox6a2	1009.01	-1.18166	0.224951	-5.25296	1.49674e-07	7.30057e-06
Ergic1	334.044	1.17344	0.223413	5.25232	1.50191e-07	7.30712e-06
Dcaf6	716.144	-1.27496	0.242829	-5.25044	1.5174e-07	7.36683e-06
Gm2423	449.251	1.58996	0.302882	5.24944	1.52563e-07	7.38379e-06
Jkamp	1580.01	1.11085	0.211699	5.2473	1.54345e-07	7.4585e-06
Atp6v1f	6556.98	0.992589	0.189183	5.24672	1.54833e-07	7.47053e-06
Gm5865	207.156	1.25153	0.238745	5.24211	1.58751e-07	7.63596e-06
Gm7600	580.627	-1.1352	0.216833	-5.23538	1.64645e-07	7.90726e-06
Fabp3	905.462	0.988116	0.188792	5.23388	1.6599e-07	7.95963e-06
Prdx1	13025.8	1.11054	0.212334	5.23016	1.69361e-07	8.09641e-06
Gm15387	157.055	1.30034	0.249141	5.21929	1.79611e-07	8.53412e-06
Ech1	2056.75	1.14325	0.219074	5.21855	1.80333e-07	8.55542e-06
Pyurf	258.752	1.32865	0.254858	5.21329	1.85523e-07	8.75043e-06
Rgcc	1484.27	1.18757	0.227962	5.2095	1.89345e-07	8.91522e-06
Chsy1	1741.82	-1.36321	0.261772	-5.20764	1.91262e-07	8.99193e-06
Mrps31	824.218	1.00059	0.192275	5.20397	1.95075e-07	9.12992e-06
Elmo2	668.133	1.0027	0.192913	5.19765	2.01819e-07	9.38924e-06
Msl2	608.656	-1.02344	0.197478	-5.18253	2.18892e-07	1.00487e-05
Chchd10	1375.14	1.37239	0.264808	5.18256	2.1886e-07	1.00487e-05
Erp29	2297.36	-1.04171	0.201146	-5.17886	2.23241e-07	1.02034e-05
Nat8f1	399.921	1.26142	0.243631	5.17756	2.24807e-07	1.0245e-05
Gm6969	173.27	1.61353	0.311627	5.17776	2.2457e-07	1.0245e-05
Gm12168	220.423	1.32471	0.255963	5.17538	2.27444e-07	1.0335e-05
Mrpl36	2099.25	1.26671	0.245093	5.16829	2.36241e-07	1.06852e-05
Eif4ebp1	477.742	1.281	0.247886	5.1677	2.36998e-07	1.06913e-05
Ebp	329.193	1.32474	0.256725	5.16016	2.46745e-07	1.10829e-05
Magi1	930.016	-1.33405	0.258724	-5.15628	2.51901e-07	1.1282e-05
Gm6532	427.677	1.78272	0.346242	5.14876	2.62212e-07	1.16769e-05
Atn1	193.585	-1.46775	0.285393	-5.14291	2.70515e-07	1.19952e-05
Hnrnpl	854.247	-1.14707	0.223335	-5.13609	2.80518e-07	1.2386e-05
Ly6e	1238.63	1.30134	0.253418	5.13515	2.81914e-07	1.24301e-05
Cyp46a1	195.917	1.36963	0.266843	5.13273	2.85577e-07	1.25561e-05
Saysd1	350.186	1.73109	0.337249	5.13297	2.852e-07	1.25561e-05
Mt1	26015.4	1.00281	0.195432	5.13126	2.87807e-07	1.26364e-05
Gm1866	180.777	1.34697	0.262528	5.13076	2.8857e-07	1.26521e-05
Klhl42	828.645	-1.5781	0.307933	-5.12483	2.9781e-07	1.29989e-05
Acvr1b	571.833	1.10825	0.216264	5.12451	2.98318e-07	1.29989e-05
Adam10	4254.72	-1.31023	0.255758	-5.12293	3.00818e-07	1.30607e-05
Cldnd1	2034.82	0.955007	0.186429	5.12262	3.01313e-07	1.3064e-05
Cst3	140305	0.908666	0.177408	5.1219	3.02477e-07	1.30963e-05
Cds1	1491.59	-0.909575	0.177674	-5.11934	3.0661e-07	1.32385e-05
Pdlim2	589.712	1.04023	0.203231	5.11843	3.08096e-07	1.32843e-05
Rabac1	1541.94	1.34929	0.263787	5.11506	3.13634e-07	1.34721e-05
Eif4a-ps4	798.692	2.70517	0.528933	5.1144	3.14745e-07	1.34964e-05
Ppp6r2	799.44	-1.25173	0.24519	-5.10513	3.30565e-07	1.40973e-05
Arl2	1466.84	1.14802	0.224999	5.10235	3.35456e-07	1.42669e-05
Emc6	1810.81	0.987796	0.193644	5.10108	3.37718e-07	1.43436e-05
Itm2c	10265	-1.06728	0.209251	-5.10048	3.38793e-07	1.43697e-05
Rpl17-ps10	1246.1	1.07997	0.211857	5.09764	3.4391e-07	1.45669e-05
Tsg101-ps	296.027	1.23303	0.241994	5.0953	3.48191e-07	1.46885e-05
Mlf2	2572.42	1.07459	0.211035	5.092	3.54311e-07	1.49064e-05
Gm1673	666.424	1.13349	0.222676	5.09032	3.57462e-07	1.50187e-05
Gm37005	215.786	-1.92557	0.378598	-5.08605	3.65606e-07	1.52481e-05
Tmem120a	231.821	1.4322	0.281601	5.08592	3.65854e-07	1.52481e-05
Hnrnpm	2218.86	-0.878408	0.172697	-5.08641	3.64899e-07	1.52481e-05
Minar1	171.102	-1.20894	0.238015	-5.07926	3.78901e-07	1.56978e-05
Chmp4b	1011.3	-1.13706	0.224089	-5.07416	3.89206e-07	1.60712e-05
Fam173a	215.388	1.7053	0.336324	5.07041	3.96963e-07	1.63053e-05
Ssu72	1871.82	1.02567	0.202534	5.06418	4.10158e-07	1.6759e-05
C530044C16Rik	543.53	1.28408	0.254152	5.05242	4.36252e-07	1.76863e-05
Dlx1	461.367	-1.08441	0.214678	-5.05132	4.38776e-07	1.77656e-05
Lhpp	268.278	1.18053	0.233928	5.04655	4.49851e-07	1.81669e-05
Ndufc1	15529.5	-0.772121	0.153029	-5.04559	4.5213e-07	1.82353e-05
Olfml3	878.921	0.942752	0.18712	5.03822	4.69873e-07	1.88052e-05
Gng5	3334.83	1.1022	0.218833	5.03673	4.73555e-07	1.8904e-05
Rps7	741.733	1.13288	0.224916	5.03691	4.73118e-07	1.8904e-05
Adam23	2032.53	-0.923518	0.183405	-5.0354	4.76841e-07	1.90109e-05
Myef2	1295.24	-1.62837	0.323551	-5.03282	4.83327e-07	1.92311e-05
Cyb561d2	199.729	1.1048	0.219534	5.03248	4.84173e-07	1.92311e-05
Shoc2	1632.91	-0.885306	0.175982	-5.03065	4.88807e-07	1.93889e-05
Pld4	499.221	0.899647	0.179124	5.02247	5.10099e-07	2.01567e-05
Scaf4	516.92	-1.06847	0.21284	-5.02005	5.16583e-07	2.03613e-05
Serping1	1381.88	0.858453	0.171217	5.01384	5.33544e-07	2.09769e-05
Gm45343	179.159	-1.53579	0.306352	-5.01317	5.354e-07	2.10234e-05
Avpi1	647.455	1.03063	0.205622	5.01222	5.3805e-07	2.11009e-05
Nr2f2	1476.94	-1.08106	0.215768	-5.0103	5.43458e-07	2.12596e-05
Tial1	7977.26	-1.48811	0.29708	-5.00911	5.46821e-07	2.13546e-05
Nkain2	578.953	-0.90504	0.180684	-5.00896	5.47257e-07	2.13546e-05
C1qa	1469.07	2.35257	0.470399	5.00123	5.69666e-07	2.2091e-05
A930001M01Rik	393.438	-2.40912	0.481692	-5.00137	5.69232e-07	2.2091e-05
Tmem223	1932.57	1.25573	0.251191	4.99913	5.75909e-07	2.22778e-05
Sema4b	279.084	-1.5815	0.316467	-4.99738	5.81158e-07	2.24252e-05
Timm10	887.312	0.818405	0.16396	4.9915	5.99122e-07	2.30614e-05
Pop7	676.455	1.13743	0.227994	4.98885	6.07407e-07	2.33228e-05
Hes1	217.814	-1.43932	0.288565	-4.98786	6.10528e-07	2.34138e-05
Vdac3-ps1	2774.78	1.4112	0.283102	4.98475	6.20411e-07	2.36765e-05
Bnip3	6272.53	1.45259	0.291466	4.98375	6.23628e-07	2.37412e-05
Cela1	581.297	0.997471	0.200239	4.9814	6.31254e-07	2.39731e-05
Ssr4	2623.6	0.825667	0.165786	4.98033	6.3475e-07	2.40766e-05
Cnih2	1255.59	1.46042	0.293268	4.97981	6.36475e-07	2.41127e-05
Ppp1r1a	3941	0.898436	0.180569	4.97559	6.5049e-07	2.44067e-05
Resf1	3797.77	-1.26865	0.255286	-4.96951	6.71226e-07	2.49792e-05
Ube2l3	2287.71	0.837891	0.168608	4.96947	6.71349e-07	2.49792e-05
0610012G03Rik	1293.27	1.2931	0.260186	4.9699	6.69878e-07	2.49792e-05
Tmem151a	464.364	1.21534	0.244611	4.96846	6.74871e-07	2.50505e-05
Gfap	50045.8	0.778891	0.156795	4.96758	6.77938e-07	2.51344e-05
Lgmn	8391.88	0.914978	0.184276	4.96525	6.86137e-07	2.53791e-05
Gm44830	645.387	-0.824696	0.166115	-4.9646	6.88414e-07	2.54322e-05
Gatad1	4359.81	-1.19528	0.241056	-4.9585	7.10407e-07	2.62137e-05
Plppr2	963.684	1.21234	0.244515	4.95815	7.11671e-07	2.62293e-05
Birc6	4722.44	-1.21986	0.246097	-4.95684	7.16504e-07	2.63763e-05
Chrac1	755.169	1.27391	0.257084	4.95522	7.22483e-07	2.65651e-05
Hspa1b	180.362	-1.47902	0.299054	-4.94568	7.58775e-07	2.77362e-05
Slc31a2	319.949	1.22631	0.248427	4.9363	7.962e-07	2.88676e-05
Tmem205	985.627	1.37577	0.278875	4.93327	8.08625e-07	2.92163e-05
Nxpe3	321.139	-1.09897	0.222853	-4.93138	8.16527e-07	2.94336e-05
Nde1	523.601	1.19597	0.242594	4.9299	8.22703e-07	2.96221e-05
Sdhc	1803.18	0.958714	0.194567	4.92743	8.33182e-07	2.99648e-05
Tbc1d9	873.62	-1.12938	0.229314	-4.92504	8.43411e-07	3.02645e-05
Rtp4	977.899	1.36361	0.276943	4.9238	8.48811e-07	3.04217e-05
Commd6	3303.64	1.01635	0.206562	4.92032	8.64008e-07	3.09309e-05
Sec23ip	2282.56	-1.29194	0.262708	-4.91777	8.75338e-07	3.13006e-05
Rpusd1	208.117	1.38034	0.280711	4.91729	8.77508e-07	3.13065e-05
Rpl18a	4725.18	0.951297	0.193637	4.91278	8.9795e-07	3.19627e-05
Chil1	484.764	1.13072	0.230331	4.9091	9.14966e-07	3.24574e-05
Arel1	206.652	1.34771	0.274574	4.90838	9.18333e-07	3.25398e-05
Tor2a	354.715	1.28025	0.261174	4.9019	9.49123e-07	3.35104e-05
Gm5900	402.128	1.56092	0.318443	4.90172	9.50017e-07	3.35104e-05
Col16a1	302.523	-1.19705	0.244381	-4.8983	9.66693e-07	3.40025e-05
Rhog	214.15	1.71176	0.349675	4.8953	9.81581e-07	3.44292e-05
Ifnar2	325.775	1.10785	0.226353	4.89436	9.86279e-07	3.45164e-05
Micu3	16253.5	-2.07832	0.424798	-4.8925	9.95644e-07	3.47662e-05
Lrig1	249.659	1.1503	0.235495	4.88461	1.03635e-06	3.59187e-05
Cyba	1268.95	1.24684	0.255251	4.88475	1.03562e-06	3.59187e-05
Gm5424	221.394	1.1866	0.243111	4.8809	1.05605e-06	3.64677e-05
Cep131	198.827	-1.36146	0.279122	-4.87765	1.07358e-06	3.70318e-05
Mrpl15	1860.38	0.899238	0.184398	4.8766	1.07928e-06	3.71783e-05
Dynlt1-ps1	1168.87	1.06339	0.21812	4.87522	1.08686e-06	3.72842e-05
Lrrc51	163.433	1.47947	0.30346	4.87534	1.08621e-06	3.72842e-05
Atp6v1g2	4567.56	0.932194	0.19126	4.87397	1.09375e-06	3.74793e-05
Asns	3339.35	0.863048	0.177093	4.87342	1.09681e-06	3.75017e-05
Zyx	276.349	1.08808	0.223337	4.87191	1.10525e-06	3.77078e-05
Ptges3	16036.3	-1.43205	0.294051	-4.87006	1.11564e-06	3.80205e-05
1700016P03Rik	364.793	-1.2975	0.266947	-4.8605	1.17091e-06	3.97306e-05
Lgals9	366.049	1.40708	0.289777	4.85573	1.19946e-06	4.06114e-05
Sobp	1950.75	-0.874344	0.180137	-4.85376	1.21141e-06	4.09272e-05
Nt5c3b	542.997	1.19536	0.246303	4.8532	1.21486e-06	4.09991e-05
A430005L14Rik	601.647	1.38602	0.285916	4.84765	1.24932e-06	4.19355e-05
Scp2-ps2	849.949	1.10924	0.228957	4.84473	1.26785e-06	4.2466e-05
Usp27x	346.071	-1.20714	0.24941	-4.83999	1.29847e-06	4.33523e-05
Ankle2	2543.29	-1.229	0.254036	-4.83791	1.31212e-06	4.37613e-05
Bccip	2576.47	1.07401	0.222028	4.83728	1.31625e-06	4.38052e-05
Fli1	580.087	-1.50087	0.310302	-4.83681	1.31939e-06	4.3863e-05
Cacnb1	203.462	1.37535	0.284538	4.83364	1.34058e-06	4.43784e-05
Cnbp	14073.6	1.13577	0.235074	4.83152	1.35492e-06	4.47111e-05
Krtcap2	3192.96	1.04512	0.216469	4.82803	1.37891e-06	4.53586e-05
Pigx	1158.14	1.00165	0.207557	4.82587	1.39392e-06	4.57562e-05
Setd3	3815.51	-0.851384	0.176551	-4.82231	1.41908e-06	4.64355e-05
Fry	4622.17	-0.990672	0.205455	-4.82183	1.42246e-06	4.64486e-05
Ndufa11	4243.18	1.03143	0.214582	4.80667	1.53464e-06	4.98511e-05
Rbm4b	1014.38	-1.28083	0.266776	-4.80114	1.57763e-06	5.10353e-05
Snapin	1523.46	1.323	0.275677	4.79909	1.5939e-06	5.13912e-05
Fxyd6	1018.9	1.05985	0.220852	4.79893	1.59514e-06	5.13912e-05
Cops3	1010.86	1.2366	0.258083	4.79148	1.65553e-06	5.28509e-05
Sod1	5957.3	-1.05486	0.220357	-4.78705	1.6925e-06	5.3913e-05
Atp6v0b	3672.62	1.28761	0.269025	4.78623	1.69947e-06	5.40799e-05
Ormdl2	239.977	1.21239	0.253416	4.78419	1.71675e-06	5.44079e-05
Tcta	677.763	1.21121	0.253268	4.78233	1.73276e-06	5.48595e-05
Ap3s1-ps1	161.609	1.48868	0.311308	4.782	1.7356e-06	5.48937e-05
Gm6997	465.499	1.06314	0.222373	4.78089	1.74524e-06	5.5143e-05
Ppt1	2747.96	0.885594	0.185257	4.78035	1.74994e-06	5.51889e-05
Pdgfa	1305.43	-0.915467	0.191516	-4.78011	1.752e-06	5.51889e-05
Timm8b	5948.18	0.827152	0.173074	4.77918	1.76014e-06	5.53893e-05
Gm5499	396.326	2.60465	0.545106	4.77825	1.76827e-06	5.55889e-05
Acbd4	191.265	1.24593	0.260876	4.77593	1.78876e-06	5.61203e-05
Gm17922	1088.34	-1.25138	0.262268	-4.77137	1.82981e-06	5.71783e-05
Mrps15	1701.11	0.830125	0.1741	4.7681	1.85967e-06	5.79375e-05
Pfn1	3659.39	1.12088	0.235127	4.76712	1.86874e-06	5.81621e-05
Hax1	507.717	1.22508	0.25737	4.75998	1.93611e-06	5.99003e-05
Gm43712	170.627	-1.17951	0.247886	-4.75829	1.95242e-06	6.02855e-05
Rpl32l	230.008	1.07272	0.225459	4.75795	1.95571e-06	6.03276e-05
Tecr	2904.27	1.23658	0.259949	4.75701	1.96479e-06	6.05479e-05
Sap30bp	677.186	0.931644	0.196017	4.75287	2.00548e-06	6.16193e-05
Smim14	4526.71	0.85892	0.180921	4.74749	2.05958e-06	6.291e-05
Gabarap	6012.96	1.046	0.220444	4.74497	2.08538e-06	6.34506e-05
Cage1	554.794	-1.5308	0.322697	-4.74376	2.09791e-06	6.37686e-05
Vwc2	214.748	-1.08887	0.22973	-4.73978	2.13951e-06	6.49068e-05
Chchd2-ps	169.343	1.23016	0.259708	4.73672	2.17205e-06	6.57023e-05
Gm10080	1048.56	1.02873	0.217338	4.7333	2.20901e-06	6.65587e-05
Tmem138	317.5	1.06796	0.22574	4.73092	2.235e-06	6.7022e-05
Ptpn11	2246.76	-0.744359	0.157358	-4.73035	2.24128e-06	6.7146e-05
Wdr61	2925.47	1.05443	0.223042	4.72751	2.27285e-06	6.79613e-05
Mex3d	241.771	-1.16904	0.247297	-4.72728	2.27549e-06	6.79752e-05
Selenop	2749.81	1.33884	0.2833	4.72588	2.29119e-06	6.83134e-05
Thyn1	2538.08	0.94551	0.200131	4.72445	2.30735e-06	6.87297e-05
Foxg1	4561.4	-0.907613	0.192195	-4.72235	2.33132e-06	6.91139e-05
Eif2b2	429.753	1.20619	0.255567	4.71966	2.36239e-06	6.9847e-05
Msi1	358.22	-1.45395	0.308169	-4.71804	2.38131e-06	7.03287e-05
Gpr37l1	2730.61	1.03414	0.21942	4.71304	2.44048e-06	7.18721e-05
Cyp2u1	417.834	-1.49449	0.317172	-4.71192	2.4539e-06	7.21312e-05
Timm23	324.073	1.24055	0.263387	4.70999	2.47725e-06	7.27492e-05
Gm12940	293.003	-1.56833	0.333123	-4.70797	2.50196e-06	7.34056e-05
Prdx2	6601.05	0.953822	0.202769	4.70399	2.55122e-06	7.46406e-05
Tmem158	366.061	-1.11739	0.237578	-4.70326	2.56034e-06	7.48372e-05
Macroh2a1	2548.3	-1.00707	0.214247	-4.70052	2.59506e-06	7.5701e-05
Pnrc1	2369.14	-0.865502	0.184167	-4.69955	2.60734e-06	7.59265e-05
Erc1	1247.19	-0.890537	0.189515	-4.69904	2.61383e-06	7.60447e-05
2610001J05Rik	1765.94	1.13011	0.240528	4.69845	2.6215e-06	7.61967e-05
Plcd4	870.863	1.01689	0.216472	4.69753	2.63321e-06	7.62203e-05
Gm13127	155.44	1.2782	0.272105	4.69744	2.63438e-06	7.62203e-05
Actn4	412.941	1.23747	0.263505	4.69618	2.65069e-06	7.66173e-05
Tomm7	3154.99	-0.796919	0.169768	-4.69416	2.67707e-06	7.7308e-05
Pts	1751.25	1.0738	0.228952	4.69005	2.73135e-06	7.87301e-05
Wiz	150.345	1.38572	0.295542	4.68873	2.74906e-06	7.91673e-05
Mrpl18	2706.49	0.818925	0.174685	4.688	2.75886e-06	7.93762e-05
Aggf1	1882.81	-0.81747	0.174397	-4.68741	2.76684e-06	7.94817e-05
Rab29	727.302	1.01386	0.2164	4.68511	2.79808e-06	8.02089e-05
Msrb1	597.654	1.05118	0.224415	4.68409	2.81201e-06	8.05345e-05
BC004004	1281.05	0.981512	0.209639	4.68192	2.84198e-06	8.11694e-05
Gpbp1l1	433.559	-1.09599	0.234262	-4.6785	2.88985e-06	8.23857e-05
Gm8566	755.704	-1.23647	0.264351	-4.67738	2.90561e-06	8.27595e-05
Mrpl24	1214.46	0.996233	0.213146	4.67394	2.95479e-06	8.40069e-05
Smg7	2360.9	-1.19052	0.254739	-4.67348	2.96145e-06	8.41197e-05
Mpc1	587.096	1.18724	0.254262	4.66937	3.02132e-06	8.56644e-05
Trem2	1163.63	0.784188	0.168038	4.66673	3.06031e-06	8.66125e-05
Ddx10	1075.31	-0.839181	0.179912	-4.66439	3.09527e-06	8.72856e-05
Gm14277	418.09	1.12106	0.240449	4.66235	3.12614e-06	8.80763e-05
Cthrc1	528.967	0.958201	0.205602	4.66046	3.1551e-06	8.8493e-05
Nabp2	409.452	1.54973	0.332694	4.65812	3.19111e-06	8.93197e-05
Golm1	200.6	1.39234	0.298996	4.65673	3.21279e-06	8.9708e-05
Golga7b	1384.47	-0.950584	0.204143	-4.65647	3.2168e-06	8.97399e-05
Mpc2	6306.04	0.839693	0.18037	4.65539	3.23367e-06	9.00495e-05
Gm8355	1871.33	0.940495	0.202064	4.65445	3.24851e-06	9.0315e-05
Grpel2	595.591	0.997334	0.214457	4.6505	3.3113e-06	9.19652e-05
Gcnt2	451.231	-0.9023	0.194039	-4.65009	3.31791e-06	9.20669e-05
Gm4202	378.144	2.13109	0.458428	4.64868	3.3407e-06	9.2617e-05
Slc22a17	3644.71	1.12689	0.242488	4.64722	3.36445e-06	9.31925e-05
Iqgap1	2089.82	-1.1182	0.240678	-4.64604	3.38373e-06	9.35894e-05
Afg1l	419.836	0.937626	0.201815	4.64597	3.38477e-06	9.35894e-05
Cmbl	303.649	1.08732	0.234171	4.64327	3.42945e-06	9.47408e-05
Commd10	604.177	1.22434	0.264391	4.63081	3.64238e-06	0.000100004
Pomgnt1	371.471	1.18489	0.255888	4.6305	3.64779e-06	0.000100064
Pdpn	2955.74	-1.2912	0.279088	-4.62651	3.71875e-06	0.000101832
Gpr135	302.24	-1.25461	0.271246	-4.62535	3.7396e-06	0.000102103
Gm33366	194.034	-1.36734	0.29565	-4.62486	3.74848e-06	0.000102198
Gm15459	5333.6	0.838405	0.181313	4.62407	3.76277e-06	0.000102319
Iqsec1	1273.84	-1.01064	0.218554	-4.6242	3.76047e-06	0.000102319
Mrpl48-ps	620.458	0.972682	0.21044	4.62215	3.79788e-06	0.000103184
CT010467.1	14362.3	-1.31853	0.285279	-4.62189	3.80259e-06	0.000103222
Traf7	418.191	1.30717	0.28301	4.6188	3.85971e-06	0.000104575
Gm6542	541.993	1.09617	0.237335	4.61865	3.86247e-06	0.000104575
Upf1	566.645	-1.18853	0.257359	-4.61818	3.87118e-06	0.00010472
H1f2	2392.98	-0.823451	0.1784	-4.61576	3.91662e-06	0.000105583
Rnls	193.948	1.46864	0.318174	4.61585	3.91482e-06	0.000105583
Mrps18c	3661.94	-0.909415	0.197047	-4.61522	3.92685e-06	0.000105676
Hmox2	1049.91	1.03815	0.224935	4.61534	3.92445e-06	0.000105676
L1cam	336.93	0.947391	0.205436	4.61161	3.99563e-06	0.000107435
Ccn1	2036.56	-0.923384	0.200285	-4.61035	4.01989e-06	0.000107808
Rsu1	1380.65	1.1248	0.244269	4.60476	4.12934e-06	0.000110176
BC031181	5533.59	0.818261	0.177727	4.60404	4.14369e-06	0.00011037
Mindy1	468.031	0.825496	0.179312	4.60369	4.15075e-06	0.000110464
Ppp5c	271.073	1.5744	0.342016	4.60329	4.15868e-06	0.000110507
Nudt19	1779.66	0.762674	0.165765	4.60094	4.20588e-06	0.000111456
Gm10698	217.069	2.54909	0.554143	4.60006	4.22366e-06	0.000111752
Dpm3	2492.38	-0.996025	0.21663	-4.59782	4.2693e-06	0.000112658
Tefm	405.978	1.28268	0.27926	4.59314	4.36634e-06	0.000114638
Rogdi	849.837	1.21663	0.2649	4.5928	4.37339e-06	0.000114726
Yif1a	335.511	1.22597	0.267194	4.5883	4.46876e-06	0.000116737
Rbm26	3767.71	-1.36966	0.298578	-4.58727	4.49083e-06	0.000117216
Mthfd2l	301.648	1.05087	0.229179	4.58534	4.53245e-06	0.000118203
Nme7	519.243	1.15278	0.251636	4.58112	4.62491e-06	0.000120313
Tspyl5	1854.34	-1.32972	0.290671	-4.57464	4.77034e-06	0.000123581
Clptm1	499.82	1.08821	0.237913	4.57397	4.78579e-06	0.000123879
Pomk	460.937	0.924174	0.202081	4.57329	4.80126e-06	0.000124074
Gm10705	254.687	1.10062	0.240736	4.57189	4.83335e-06	0.000124519
Gm8186	833.297	0.991971	0.216959	4.57215	4.82737e-06	0.000124519
Gm16437	593.705	1.13477	0.248209	4.57185	4.83446e-06	0.000124519
Gpx1	4186.92	0.841831	0.184225	4.56958	4.88714e-06	0.000125772
Phkg2	187.468	1.76578	0.386543	4.56815	4.92055e-06	0.000126424
Gm6663	192.975	-1.15192	0.25225	-4.56658	4.95744e-06	0.000127204
Fam92a	2233.01	0.892575	0.195891	4.55649	5.20163e-06	0.000132584
Rpp25l	244.909	1.42761	0.313317	4.55644	5.20279e-06	0.000132584
Tmed4	1914.69	0.972579	0.213496	4.55548	5.22651e-06	0.000132971
Lcat	582.641	1.10026	0.241569	4.55462	5.24797e-06	0.000133409
Rab32	247.367	1.03155	0.226498	4.55434	5.25504e-06	0.00013348
Abhd6	1831.29	0.797268	0.175085	4.55362	5.27318e-06	0.000133788
Gm37238	224.616	-1.07846	0.23686	-4.55315	5.28495e-06	0.000133913
Mbd2	1548.19	-0.971278	0.213483	-4.54968	5.37275e-06	0.000135697
Sash1	1460.93	-0.976364	0.214929	-4.54273	5.55296e-06	0.000139683
Tfcp2	514.715	-0.899544	0.198013	-4.54287	5.54947e-06	0.000139683
Dnajc21	1095.65	-1.03946	0.228848	-4.54215	5.56841e-06	0.000139959
Gm4117	187.941	-1.46571	0.322714	-4.54184	5.57661e-06	0.000140052
Asah1	1970.95	1.017	0.223991	4.54037	5.61551e-06	0.00014069
Ccpg1os	485.46	1.30057	0.28665	4.53714	5.70235e-06	0.000142408
Stoml2	1304.43	0.792634	0.175022	4.52875	5.93324e-06	0.000147349
Spry2	5427.38	-1.93584	0.427628	-4.52693	5.9846e-06	0.000148389
Prr13	1556.67	1.1477	0.25361	4.52544	6.02695e-06	0.000149202
Scrg1	7285.52	0.889295	0.196604	4.52327	6.08905e-06	0.0001505
Zfp367	1562.61	-1.18478	0.261958	-4.5228	6.10281e-06	0.000150721
Psmd10	1282.33	0.902219	0.19961	4.51991	6.18653e-06	0.000152668
6030400A10Rik	161.771	-1.05661	0.233821	-4.51886	6.21738e-06	0.000153108
Ube2e1	489.129	1.33713	0.295903	4.5188	6.21906e-06	0.000153108
Pon3	585.518	1.22998	0.272295	4.5171	6.26937e-06	0.000154103
Mrpl30	4363.34	0.878509	0.194592	4.51461	6.34343e-06	0.000155434
Rpl39-ps	272.071	1.09231	0.241941	4.51476	6.33873e-06	0.000155434
Gm4149	715.7	1.0657	0.236291	4.51014	6.47856e-06	0.000158372
Ttyh3	404.042	-1.0034	0.222592	-4.5078	6.55043e-06	0.000159879
Bnip3l-ps	1160.34	1.29661	0.28781	4.50508	6.63467e-06	0.000161556
Atp5c1	11192.4	0.76194	0.169142	4.50475	6.64527e-06	0.000161608
Ciao2a	2032.36	0.996999	0.221344	4.5043	6.65921e-06	0.000161649
Mink1	367.204	1.17646	0.26118	4.50439	6.65625e-06	0.000161649
Med10	2703.43	1.0518	0.233625	4.5021	6.72854e-06	0.000163078
Sec61a2	874.672	1.00455	0.223403	4.49657	6.9059e-06	0.000166344
Tbrg1	968.296	0.795706	0.176953	4.4967	6.90154e-06	0.000166344
Mrpl52	892.161	1.11243	0.247382	4.49683	6.8973e-06	0.000166344
Nudt7	250.367	1.24204	0.276309	4.49513	6.95288e-06	0.00016696
Tmem9b	3829.72	0.869057	0.193364	4.49442	6.97614e-06	0.000167233
4833439L19Rik	1817.41	0.833853	0.185536	4.49429	6.9803e-06	0.000167233
Slc25a17	2277.86	1.02594	0.228358	4.4927	7.03265e-06	0.000168229
Gm43362	313.123	1.43582	0.319668	4.49159	7.0692e-06	0.000168844
Rpl31	666.807	0.973345	0.216745	4.49074	7.09759e-06	0.000169393
Tmem106c	658.318	0.847034	0.188688	4.48907	7.15363e-06	0.000170339
Gm11993	300.771	1.25119	0.278999	4.48455	7.30664e-06	0.000173453
Ctnna2	1104.77	-0.879744	0.196268	-4.48237	7.38197e-06	0.000174976
Chgb	4741.98	-0.742349	0.165659	-4.48119	7.42265e-06	0.000175673
Szrd1	154.606	1.22675	0.273848	4.47969	7.47521e-06	0.000176447
Gm6581	247.693	-0.984748	0.219829	-4.47961	7.47795e-06	0.000176447
Rnf167	837.753	0.972846	0.217298	4.47701	7.56971e-06	0.000178477
Tmem170	864.757	-2.07724	0.46421	-4.47479	7.64864e-06	0.00017993
Anp32b	2376.66	-0.86609	0.19363	-4.47291	7.71629e-06	0.000181385
Zfp703	372.905	1.12316	0.251131	4.47239	7.73502e-06	0.000181552
Mrpl55	1832.69	1.28316	0.286899	4.47252	7.73018e-06	0.000181552
Plekhj1	659.062	1.09701	0.245333	4.47154	7.76588e-06	0.00018173
Trappc6a	508.682	1.1019	0.24644	4.47129	7.77492e-06	0.000181805
Clta	5301.35	-0.72273	0.161705	-4.46944	7.84265e-06	0.000183251
Eri3	1347.48	1.19709	0.267928	4.46793	7.89788e-06	0.000184404
Cers2	947.885	1.05016	0.235137	4.46617	7.96334e-06	0.000185655
Cox7c	1909.14	-0.854807	0.191421	-4.46558	7.9853e-06	0.000186028
Snrpn	9699.49	1.31783	0.295159	4.46481	8.01393e-06	0.000186555
Luzp1	2814.26	0.769174	0.172374	4.46225	8.11033e-06	0.000188518
Hsd17b11	217.824	-1.27051	0.284805	-4.46099	8.15811e-06	0.000189488
Sirt2	2493.27	1.06019	0.237983	4.4549	8.3931e-06	0.000193936
Skil	12449.2	-2.03434	0.456912	-4.45237	8.49293e-06	0.00019557
Tmem199	1464.15	1.28747	0.289409	4.44862	8.64239e-06	0.000198229
Lrrc45	486.026	-1.04915	0.23615	-4.44273	8.8825e-06	0.000202694
Zbtb44	289.455	-1.06155	0.239079	-4.44017	8.98862e-06	0.000204816
2310009B15Rik	455.567	0.961474	0.216727	4.43633	9.15054e-06	0.000207747
Pin1	2097.82	1.37438	0.309968	4.43393	9.25316e-06	0.00020962
Apln	516.289	-0.974173	0.219803	-4.43202	9.33557e-06	0.000211027
Tkt	997.171	-0.781237	0.176465	-4.42715	9.54879e-06	0.000215224
Svbp	1639.28	0.7985	0.180375	4.42688	9.56073e-06	0.000215337
Gpx4-ps2	5582.35	1.19686	0.2704	4.42626	9.588e-06	0.000215796
Celf5	2000.7	-1.20075	0.271333	-4.42536	9.62801e-06	0.00021654
Hexim1	1043.95	-0.818579	0.185005	-4.42464	9.66042e-06	0.000217113
Igf2r	498.262	-0.966833	0.218624	-4.42235	9.76328e-06	0.000218794
Glrx	723.5	0.998907	0.225889	4.42211	9.77439e-06	0.000218886
Mif	3045.04	0.739732	0.167349	4.42029	9.8569e-06	0.000220266
Sec61b	2326.9	0.971761	0.220299	4.41109	1.02851e-05	0.000228683
Vta1	1425.7	0.905072	0.205371	4.40701	1.04808e-05	0.000232702
Gm43359	587.038	-0.947186	0.214953	-4.40647	1.05069e-05	0.000233116
Rbm7	1893.01	1.13798	0.258275	4.40608	1.05256e-05	0.000233199
Bdh2	612.991	1.14052	0.258862	4.40589	1.05352e-05	0.000233247
Armcx2	1319.32	-0.826151	0.187634	-4.40298	1.06774e-05	0.000235953
Arl8a	2525.15	-0.870813	0.197821	-4.40203	1.07243e-05	0.000236593
Mrps16	1849.46	0.874326	0.198668	4.40093	1.07787e-05	0.000237459
Evl	578.733	-0.901269	0.204835	-4.39997	1.08268e-05	0.000238182
Per3	1766.15	-1.16604	0.265045	-4.39942	1.08542e-05	0.000238617
Hscb	842.708	1.16087	0.264026	4.3968	1.09861e-05	0.000240668
Ids	3663.88	-0.80965	0.184142	-4.39689	1.09815e-05	0.000240668
Gemin7	556.628	0.981406	0.223236	4.39626	1.1013e-05	0.000240833
Ep300	844.383	-0.948872	0.215898	-4.395	1.10774e-05	0.000241989
Sart1	888.838	-0.942721	0.214577	-4.3934	1.11592e-05	0.000243096
Cd74	151.692	1.67921	0.382237	4.39312	1.11738e-05	0.000243244
Smarca2	4674.27	-0.744717	0.169577	-4.39161	1.12513e-05	0.000244591
Ubb-ps	9537.65	1.36154	0.310107	4.39056	1.13057e-05	0.000245603
3110040N11Rik	714.139	0.768405	0.175127	4.3877	1.14554e-05	0.000248335
Fubp3	2243.66	-1.24301	0.283511	-4.38432	1.16347e-05	0.000251697
Fbxo46	453.039	-1.16051	0.26479	-4.38276	1.17184e-05	0.000253333
Trf	7262.1	1.08547	0.247809	4.38028	1.18529e-05	0.000255886
Nrbp2	948.927	0.921479	0.210527	4.377	1.20322e-05	0.000259041
H2-DMa	206.535	1.37288	0.313708	4.37632	1.20702e-05	0.000259502
Slbp	826.909	1.2695	0.290234	4.37405	1.21961e-05	0.000261128
Tcof1	575.953	-0.867845	0.198502	-4.37198	1.23127e-05	0.000263049
Gm10039	5929.59	0.908791	0.207924	4.37079	1.23795e-05	0.00026415
Trib1	1161.88	-0.863445	0.197566	-4.37042	1.24007e-05	0.000264241
Tubgcp3	467.262	1.00508	0.230043	4.3691	1.24762e-05	0.000265669
Lars2	588.907	0.993751	0.227493	4.36828	1.2523e-05	0.00026624
Fas	577.11	1.0913	0.249948	4.36611	1.26479e-05	0.000268045
Gtf2a2	2407.47	0.878042	0.20119	4.36425	1.2756e-05	0.000269846
Tcerg1	2815.4	-0.840283	0.192545	-4.3641	1.2765e-05	0.000269846
Med8	1162.3	0.988366	0.22661	4.36152	1.2916e-05	0.000272616
Gm13736	1043.51	0.945036	0.216807	4.35887	1.30734e-05	0.00027538
Trappc1	2399.52	0.893881	0.205066	4.359	1.30659e-05	0.00027538
Cdc42bpb	158.99	-1.30402	0.299461	-4.35457	1.33327e-05	0.000279896
Emx2	659.23	-0.96269	0.221137	-4.35336	1.34069e-05	0.000281076
Pmm2	202.525	1.3069	0.300248	4.35272	1.34458e-05	0.000281514
Sdhd	869.97	0.960473	0.221022	4.34559	1.38899e-05	0.000290424
Evi5l	208.801	1.0791	0.248478	4.34285	1.40649e-05	0.000293296
Gfra1	498.021	0.801763	0.184611	4.34298	1.40566e-05	0.000293296
Hikeshi	3408.38	0.930796	0.214372	4.34197	1.4121e-05	0.000294073
Adrb1	1026.31	-0.987555	0.227606	-4.33889	1.43207e-05	0.000297043
Zfp36l1	3126.11	-0.887613	0.204654	-4.33714	1.44348e-05	0.000299013
Gm6457	178.681	1.51671	0.349799	4.33595	1.45131e-05	0.000300038
Nexmif	1515.88	-0.752008	0.173614	-4.3315	1.48099e-05	0.000305363
Cisd1	6130.58	0.785467	0.181428	4.32937	1.49534e-05	0.000307713
Yipf3	390.092	0.912878	0.21089	4.32869	1.49997e-05	0.000308462
Cds2	4726.76	-0.782007	0.180702	-4.32761	1.50738e-05	0.000309782
Zscan26	5238.96	-1.88173	0.434981	-4.32601	1.51834e-05	0.000311624
Fis1	4331.06	1.09107	0.252323	4.32411	1.5315e-05	0.000314118
U2surp	9802.48	-0.790104	0.182773	-4.32287	1.54014e-05	0.000315062
Retreg2	919.982	0.765182	0.177081	4.32109	1.55261e-05	0.000316505
Tex2	3942.21	-1.09896	0.25432	-4.32117	1.55204e-05	0.000316505
Psap	1180.87	-0.857129	0.198423	-4.31971	1.56234e-05	0.000318145
Mrpl46	1406.09	1.00482	0.232716	4.31778	1.57607e-05	0.000320522
Rspo2	261.405	-1.05488	0.244556	-4.31346	1.60723e-05	0.000325586
Apc	6265.25	-0.716564	0.166282	-4.30933	1.63751e-05	0.000330862
Efemp2	513.843	1.10861	0.257275	4.30905	1.63955e-05	0.00033106
Tpp1	1413.9	0.808671	0.187825	4.30546	1.66642e-05	0.000335401
Wasf1	6210.92	-0.924127	0.214749	-4.30329	1.68281e-05	0.000338263
Gm44562	1174.47	-0.945439	0.219721	-4.3029	1.68574e-05	0.000338634
Lmna	775.916	-0.844785	0.196369	-4.30203	1.69242e-05	0.000339618
Calca	247.933	1.54695	0.35961	4.30174	1.69458e-05	0.000339755
Med6	850.354	0.959027	0.222982	4.30093	1.70086e-05	0.000340794
Acad8	759.943	0.902083	0.209851	4.29869	1.71809e-05	0.000344009
Errfi1	1693.98	-0.886895	0.206367	-4.29765	1.72615e-05	0.000344976
Anapc11	2977.13	0.872674	0.203074	4.29731	1.72881e-05	0.000345287
Ubn1	1278.19	-0.796762	0.185418	-4.29711	1.7304e-05	0.000345383
Wdhd1	235.375	-1.09717	0.255344	-4.29682	1.73262e-05	0.000345384
Prmt7	582.133	0.948685	0.220847	4.29568	1.74161e-05	0.000346696
AW209491	647.035	0.972854	0.226479	4.29556	1.74253e-05	0.000346696
Mad2l2	236.033	1.07639	0.25093	4.28959	1.79001e-05	0.000355012
Ndufb10	12590	0.676024	0.157707	4.28658	1.81447e-05	0.000359177
Cuedc2	2158.53	0.821269	0.191667	4.28488	1.82837e-05	0.00036147
Cst7	421.084	1.085	0.2533	4.28345	1.8402e-05	0.000363579
Paip1	4534.47	-1.89699	0.443021	-4.28194	1.85269e-05	0.000365637
Ethe1	341.673	1.20235	0.280827	4.28147	1.85662e-05	0.000366129
Mdk	1204.48	0.827541	0.193321	4.28066	1.86338e-05	0.000367229
Hmgcr	6773.5	-1.76146	0.41168	-4.27872	1.87968e-05	0.000370104
Myh9	373.078	-1.17363	0.2743	-4.27865	1.88034e-05	0.000370104
Nfia	10884.7	-1.22272	0.285939	-4.27615	1.9015e-05	0.000373563
Map4k4	3494.48	-0.820414	0.191951	-4.27408	1.91927e-05	0.000376151
Zfp637	953.869	1.11168	0.260209	4.27226	1.93502e-05	0.000378956
Dancr	183.222	1.12982	0.264464	4.27211	1.93628e-05	0.000378965
Slc32a1	208.57	-1.15512	0.270426	-4.27149	1.9417e-05	0.000379787
Ndufa1	5908.9	-0.681466	0.159591	-4.27009	1.95391e-05	0.000381697
Ptms	1145.61	0.956219	0.223952	4.26975	1.95688e-05	0.000382039
9530056E24Rik	152.815	-1.16925	0.273921	-4.26857	1.9673e-05	0.000383593
Stradb	482.71	0.868378	0.203459	4.26808	1.97159e-05	0.000383755
Fam98b	1548.6	-0.801083	0.187693	-4.26806	1.97182e-05	0.000383755
Josd2	370.537	1.07403	0.25163	4.26831	1.96961e-05	0.000383755
Mtch2	3026.62	0.690783	0.16192	4.2662	1.98828e-05	0.000386717
Cerox1	587.385	0.847968	0.198842	4.26452	2.00333e-05	0.000389401
S100pbp	678.127	-0.789901	0.185321	-4.26235	2.02289e-05	0.000392715
Snrpb	1279.71	0.905677	0.212493	4.26215	2.02471e-05	0.000392824
Alkbh6	268.486	1.26568	0.297101	4.26009	2.04341e-05	0.000395715
Gfpt1	1731.8	-0.791949	0.186028	-4.25715	2.07054e-05	0.000400213
Saa3	300.883	1.22421	0.287579	4.25696	2.07224e-05	0.000400213
Arf4	3961.61	0.834753	0.19615	4.2557	2.08401e-05	0.000401583
Rbp1	2219.11	0.86435	0.203171	4.25429	2.09715e-05	0.000403618
Trp53rka	242.382	0.987148	0.232225	4.25082	2.12986e-05	0.000408652
Nprl2	468.53	1.05797	0.24896	4.24954	2.14208e-05	0.000410595
Gm46610	613.343	1.13868	0.267997	4.24886	2.14862e-05	0.000411493
Paf1	1748.8	-0.977376	0.230233	-4.24516	2.18442e-05	0.000417581
Hspb6	617.808	1.08687	0.25609	4.24411	2.19467e-05	0.000419027
Gas2l3	363.966	-1.30103	0.306804	-4.24059	2.22934e-05	0.000425126
Rab5if	421.834	1.37933	0.325463	4.23807	2.25452e-05	0.000428649
Midn	225.271	-1.32382	0.312538	-4.23572	2.27821e-05	0.000432597
2900027M19Rik	436.431	-0.999495	0.236032	-4.23457	2.28985e-05	0.000434542
Vamp8	1461.38	0.740529	0.174893	4.23418	2.29386e-05	0.000434861
Foxn2	936.313	-1.3114	0.30972	-4.23414	2.29432e-05	0.000434861
Tmem216	392.741	1.19557	0.282455	4.23279	2.30809e-05	0.000437207
Tpgs1	469.71	0.849403	0.200736	4.23145	2.32186e-05	0.000439549
Bola2	2477.75	-0.70881	0.167573	-4.22985	2.33845e-05	0.000442153
Dctn3	4046.89	0.972972	0.230093	4.22861	2.35144e-05	0.000444339
Tm7sf2	219.337	1.16783	0.276303	4.22661	2.37235e-05	0.000447478
Ncam1	7743.08	-0.910844	0.21582	-4.22039	2.43881e-05	0.000458905
Ift27	678.412	0.903413	0.214068	4.22021	2.44073e-05	0.000458989
Naa20	2130.49	0.897766	0.21285	4.21783	2.46669e-05	0.000463206
Tst	845.794	0.898877	0.213163	4.21686	2.47728e-05	0.000464743
Gpx8	2186.63	1.05878	0.251127	4.21612	2.48546e-05	0.000465998
Mrps9	1103.92	0.883297	0.209655	4.2131	2.51892e-05	0.000471704
Dcakd	296.8	0.8833	0.209683	4.21256	2.52497e-05	0.000472554
Psmd5	1494.71	1.02881	0.244292	4.21139	2.53807e-05	0.000474153
Rbm3	790.264	0.907901	0.215701	4.20907	2.56425e-05	0.000478471
Kcna2	2276.59	-0.754563	0.17951	-4.20346	2.62871e-05	0.000487295
Rmdn3	456.017	0.813922	0.193861	4.19849	2.68701e-05	0.000496334
Eif1	7044.84	0.680021	0.162072	4.1958	2.7191e-05	0.000501076
Gm7204	187.179	1.07187	0.25549	4.19536	2.72442e-05	0.000501463
Gm11578	332.301	0.854695	0.203742	4.19499	2.72884e-05	0.000501982
Mark3	4277.48	-0.729958	0.174014	-4.19483	2.73072e-05	0.000502031
1700037H04Rik	280.993	1.10771	0.264097	4.19432	2.73696e-05	0.000502469
G630016G05Rik	309.729	-0.933719	0.222791	-4.19101	2.77714e-05	0.000508805
Samd8	3339.07	-0.922034	0.220004	-4.19099	2.77734e-05	0.000508805
Gm10145	301.141	1.03938	0.248102	4.18933	2.79781e-05	0.000512253
Gm42853	277.62	-1.09786	0.26208	-4.18904	2.80142e-05	0.000512614
Lix1	2268.96	0.753174	0.17983	4.18825	2.81114e-05	0.00051379
1700007K13Rik	404.31	1.35592	0.323755	4.18811	2.81283e-05	0.000513798
Ctsh	1641.26	0.780307	0.186414	4.18587	2.84072e-05	0.000517718
Fbxo16	189.568	1.14709	0.274142	4.18427	2.86082e-05	0.000520433
Gm10177	1265.95	0.860511	0.205767	4.18198	2.88983e-05	0.000525404
1110059E24Rik	843.762	1.13439	0.271322	4.18096	2.90281e-05	0.000526843
Ewsr1	2069.74	-0.662358	0.158452	-4.18017	2.91288e-05	0.000528057
Necap2	757.629	1.03729	0.248202	4.1792	2.92538e-05	0.000529497
Kat5	153.187	1.18214	0.282899	4.17868	2.93203e-05	0.000530297
Gm13080	177.442	1.53131	0.366591	4.17716	2.9517e-05	0.000532948
Oser1	264.021	1.26751	0.30349	4.17645	2.96094e-05	0.000534288
Cox6c2	1868.49	-0.648534	0.155313	-4.17566	2.97126e-05	0.000535529
Srp14	7882.72	0.730937	0.175071	4.17509	2.97865e-05	0.000536243
Tmed2	1385.49	0.917795	0.219972	4.17233	3.01498e-05	0.000540912
Aurkaip1	3321.37	1.05547	0.253	4.17184	3.02152e-05	0.000541773
Gm8942	176.325	1.26788	0.303975	4.17101	3.03248e-05	0.000543114
Mrpl4	589.319	0.974537	0.233657	4.17079	3.03543e-05	0.000543332
Efna1	215.91	1.00711	0.241532	4.16966	3.05053e-05	0.000545722
Gm6477	407.803	0.961092	0.230548	4.16872	3.06312e-05	0.00054766
Zfand1	841.275	1.15413	0.276979	4.16684	3.08846e-05	0.000551559
Cdk2ap2	680.354	1.21434	0.29145	4.16655	3.09249e-05	0.000551963
Cstb	3296.33	0.831167	0.19955	4.16522	3.11056e-05	0.000554238
Prdx2-ps1	372.375	0.928755	0.223031	4.16424	3.12397e-05	0.000556132
Sox9	11069.2	-0.850023	0.204135	-4.16403	3.1268e-05	0.000556179
Itgb5	632.693	0.96012	0.230659	4.16251	3.14768e-05	0.000559255
Cpne8	2095.27	0.664857	0.159778	4.16113	3.16672e-05	0.000561998
Mtdh	6433.03	-0.955159	0.229729	-4.15777	3.21376e-05	0.000569052
Psma1	4146.6	0.906773	0.218217	4.15537	3.24757e-05	0.000573089
Tceal3	965.662	0.756248	0.181971	4.15587	3.24059e-05	0.000573089
Manbal	672.542	1.19146	0.28694	4.1523	3.29157e-05	0.000579539
Eid1	7452.96	-0.691896	0.166813	-4.14773	3.35786e-05	0.000589552
Ppil1	355.543	1.07611	0.259845	4.14134	3.45278e-05	0.000604104
Foxj3	1516.11	-0.843245	0.203656	-4.14053	3.46497e-05	0.000604617
Igtp	221.121	1.34157	0.324091	4.13948	3.48093e-05	0.000606724
Sdc3	597.403	1.02938	0.248749	4.13824	3.49982e-05	0.000609336
Ints4	371.094	0.950312	0.229638	4.1383	3.49883e-05	0.000609336
Dtd2	510.958	0.820699	0.198424	4.1361	3.53264e-05	0.000614707
Akr1b10	544.046	1.00173	0.242352	4.13339	3.57455e-05	0.000621474
Gprc5b	270.216	1.1129	0.26938	4.13134	3.60649e-05	0.000625862
Eif4g3	4165.15	-0.636684	0.154161	-4.12999	3.6278e-05	0.000628152
Dhx32	754.19	0.901992	0.218401	4.12998	3.62802e-05	0.000628152
Tm4sf1	2583.26	0.941889	0.228218	4.12715	3.67293e-05	0.000633468
Apba2	3990.12	-0.882865	0.213929	-4.12691	3.67668e-05	0.000633766
Crtac1	1721.37	-0.701853	0.170124	-4.12554	3.69872e-05	0.00063651
E130114P18Rik	562.779	1.13767	0.275791	4.12513	3.70529e-05	0.00063729
Foxn3	5146.57	-1.06276	0.257685	-4.12428	3.71894e-05	0.000638933
Gm4332	2874.79	-0.846069	0.20551	-4.11693	3.83951e-05	0.000658199
Rtn2	418.548	1.20576	0.29296	4.11578	3.85875e-05	0.000660445
Tspan7	13860.2	0.816409	0.198452	4.11389	3.8904e-05	0.000664732
Ckmt1	2089.1	-0.833542	0.202625	-4.11371	3.89345e-05	0.00066489
E230029C05Rik	197.161	1.0163	0.24728	4.10992	3.95789e-05	0.000675524
Gadd45gip1	335.083	1.11851	0.272159	4.10979	3.96023e-05	0.000675554
Smim3	1099.69	0.793633	0.193267	4.10641	4.01859e-05	0.000684388
Eci1	620.134	0.89368	0.217696	4.10517	4.04013e-05	0.000687682
Isg20l2	396.483	-0.935946	0.228022	-4.10462	4.04978e-05	0.000687823
Atp5pb	10409.8	0.794955	0.193671	4.10466	4.04905e-05	0.000687823
Gjb6	1155.36	1.02275	0.249154	4.10489	4.04512e-05	0.000687823
H4c8	258.39	1.19521	0.291304	4.10297	4.07879e-05	0.000691997
Mpi	444.157	0.968497	0.236133	4.10149	4.10494e-05	0.000695677
Dguok	725.757	0.855242	0.208585	4.10021	4.12782e-05	0.000698436
Cxcl14	1104.87	0.709762	0.173113	4.1	4.13147e-05	0.000698436
Tex261	784.159	0.822129	0.200593	4.09849	4.15858e-05	0.000702481
Dynlrb1	13771.6	0.681565	0.166308	4.0982	4.16382e-05	0.000702984
Tle5	841.772	0.98988	0.241554	4.09797	4.16798e-05	0.000703265
Emp2	889.292	0.984746	0.240308	4.09785	4.16998e-05	0.000703265
Rmdn1	561.983	0.851584	0.207859	4.09694	4.18656e-05	0.000705679
Eif2s1	1757.75	0.968198	0.236359	4.0963	4.19805e-05	0.000706853
Tprkb	2211.85	0.765116	0.186874	4.09429	4.23459e-05	0.000712237
Cd72	550.697	1.17475	0.28698	4.09348	4.24944e-05	0.000713949
Creb3	1221.44	0.929674	0.227124	4.09324	4.25392e-05	0.000713949
Emp3	775.922	1.03166	0.252027	4.09346	4.24983e-05	0.000713949
Pno1	1086.47	1.07062	0.261551	4.09335	4.25186e-05	0.000713949
Fam229b	861.819	0.877993	0.214518	4.09286	4.26089e-05	0.000714352
Hnrnpa0	4204.1	-0.946683	0.231606	-4.08747	4.36094e-05	0.000728777
Gm12166	1104.3	0.865522	0.211833	4.08588	4.39103e-05	0.000732643
Rgs19	307.977	1.18761	0.290728	4.08495	4.40871e-05	0.000734164
Pip4p2	3789.42	-1.1861	0.290362	-4.0849	4.4096e-05	0.000734164
Aopep	713.096	0.924914	0.226424	4.08487	4.41006e-05	0.000734164
Mcts1	2637.69	0.822366	0.201695	4.07728	4.55655e-05	0.000754199
Card19	585.632	1.29454	0.317735	4.07427	4.61596e-05	0.000763223
Gtf3c3	1525.15	-1.0414	0.25599	-4.06812	4.73932e-05	0.000781964
Map7d1	2608.85	-0.706005	0.173579	-4.06735	4.75517e-05	0.000783874
Ccdc189	166.668	1.18428	0.29117	4.06731	4.75592e-05	0.000783874
Syf2	1889.13	0.76939	0.189194	4.06666	4.76912e-05	0.000785634
Esd	4309.46	0.759365	0.186799	4.06514	4.80029e-05	0.000789519
Rnf187	2080.17	0.824579	0.202992	4.06212	4.86282e-05	0.000799381
Rfx3	1226.1	-0.978443	0.241101	-4.05823	4.9446e-05	0.000811117
Taldo1	2776.47	0.819577	0.201967	4.05798	4.94985e-05	0.000811552
Eif2b1	991.221	1.02688	0.253292	4.05412	5.03228e-05	0.000822475
Sec13	1621.24	0.859468	0.212017	4.05377	5.03995e-05	0.000823298
Ap2a1	229.778	1.01151	0.249534	4.05358	5.04397e-05	0.000823523
Polr3gl	367.126	0.850937	0.209954	4.05298	5.057e-05	0.000825219
Rbm22	1097.35	-0.789981	0.195042	-4.05031	5.11489e-05	0.00083359
Ppp1r12c	1246.76	-0.939162	0.232042	-4.04739	5.17928e-05	0.000842531
Cnot8	1234.16	0.97399	0.240857	4.04385	5.2581e-05	0.000853754
Hexa	1694	-0.892409	0.220716	-4.04325	5.27153e-05	0.00085442
Rdh14	1206.82	0.810774	0.200519	4.04337	5.26887e-05	0.00085442
Gm18736	248.161	1.17334	0.290217	4.04299	5.2774e-05	0.000854928
Sar1b	4815.62	0.91876	0.227259	4.04278	5.28202e-05	0.000855233
Gm44559	711.502	-0.723368	0.179031	-4.04047	5.33439e-05	0.00086237
Cmas	2466.36	-0.649327	0.160787	-4.03844	5.38073e-05	0.000868961
Ei24	2131.15	-0.850414	0.210813	-4.03398	5.48397e-05	0.000883089
Vapa	13168.8	-0.890338	0.220708	-4.03401	5.48335e-05	0.000883089
Hnrnpd	3349.9	-0.687466	0.170429	-4.03373	5.48975e-05	0.000883369
Sgf29	274.292	0.947655	0.234993	4.0327	5.51396e-05	0.000886351
Wbp11	1830.91	-0.803223	0.199211	-4.03202	5.53003e-05	0.000888476
Ldlr	227.717	-1.08643	0.269593	-4.02988	5.58042e-05	0.00089473
Lratd1	4486.35	-1.70408	0.422858	-4.0299	5.58004e-05	0.00089473
1810030O07Rik	338.61	1.08358	0.268937	4.0291	5.59912e-05	0.000896808
Lamtor1	974.185	0.819641	0.203513	4.02746	5.63838e-05	0.000902633
Tenm3	1179.38	-0.888815	0.220746	-4.02641	5.66339e-05	0.000905243
Gm16378	248.776	0.910876	0.226261	4.02578	5.67861e-05	0.00090655
Med7	1594.86	1.0346	0.25699	4.02583	5.67756e-05	0.00090655
Cdk5r1	5642.58	-0.891582	0.221507	-4.02508	5.69558e-05	0.0009076
Hspb8	1071.32	0.785884	0.19529	4.02418	5.71737e-05	0.00090968
Dusp6	3116.45	-0.923691	0.229525	-4.02437	5.71285e-05	0.00090968
Atp1a1	452.262	1.03317	0.256855	4.02239	5.76096e-05	0.000915216
Ndrg4	6730.77	-0.700932	0.174308	-4.02123	5.78961e-05	0.000918366
Tmem98	549.684	0.81988	0.203927	4.02045	5.80863e-05	0.000920446
Arhgap17	610.936	-0.798661	0.198685	-4.01973	5.82655e-05	0.000922817
Agap2	241.575	-1.06395	0.264778	-4.01826	5.863e-05	0.00092718
Foxk1	198.102	-1.03215	0.257009	-4.01602	5.91886e-05	0.000935434
Atox1	3919.36	0.822945	0.20496	4.01516	5.94062e-05	0.000937694
Ube2n-ps1	1085.24	1.27696	0.318157	4.01363	5.97915e-05	0.000941731
Crip1	548.059	1.13086	0.281901	4.01155	6.03226e-05	0.000949617
Spc25	248.685	0.965229	0.240775	4.00883	6.10193e-05	0.000957205
Gm7846	405.814	0.913148	0.227885	4.00706	6.148e-05	0.000962498
Selenok	20224	0.704287	0.175791	4.00639	6.16537e-05	0.000964316
Fancl	316.327	0.998084	0.249137	4.00616	6.17145e-05	0.000964718
Tes3-ps	274.101	1.10809	0.276666	4.00517	6.19726e-05	0.000966816
Ufd1	2384.5	0.829138	0.207054	4.00445	6.21622e-05	0.00096784
Trmt61b	190.44	1.40064	0.349803	4.00409	6.22566e-05	0.000968826
G3bp1	2940.02	-0.862106	0.215375	-4.00282	6.25918e-05	0.000973287
Rrn3	2875.66	-1.21946	0.304702	-4.00215	6.27703e-05	0.00097536
Uvssa	1900.47	-1.30132	0.325186	-4.00177	6.28703e-05	0.000975893
Gm11189	225.372	1.41567	0.353809	4.00122	6.30156e-05	0.000976741
A230057D06Rik	806.042	-0.862083	0.215482	-4.00072	6.315e-05	0.000978338
Ifitm10	632.701	0.841264	0.210358	3.9992	6.35569e-05	0.000984155
Creg1	1176.03	0.80209	0.200626	3.99793	6.38985e-05	0.000988953
Snhg11	29567.5	-0.857989	0.214712	-3.99599	6.4425e-05	0.000995129
Fus	1500.26	-0.800209	0.200448	-3.99209	6.54925e-05	0.00100962
Zfand2b	269.185	1.00579	0.25207	3.99013	6.60366e-05	0.001016
Rbbp4	1292.6	0.684812	0.171632	3.99001	6.60712e-05	0.00101601
Tm2d2	2769.71	0.725026	0.181773	3.98863	6.6455e-05	0.00101897
Ldhb-ps	1372.85	0.839012	0.210383	3.98803	6.66252e-05	0.00102103
Ccnd1	493.187	0.940465	0.23592	3.98637	6.70906e-05	0.00102552
Pwwp3a	218.658	-0.898491	0.225385	-3.98647	6.70629e-05	0.00102552
Yipf1	635.334	0.997455	0.250288	3.98522	6.7417e-05	0.00102963
Spcs1	7383.47	0.767857	0.192696	3.98481	6.75352e-05	0.00103093
2610037D02Rik	185.304	-0.947627	0.237857	-3.98403	6.77567e-05	0.0010333
Lyplal1	179.215	1.23313	0.309626	3.98265	6.81499e-05	0.00103828
Arl6ip1	12599.2	0.636262	0.159763	3.98254	6.81837e-05	0.00103829
Gm12669	2540.07	0.739292	0.185639	3.98242	6.82184e-05	0.00103831
Gm9001	283.573	0.826953	0.207751	3.9805	6.87692e-05	0.00104313
Tmem161b	178.878	-0.993905	0.249867	-3.97773	6.95753e-05	0.00105383
Uros	232.785	1.1333	0.284933	3.97742	6.96671e-05	0.0010547
Dmwd	526.388	1.00046	0.251654	3.97554	7.02211e-05	0.00106103
Igfbp7	606.439	-0.940342	0.236655	-3.97347	7.08336e-05	0.00106925
Tmem86a	260.8	0.984088	0.247739	3.97227	7.119e-05	0.00107411
Cap1	199.172	0.993798	0.250208	3.97189	7.13044e-05	0.0010748
Gm5555	150.581	1.07692	0.27131	3.96932	7.20767e-05	0.00108427
Smpd1	954.076	0.898943	0.226517	3.96855	7.23125e-05	0.00108685
Brk1	3569.81	0.792365	0.199727	3.96724	7.27111e-05	0.00109231
Tnk2	1002.84	-0.926348	0.23358	-3.96588	7.31264e-05	0.00109697
2410002F23Rik	199.029	0.881921	0.222483	3.96399	7.37058e-05	0.00110371
Serpinf1	359.422	0.974477	0.245836	3.96393	7.37249e-05	0.00110371
Pitpnc1	4115.01	-0.912281	0.230126	-3.96426	7.36228e-05	0.00110371
Lyrm4	2598.39	-1.65144	0.416625	-3.96384	7.3753e-05	0.00110371
Igsf11	1237.26	-0.989157	0.249543	-3.96387	7.37448e-05	0.00110371
Atp6v1c1	5090.43	0.907202	0.228891	3.96346	7.38698e-05	0.00110493
Wars	486.599	0.773099	0.195068	3.96323	7.39416e-05	0.00110548
G6pdx	553.771	0.895898	0.226136	3.96177	7.43972e-05	0.00111122
Cited2	885.091	-0.873259	0.220434	-3.96155	7.44655e-05	0.00111123
Xrcc1	275.89	-0.907062	0.228981	-3.96129	7.45449e-05	0.00111183
Tubb4a	1490.6	1.26713	0.320068	3.95893	7.52862e-05	0.00112128
Gm7308	1295.75	1.15006	0.290554	3.95817	7.55257e-05	0.00112431
Synpo	1328.39	-0.80521	0.203448	-3.95781	7.56392e-05	0.00112547
F13a1	516.263	0.841611	0.212713	3.95656	7.60362e-05	0.00113084
Mrps34	239.861	1.28676	0.325876	3.94863	7.86002e-05	0.00116453
Mtmr2	1320.97	-1.07583	0.27259	-3.94671	7.92314e-05	0.00117192
Gucy1a2	177.614	-0.973264	0.246698	-3.94516	7.97473e-05	0.00117761
Jakmip1	521.975	-0.899307	0.227968	-3.94488	7.98391e-05	0.00117841
Lrpap1	5128.52	0.75439	0.191306	3.94337	8.0345e-05	0.00118244
Mfn2	1818.97	-0.690344	0.17517	-3.94099	8.11469e-05	0.00119095
Chst11	409.766	0.866612	0.219903	3.94088	8.11847e-05	0.00119095
Arhgdia	742.408	0.967266	0.24548	3.9403	8.13805e-05	0.00119326
Txndc12	3016.68	0.779432	0.197863	3.93925	8.17369e-05	0.0011968
1110051M20Rik	1264.81	1.00122	0.254314	3.93693	8.25301e-05	0.00120615
Dlc1	601.448	-0.835328	0.21231	-3.93447	8.338e-05	0.001218
Hsd11b1	745.267	1.16555	0.296273	3.93404	8.35293e-05	0.00121961
Rabif	441.593	1.07615	0.273565	3.93382	8.3606e-05	0.00121963
Tmf1	4590.16	-0.925782	0.235438	-3.93218	8.41806e-05	0.00122626
Tmem42	234.19	1.14418	0.291217	3.92897	8.5309e-05	0.00124096
Snu13	1771.46	0.753694	0.191876	3.92804	8.56423e-05	0.00124406
Anxa4	363.952	0.920003	0.234259	3.92729	8.59072e-05	0.00124686
Plagl1	151.542	1.19301	0.303826	3.92662	8.61479e-05	0.00124908
Thy1	3112.95	-0.843879	0.215011	-3.92482	8.67964e-05	0.0012567
Rps7-ps3	5203.19	0.730778	0.186254	3.92356	8.72483e-05	0.00126211
Syndig1	505.33	0.986491	0.251458	3.92309	8.74206e-05	0.00126343
Grcc10	186.813	0.964203	0.245996	3.91958	8.87038e-05	0.00128138
Lrig2	770.372	-0.802718	0.204829	-3.91897	8.89281e-05	0.00128343
Dynlt1c	158.668	1.07083	0.273256	3.91877	8.90029e-05	0.00128392
Tgds	272.676	1.03427	0.263988	3.91789	8.93284e-05	0.00128743
Inip	473.521	0.754226	0.192622	3.91557	9.01914e-05	0.0012978
Cenpa	268.275	1.18434	0.302484	3.9154	9.02562e-05	0.0012978
Rnase4	774.392	1.24198	0.317245	3.9149	9.04412e-05	0.00129986
Syngap1	152.935	-1.2917	0.330166	-3.91227	9.14319e-05	0.00131048
Gstm6	231.186	0.943897	0.241278	3.91207	9.15094e-05	0.00131099
Jazf1	155.566	1.08785	0.278435	3.90701	9.34468e-05	0.00133202
Ccnk	360.75	-1.00334	0.256818	-3.90683	9.35134e-05	0.00133236
Gstm7	244.044	1.12722	0.288672	3.90486	9.42807e-05	0.00134085
mt-Atp6	396.171	1.09553	0.280556	3.90488	9.42734e-05	0.00134085
Abca2	463.044	1.2339	0.31621	3.90216	9.53369e-05	0.00135464
Gsk3b	7364.19	-1.06857	0.273908	-3.90119	9.57213e-05	0.00135886
3010001F23Rik	155.53	-1.0768	0.276054	-3.90067	9.59256e-05	0.00136114
Abhd14a	468.457	1.06526	0.273254	3.89843	9.68174e-05	0.00137255
Ift140	265.381	0.885821	0.227335	3.89655	9.75729e-05	0.00138138
Utrn	916.556	-0.650822	0.167056	-3.89584	9.7859e-05	0.0013848
Pdia3	4667.11	0.775543	0.199233	3.89265	9.9156e-05	0.00140188
Sptssa	1468.14	0.870245	0.223576	3.89239	9.92635e-05	0.00140277
Gm38394	267.52	-1.07071	0.275139	-3.89154	9.9609e-05	0.00140637
Coasy	829.727	-0.848772	0.218123	-3.89126	9.97263e-05	0.00140676
Rfc4	340.584	1.03404	0.265752	3.891	9.98307e-05	0.00140759
Npl	427.417	1.03227	0.265343	3.89031	0.000100115	0.00141032
Nomo1	577.31	0.822755	0.211504	3.89002	0.000100234	0.00141096
Snrpb2	1894.04	0.822996	0.211625	3.88894	0.000100682	0.00141576
Banf1	2785.32	0.805903	0.207344	3.88679	0.000101579	0.00142453
Gm47591	523.782	-0.749054	0.192734	-3.88647	0.000101714	0.00142514
Hnrnpa1	1809.33	-0.808884	0.208125	-3.88653	0.000101688	0.00142514
Eif4e2	1269.67	0.633959	0.163134	3.88613	0.000101855	0.00142584
Ctxn1	2498.81	0.807281	0.207855	3.88386	0.000102811	0.00143792
Rpl18	1356.92	1.00454	0.258851	3.88074	0.000104138	0.00145323
Mettl1	198.479	0.964641	0.248742	3.87808	0.000105284	0.00146664
Slc31a1	639.119	1.01808	0.26259	3.87708	0.000105716	0.0014713
Zfp462	1511.65	-0.741189	0.191194	-3.87664	0.000105908	0.00147267
Alg5	1412.53	0.948575	0.244899	3.87334	0.000107354	0.00149012
Tmem256	3220.57	0.858502	0.221637	3.87347	0.000107298	0.00149012
Gm26384	379.884	-0.982162	0.25357	-3.87334	0.000107354	0.00149012
Mllt11	7215.94	1.06517	0.275157	3.87115	0.000108322	0.00150155
Zc4h2	402.045	0.946695	0.244623	3.87001	0.000108829	0.00150749
Atg5	1174.23	0.710525	0.183635	3.86922	0.000109184	0.00150951
Gm5835	866.177	0.79824	0.206411	3.86724	0.000110076	0.00151912
Taf12	599.113	0.940398	0.243199	3.86678	0.00011028	0.00152116
Mrps11	779.563	1.16112	0.300375	3.86555	0.000110839	0.00152628
Uhmk1	3527.93	-0.625048	0.161744	-3.86443	0.000111348	0.00153192
Zmynd8	2783.9	-0.725827	0.187858	-3.8637	0.000111681	0.00153423
Tra2a	2642.74	-0.725599	0.187792	-3.86383	0.000111621	0.00153423
Gstk1	466.426	0.850561	0.220243	3.86193	0.000112497	0.00154298
Map4k2	331.321	-0.78975	0.204519	-3.8615	0.000112692	0.00154498
Acad9	272.258	0.861972	0.223517	3.85641	0.000115066	0.001572
Pik3r2	290.28	1.1796	0.30593	3.85579	0.000115356	0.00157458
Tmub1	188.275	1.4649	0.38002	3.85478	0.000115833	0.00157902
Pacrg	822.747	0.861217	0.223434	3.85446	0.000115984	0.00158039
Clybl	2655.65	0.979577	0.254357	3.85118	0.000117548	0.00159612
Fam104a	1553.4	0.77162	0.200378	3.85082	0.000117725	0.00159726
Bud23	412.973	1.25675	0.326409	3.85023	0.000118005	0.00159891
Cnmd	262.097	1.24656	0.323762	3.85023	0.000118009	0.00159891
Cfap126	238.444	1.39781	0.363114	3.8495	0.000118359	0.00160295
Gm11451	267.684	1.04352	0.271126	3.84886	0.000118668	0.00160575
Stx5a	923.968	0.878876	0.228516	3.84602	0.000120054	0.00162125
Fxr1	1789.86	-0.684338	0.177969	-3.84527	0.00012042	0.0016243
Mpdu1	345.549	1.07379	0.279252	3.84524	0.000120435	0.0016243
Dctn5	1264.72	0.888312	0.231259	3.8412	0.000122432	0.00165024
Gm37219	189.764	-1.46573	0.381737	-3.83963	0.000123219	0.00165942
Guk1	2879.3	0.826508	0.215253	3.83971	0.000123182	0.00165942
Rsph9	910.884	0.863034	0.224869	3.83793	0.000124074	0.00166733
Ctsc	824.44	0.750915	0.1957	3.83708	0.000124507	0.00167172
Poc1a	392.82	0.891745	0.232428	3.83665	0.000124724	0.00167391
Psme2b	2271.51	0.706274	0.184139	3.83554	0.000125287	0.00168074
Tceal8	2661.83	0.901327	0.235084	3.83407	0.000126039	0.00168854
Dda1	539.842	0.78969	0.206025	3.83299	0.000126596	0.00169467
Mfap3	639.961	0.823333	0.214831	3.83247	0.000126863	0.0016975
Mrpl35	1561.43	0.801818	0.209225	3.83233	0.000126935	0.00169775
Mrpl57	1582.5	0.636316	0.166057	3.83192	0.000127148	0.00169913
Arl1	3714.82	0.868346	0.226633	3.83151	0.000127361	0.0016998
Kcnab3	432.538	-0.748398	0.195317	-3.83171	0.000127256	0.0016998
Acbd6	958.928	-0.712369	0.185958	-3.83081	0.00012772	0.00170168
Anxa1	328.281	1.26813	0.331451	3.82601	0.000130236	0.0017268
Camk2n1	15461.8	-0.750018	0.19609	-3.82486	0.000130846	0.00173032
Iscu	2694.66	0.874423	0.228596	3.82519	0.000130674	0.00173032
Atp5j2	12471.7	-0.617689	0.161664	-3.82082	0.000133009	0.00175418
Gatc	376.875	0.876749	0.229674	3.81736	0.00013489	0.00177545
Hdac1-ps	271.573	1.07749	0.282365	3.81594	0.000135668	0.00178397
Borcs8	417.642	0.807552	0.211658	3.81537	0.000135978	0.00178707
Gipc1	447.452	0.861381	0.225801	3.81477	0.000136307	0.00179011
Gid4	3305.26	-1.006	0.26381	-3.81336	0.000137091	0.00179698
Iws1	1185.74	-0.644366	0.168978	-3.81331	0.000137118	0.00179698
Lmo1	442.659	1.03652	0.27196	3.81128	0.00013825	0.00180878
Gm6565	161.545	1.50095	0.39392	3.81028	0.000138808	0.0018138
Mrps10	1969.28	0.798688	0.209655	3.80954	0.000139227	0.00181729
Sdhaf2	1228.95	0.711034	0.186653	3.8094	0.000139304	0.00181729
Ap1m1	374.963	0.87669	0.230193	3.8085	0.000139813	0.00182236
Atp5g1	3814.81	0.728961	0.191432	3.80793	0.000140134	0.00182426
Pmm1	1952.48	0.844767	0.221843	3.80796	0.000140121	0.00182426
Ap3m1	971.152	0.772524	0.202951	3.80645	0.000140976	0.00183216
Btbd2	380.431	0.928664	0.244325	3.80094	0.000144146	0.00186947
Ramp1	2728.18	0.968662	0.254894	3.80026	0.000144545	0.0018723
Ccdc107	1015.76	0.852898	0.22452	3.79876	0.00014542	0.00188208
Hmbs	331.694	0.771326	0.203064	3.79844	0.00014561	0.00188375
Ccs	509.285	0.963688	0.253904	3.79548	0.000147359	0.00190481
Stk38l	1693.09	-0.942765	0.248409	-3.7952	0.000147522	0.00190613
Mcfd2	1847.58	0.820555	0.21627	3.79413	0.000148161	0.001912
Cyb5a	8064.7	0.77327	0.203859	3.79315	0.000148746	0.00191806
Wdr3	489.72	-0.655256	0.172779	-3.79245	0.000149166	0.0019218
Nsmce1	1543.78	0.72019	0.189953	3.79142	0.00014979	0.00192745
Rgs10	1491.88	0.802793	0.211789	3.79054	0.000150321	0.00193254
Mmd2	4538.33	0.649499	0.171367	3.7901	0.00015059	0.00193455
Rnf8	419.189	-0.935249	0.246842	-3.78885	0.000151346	0.00193948
Ddn	1596.78	1.66624	0.439827	3.78839	0.000151625	0.00194146
Gm14270	900.368	0.818958	0.216247	3.78715	0.000152387	0.00194882
Bin3	215.98	1.05493	0.278666	3.78563	0.000153322	0.00195837
Gm3150	447.161	0.874647	0.231123	3.78434	0.000154115	0.00196368
Fam32a	1310.81	0.752371	0.198856	3.7835	0.000154638	0.00196793
Gnai2	2897.17	0.810983	0.214412	3.78236	0.00015535	0.00197538
Ntn4	161.845	-1.35103	0.357333	-3.78089	0.000156272	0.00198467
Sdcbp	9993.38	0.932778	0.246741	3.78039	0.000156585	0.00198704
Lin37	892.214	0.839912	0.222176	3.78039	0.000156585	0.00198704
Pcgf1	435.052	0.971582	0.257179	3.77785	0.000158189	0.00200283
Slc39a6	1329.54	-0.596646	0.157985	-3.77659	0.000158987	0.00201017
Psmc4	3384.61	0.722343	0.191397	3.77406	0.000160612	0.00202579
Rpf1	588.688	0.856358	0.227087	3.77106	0.000162553	0.00204862
Nkap	1137.36	0.744603	0.197536	3.76945	0.000163606	0.00205856
P4ha3	450.857	0.851478	0.225962	3.76824	0.000164402	0.00206616
Acp1	2047.38	0.689481	0.182973	3.76821	0.000164421	0.00206616
Aif1	2264.62	0.810353	0.215052	3.76817	0.00016445	0.00206616
Fxyd5	243.636	1.05862	0.281007	3.76723	0.000165072	0.00207283
Gm20768	214.319	-1.0447	0.277347	-3.76677	0.000165376	0.00207431
H3f3c	268.277	0.854932	0.22714	3.7639	0.000167285	0.00209556
Oxld1	168.4	1.03348	0.274699	3.76223	0.000168403	0.00210522
Metap1d	398.71	0.831127	0.220943	3.76173	0.000168743	0.00210706
Pcm1	3012.06	-0.688505	0.183101	-3.76025	0.000169741	0.00211586
Ergic2	1614.81	0.800419	0.212912	3.75939	0.000170325	0.00212097
Ilf2	1767.81	0.634029	0.168691	3.75852	0.000170918	0.00212741
Samd4b	716.168	0.821679	0.218701	3.75708	0.000171907	0.00213716
Magef1	352.18	1.06988	0.284848	3.75598	0.000172665	0.00214573
Lysmd2	1416.92	0.778336	0.207258	3.7554	0.000173064	0.00214984
Lsm2	282.196	0.954703	0.25423	3.75527	0.000173155	0.00215011
Spout1	153.93	0.913089	0.243215	3.75425	0.000173862	0.00215633
Plekhg1	263.877	0.80289	0.213944	3.75281	0.000174864	0.00216616
Gm8894	275.466	0.836994	0.22325	3.74914	0.000177442	0.00219028
Adgrb2	569.214	1.1548	0.308041	3.74884	0.000177652	0.00219113
Acaa2	674.75	0.798099	0.213088	3.7454	0.000180107	0.00221791
Slc30a6	263.536	1.02872	0.274732	3.74444	0.000180799	0.00222503
Snx3	7606.68	0.87717	0.234293	3.7439	0.000181188	0.00222858
Psma7	9923.76	0.786968	0.210242	3.74316	0.000181721	0.00223427
Gm43379	166.44	-0.938596	0.250791	-3.74255	0.000182161	0.00223866
Rbm33	1291.79	-0.808112	0.216016	-3.74099	0.0001833	0.00224836
Cd68	1863.39	1.02379	0.27372	3.74027	0.000183822	0.00225211
Prkcz2	184.987	0.921763	0.246513	3.7392	0.000184606	0.00225912
Mrps36-ps1	528.124	0.858067	0.229479	3.73919	0.000184611	0.00225912
Actl6a	239.385	1.05651	0.282657	3.7378	0.00018564	0.00226904
Hilpda	447.129	1.0244	0.274234	3.73552	0.000187328	0.00228699
Spata13	548.127	-0.83259	0.222971	-3.73408	0.000188403	0.00229687
Adgrg1	713.615	0.97871	0.262134	3.73362	0.000188746	0.0022989
Ing2	855.796	-0.633569	0.169734	-3.73272	0.000189424	0.00230626
Smpdl3a	999.27	0.762758	0.204448	3.73081	0.000190866	0.00231921
Tmed10-ps	539.919	0.963219	0.258191	3.73064	0.000190993	0.00231921
Gm10132	151.647	1.06598	0.285742	3.73058	0.000191036	0.00231921
Sac3d1	210.949	0.960217	0.25737	3.73089	0.000190807	0.00231921
Polr2i	672.044	0.960961	0.257628	3.73003	0.000191456	0.00232
Pigf	157.019	1.20911	0.324151	3.73009	0.000191415	0.00232
Ifit3	1535.33	1.09224	0.292809	3.73023	0.000191306	0.00232
Taf13	4026.39	0.893397	0.239535	3.72972	0.000191696	0.00232124
Acsl4	6409.13	-1.59469	0.427796	-3.72769	0.000193239	0.00233721
Runx1t1	1980.67	-0.782871	0.210051	-3.72706	0.000193729	0.00234132
Gm7099	261.634	1.0337	0.277413	3.72622	0.000194374	0.00234821
Smn1	265.752	0.850269	0.228243	3.72528	0.000195096	0.00235602
Timm13	2489.2	1.00172	0.268908	3.72513	0.000195214	0.00235654
Adgrl3	2513.62	-0.835854	0.224394	-3.72493	0.000195369	0.00235749
Clcc1	720.835	0.765122	0.205613	3.72117	0.000198305	0.00238462
Washc3	1488.91	0.701265	0.188513	3.71998	0.00019924	0.00239402
Emc4	5297.99	0.886628	0.238594	3.71605	0.000202361	0.00242406
Ecrg4	448.571	0.927637	0.24964	3.7159	0.000202485	0.00242461
Spr	185.899	1.17949	0.317445	3.71559	0.000202733	0.00242586
Car11	578.143	0.878039	0.236394	3.7143	0.000203766	0.00243528
Htatsf1	3757.04	-0.664953	0.17923	-3.71006	0.000207213	0.00246986
Mtfr1l	1186.2	0.670882	0.180967	3.70721	0.000209551	0.00249233
Pnpo	382.544	1.102	0.297278	3.70698	0.000209747	0.0024934
Sgta	581.297	0.885903	0.238996	3.70677	0.000209918	0.00249449
Col25a1	653.41	-0.632212	0.170596	-3.70591	0.000210635	0.00250205
Rimbp2	564.992	-0.800621	0.216076	-3.70527	0.000211163	0.00250737
Zc3hav1	1089.89	-1.18516	0.319894	-3.70486	0.000211507	0.0025105
Farp1	917.318	0.889795	0.240218	3.70411	0.000212133	0.00251411
Apbb1	2076.12	1.0371	0.280039	3.70342	0.000212709	0.00251998
Gm7488	399.423	0.821446	0.221815	3.70329	0.000212818	0.00252031
Gsto1	1350.73	0.858216	0.231803	3.70236	0.000213607	0.00252848
Wbp1	242.571	1.11661	0.301609	3.70218	0.000213757	0.00252855
Dhdh	179.701	-1.28772	0.347855	-3.70189	0.000214003	0.00252954
Gps1	472.716	0.850167	0.229655	3.70193	0.000213962	0.00252954
1500004A13Rik	1722.93	0.746428	0.201834	3.69822	0.000217116	0.0025615
Rpl7	7451.32	0.657064	0.177686	3.69789	0.000217397	0.00256384
Nadk	1026.79	0.71134	0.192404	3.69712	0.000218058	0.00256963
Epha5	7016.06	-0.743981	0.201233	-3.69711	0.000218064	0.00256963
Glod4	2036.59	0.740829	0.200389	3.69695	0.000218205	0.00256963
Zfp326	1228.25	-0.682092	0.184736	-3.69226	0.000222271	0.00260949
Vcp-rs	1331.87	0.726999	0.196955	3.6912	0.000223197	0.0026184
Cdan1	481.668	-0.794826	0.215343	-3.69097	0.000223399	0.00261977
Irf2bp2	966.383	-0.715759	0.194224	-3.68523	0.000228499	0.00266722
Cinp	691.95	0.713072	0.193635	3.68256	0.000230908	0.00268964
Gm37621	190.126	-0.967227	0.262681	-3.68213	0.000231289	0.00269309
Ldhb	13377.4	0.74548	0.202583	3.67988	0.000233342	0.00271294
Bod1l	5166.81	-0.678255	0.184405	-3.67808	0.000235	0.00272917
Sdhaf4	2336.47	0.684576	0.186179	3.67697	0.000236019	0.00273999
Kcnt2	499.698	-0.737572	0.200641	-3.67608	0.000236845	0.00274549
Smim7	2867.9	0.67799	0.184432	3.6761	0.000236826	0.00274549
Tubb2a	9016.99	-0.568021	0.154545	-3.67544	0.000237444	0.00274937
Ypel4	576.035	-0.789757	0.214899	-3.67501	0.00023784	0.00275294
Tmed3	977.136	0.680628	0.185295	3.67321	0.000239522	0.00276582
Ypel3	2223.06	0.948392	0.258208	3.67298	0.000239735	0.00276666
Phlda3	231.835	1.01668	0.276928	3.67127	0.000241344	0.00278317
Dolk	273.944	0.817216	0.222677	3.66995	0.000242596	0.00279401
Nrbp1	411.257	1.00702	0.274399	3.6699	0.000242642	0.00279401
Prkcg	1679.94	0.785028	0.213902	3.67004	0.000242512	0.00279401
Abhd5	210.058	0.872734	0.237828	3.6696	0.000242929	0.00279614
Pgs1	741.918	-0.713964	0.194607	-3.66874	0.000243751	0.00280161
Aimp2	214.927	1.84841	0.504031	3.66726	0.000245166	0.0028127
Nxt1	449.714	0.723766	0.197395	3.66659	0.000245807	0.00281902
Itm2a	549.724	0.93632	0.255503	3.66462	0.000247711	0.00283668
Sox2	1517.08	-0.658877	0.179809	-3.66432	0.000247998	0.00283893
Ap2m1	1691.58	0.793617	0.216603	3.66392	0.000248383	0.0028423
Rac2	186.44	1.13934	0.311008	3.66337	0.000248917	0.00284736
B4galt1	425.774	-0.953873	0.260396	-3.66316	0.000249124	0.00284868
Ctss	12983.4	0.735167	0.200716	3.66272	0.000249553	0.00285254
Fkbp2	4133.27	0.70702	0.193148	3.6605	0.000251719	0.002871
Mir703	212.42	-0.899509	0.245889	-3.65819	0.000253998	0.00289487
Thoc1	910.294	1.05748	0.28908	3.6581	0.000254091	0.00289487
Mrps18b	211.892	1.22094	0.333806	3.65763	0.000254554	0.00289865
Atp5d	1454.34	1.00362	0.274633	3.65441	0.00025777	0.00292717
Rps19-ps1	159.601	1.05559	0.288871	3.65417	0.000258011	0.00292881
Rps19-ps2	159.828	1.05467	0.288656	3.65373	0.000258458	0.00293179
Tmem134	336.404	0.865832	0.237003	3.65325	0.000258938	0.0029351
B230209E15Rik	1714.86	0.906001	0.248086	3.65197	0.000260237	0.00294876
Arhgap1	483.776	1.03617	0.283785	3.65125	0.000260965	0.00295544
Cirbp	1591.71	0.643649	0.17636	3.64964	0.000262613	0.00297029
Oasl2	263.649	1.20227	0.329452	3.64932	0.00026294	0.0029729
Sh3pxd2a	425.703	-0.808738	0.22162	-3.64921	0.000263049	0.00297306
Ubqln2	3057.42	-0.64404	0.176558	-3.64775	0.000264548	0.00298677
Clasrp	292.808	-0.994584	0.272771	-3.64623	0.000266121	0.00300018
Gm13889	395.969	-0.894477	0.245378	-3.6453	0.000267083	0.00300934
Sbf1	268.11	1.11369	0.305574	3.64457	0.00026784	0.00301521
Cox7a2l	4570.19	0.827233	0.227015	3.64395	0.000268484	0.00302137
Cog3	629.188	-0.669006	0.183652	-3.6428	0.000269691	0.00303276
Mrpl16	831.828	0.733182	0.201343	3.64146	0.000271094	0.00304634
Eif3f	2993.84	-0.688404	0.189094	-3.64053	0.000272075	0.00305302
Celsr1	192.61	-0.951975	0.261507	-3.64034	0.000272275	0.00305302
Bcl2l1	293.117	1.01441	0.278823	3.63818	0.000274567	0.0030732
Kcnq2	716.577	0.939773	0.258433	3.63643	0.000276447	0.00309092
Sfxn1	1641.76	0.647906	0.178238	3.63507	0.000277907	0.0031061
Atrx	11055.2	-0.637204	0.175308	-3.63476	0.000278237	0.00310759
Sclt1	987.728	-0.785698	0.216286	-3.63268	0.000280488	0.00312714
Ly86	886.442	0.840312	0.231445	3.63072	0.000282629	0.00314652
Gm9803	1271.76	0.811558	0.223549	3.63033	0.000283057	0.00314903
Mrpl34	1100.28	0.900062	0.247975	3.62965	0.000283803	0.00315621
Golga4	2943.1	-0.631091	0.174011	-3.62673	0.000287036	0.00318762
Eif3a	8804.22	-0.665062	0.183469	-3.62492	0.000289049	0.00320542
Gm8797	487.828	0.945088	0.260755	3.62443	0.000289596	0.0032092
Isca1	2354.35	0.748641	0.206553	3.62444	0.000289587	0.0032092
Slc25a18	978.667	0.791127	0.21836	3.62304	0.00029116	0.0032231
Rbm12	461.232	-0.729161	0.201369	-3.62101	0.000293451	0.00324115
Ubl4a	963.305	0.687299	0.189833	3.62054	0.000293992	0.00324525
Dnajb2	891.775	-0.800492	0.221134	-3.61994	0.000294675	0.00325164
Gm49492	263.681	-0.865463	0.239093	-3.61977	0.000294865	0.00325258
Rpl37	1899.87	-0.639118	0.17658	-3.61942	0.000295268	0.00325472
Tyw5	820.289	0.819616	0.226483	3.61889	0.000295866	0.00326017
Acvr1c	424.885	-1.64448	0.454537	-3.61792	0.000296978	0.00327126
Otub1	2195.34	0.85019	0.235074	3.6167	0.000298384	0.00328211
Ntsr2	1095.09	0.744029	0.205774	3.61576	0.000299468	0.00329056
AV356131	217.207	1.03931	0.28752	3.61475	0.000300638	0.0033011
Arl6ip5	407.475	1.055	0.29188	3.61451	0.000300922	0.00330189
Srsf7	3224.83	0.813171	0.225151	3.61167	0.000304236	0.00333357
Cd63-ps	4669.67	0.751725	0.208168	3.61115	0.000304839	0.00333783
Pex5l	2062.16	-0.809835	0.224586	-3.6059	0.000311079	0.00339781
R3hdm2	1437.32	-0.826954	0.229379	-3.60519	0.000311923	0.00340584
Gm8518	250.331	0.901632	0.250208	3.60353	0.00031392	0.00342285
Scamp5	1676.2	0.905981	0.251597	3.60092	0.000317093	0.00345143
Pinx1	273.236	0.710445	0.197306	3.60072	0.000317332	0.00345282
Alox5ap	291.995	0.93006	0.258569	3.59696	0.000321962	0.00349468
Mrpl42	11729.8	-0.815393	0.226757	-3.59588	0.000323292	0.00350634
Ankrd12	7822.43	-0.596777	0.165968	-3.59574	0.000323466	0.00350634
Slc35b1	1854.46	0.712361	0.198234	3.59353	0.000326232	0.0035312
Ndufaf3	1151.79	0.809705	0.225372	3.59274	0.000327214	0.00353937
AI593442	2274.12	-0.92879	0.258593	-3.5917	0.000328526	0.00354988
Flt1	337.851	-0.801755	0.223342	-3.5898	0.000330927	0.0035731
Ccdc43	826.244	0.659771	0.183794	3.58973	0.000331018	0.0035731
Ubxn7	195.308	-0.800874	0.223122	-3.58939	0.000331448	0.0035765
Zbtb22	288.627	-0.88639	0.24697	-3.58906	0.000331871	0.00357983
Fopnl	3198.09	0.727568	0.202827	3.58714	0.000334321	0.00360128
Limk2	906.914	-0.730064	0.20353	-3.58701	0.000334489	0.00360185
Rpp38	418.213	0.898014	0.250398	3.58635	0.000335334	0.00360845
Stx1b	774.516	0.829688	0.231354	3.58622	0.000335506	0.00360906
Gm12191	409.255	0.732298	0.204206	3.58607	0.000335695	0.00360984
Kcnip3	369.18	0.774811	0.216171	3.58425	0.000338047	0.00363389
Adi1	416.79	0.844838	0.235765	3.58339	0.000339161	0.00364085
Rac1	2390.06	0.629066	0.175564	3.58311	0.00033953	0.00364356
Rpl34-ps1	1686.38	0.703626	0.196388	3.58283	0.000339895	0.00364497
Etfbkmt	408.818	0.896691	0.250293	3.58257	0.000340227	0.00364727
Arpc3	1039.06	0.826903	0.230877	3.58157	0.000341533	0.00365751
Grpel1	2943.28	0.745979	0.208292	3.5814	0.000341753	0.00365861
Syce2	2256.18	-0.738982	0.206466	-3.5792	0.000344643	0.00368283
Med27	438.759	0.716734	0.200265	3.57893	0.000345001	0.00368453
Dnmt3a	2845.75	-0.707387	0.197697	-3.57814	0.000346045	0.00368855
Cln3	180.478	0.80878	0.226096	3.57715	0.000347367	0.00369968
Bpnt1	1680.82	-0.60454	0.169017	-3.5768	0.000347826	0.0037033
Polr2d	1760.19	0.858485	0.24006	3.57613	0.000348716	0.00371025
Ubqln4	1101.38	-0.754572	0.21102	-3.57583	0.000349122	0.00371244
Rpain	1296.5	0.703731	0.196804	3.5758	0.00034916	0.00371244
Mcrip1	816.799	1.0639	0.297564	3.57537	0.000349735	0.00371602
Dennd4b	700.295	-0.705736	0.197416	-3.57486	0.000350413	0.00372103
Ppm1h	977.75	-1.00961	0.282507	-3.57373	0.000351932	0.00373429
Eno1	13521.7	0.821765	0.229996	3.57296	0.000352974	0.00374025
Hspbp1	872.135	1.0747	0.300804	3.57276	0.000353245	0.00374059
Apoc1	701.295	0.785244	0.219787	3.57276	0.000353243	0.00374059
Nkain4	913.025	0.710886	0.19903	3.57175	0.000354607	0.00375119
Camkmt	336.863	0.791863	0.221717	3.5715	0.000354939	0.00375343
Rtf2	864.874	0.67746	0.18973	3.57066	0.000356083	0.00376425
Pigp	1767.26	0.758181	0.212361	3.57024	0.00035665	0.0037669
Vps45	579.62	0.86404	0.242066	3.56943	0.000357753	0.00377424
Tmbim4	2007.77	0.738387	0.206876	3.56922	0.000358041	0.00377601
Cep290	1533.61	-0.543414	0.152299	-3.56807	0.000359624	0.00379014
Chchd4	895.688	0.826631	0.231864	3.56516	0.00036364	0.00382472
Rpl27a	1103.11	-0.653631	0.183414	-3.56368	0.000365687	0.00384236
Npas4	442.897	-1.65328	0.463921	-3.56372	0.000365635	0.00384236
Gm37965	381.362	-0.819315	0.230301	-3.55758	0.000374292	0.00392221
Vcp	3004.72	-0.600007	0.168706	-3.55653	0.000375787	0.00393524
Med21	1482.75	0.706002	0.198556	3.55567	0.000377013	0.00394213
Bloc1s2	1156.51	0.611751	0.172163	3.55332	0.000380403	0.00396497
Pnoc	381.32	0.772922	0.217682	3.5507	0.000384213	0.00399567
Tomm40	453.807	0.9812	0.276529	3.54827	0.000387776	0.00402567
Flrt1	417.201	-0.902531	0.254396	-3.54774	0.000388559	0.00403246
Ppie	290.085	1.21054	0.34123	3.54758	0.000388786	0.00403348
Rab33a	789.497	0.710103	0.200205	3.54689	0.000389814	0.00404146
Gm10819	202.978	1.05674	0.298082	3.54514	0.0003924	0.00405883
Tiprl	1869.64	0.710378	0.200386	3.54505	0.000392544	0.00405897
Zbtb21	1922.71	-1.54957	0.437273	-3.54371	0.000394543	0.00407424
Pole3	716.492	0.639527	0.180478	3.54353	0.000394813	0.00407569
Col4a3bp	1081.29	-0.745495	0.210522	-3.54118	0.000398342	0.0041064
Ibtk	893.854	-0.562378	0.158845	-3.54041	0.000399502	0.00411186
Irs2	1613.18	-0.702409	0.198415	-3.54011	0.000399962	0.00411514
Fkbp14	386.051	0.66152	0.186945	3.53857	0.000402294	0.00412993
Tmem11	629.989	0.719211	0.203355	3.53673	0.000405106	0.0041531
Pef1	402.447	0.698687	0.197597	3.53592	0.000406356	0.00416454
Vstm2b	803.968	-0.565691	0.160003	-3.5355	0.000407005	0.00416846
Fcgr2b	867.524	0.783153	0.221534	3.53514	0.000407552	0.0041727
Zwint	13059.2	0.949319	0.268607	3.53423	0.000408964	0.00418441
Paxx	713.943	0.985448	0.278905	3.53327	0.000410449	0.00419822
Gm7332	197.469	0.991366	0.280614	3.53285	0.00041111	0.00420218
Grem2	203.285	-0.950791	0.269154	-3.53252	0.000411621	0.0042047
Gm6123	354.316	1.09888	0.3111	3.53225	0.000412035	0.00420755
Prelid1	1206.46	0.722105	0.204499	3.53109	0.000413854	0.00422337
Snx15	417.8	0.845542	0.239455	3.53111	0.000413818	0.00422337
Top2b	3153.41	-0.580676	0.164466	-3.53068	0.000414487	0.00422706
Elof1	1827.02	0.990046	0.280521	3.52931	0.000416643	0.00424767
Pigyl	1653.3	0.830551	0.235348	3.52904	0.00041707	0.00425063
Asb3	486.686	0.865817	0.24554	3.52617	0.000421609	0.00428709
Rbm10	615.475	-0.763641	0.216576	-3.52597	0.000421942	0.00428907
5330406M23Rik	357.026	-0.795572	0.225774	-3.52375	0.000425481	0.00432035
S100a11	537.08	0.995691	0.282641	3.52281	0.000426998	0.00433103
Cep63	570.674	-0.663082	0.188228	-3.52275	0.000427086	0.00433103
Ralgds	592.118	0.912955	0.259282	3.52109	0.00042977	0.00435448
Tspyl4	2128.37	-0.545016	0.15479	-3.521	0.000429916	0.00435454
Stard3nl	2501.13	0.660648	0.187719	3.51935	0.000432605	0.00437194
Zbtb10	328.407	-0.711389	0.202258	-3.51724	0.000436055	0.00439631
Acer3	822	0.857865	0.243907	3.51719	0.000436143	0.00439631
Csk	207.591	0.815235	0.231786	3.51718	0.000436152	0.00439631
Gnal	1359.76	-0.577921	0.164305	-3.51738	0.000435836	0.00439631
Cntrob	180.353	-0.854339	0.24292	-3.51695	0.00043653	0.00439728
Ddx39	269.006	0.824096	0.234341	3.51666	0.000437018	0.0043982
Map1lc3a	1287.13	1.01732	0.289312	3.51636	0.000437515	0.0044001
Epas1	1533.01	-0.702175	0.199685	-3.51641	0.000437423	0.0044001
Ptges3-ps	352.889	0.928331	0.264047	3.51579	0.000438454	0.00440717
Sprn	871.28	0.642461	0.182746	3.51559	0.000438783	0.00440717
Zfp81	643.679	-0.727592	0.20696	-3.51562	0.000438728	0.00440717
Spock1	958.23	-0.812189	0.231175	-3.51331	0.000442563	0.00443372
Actr2	70213.6	-1.63196	0.464565	-3.51287	0.000443296	0.00443964
Capza1	470.404	0.729792	0.207764	3.51261	0.00044373	0.0044404
Mea1	1784.08	0.734993	0.209323	3.51129	0.000445939	0.00445753
Gm12350	2242.92	0.701429	0.199998	3.50718	0.000452889	0.00451255
1110004F10Rik	5668.72	0.813591	0.232108	3.50522	0.000456226	0.00454146
Gm45441	151.142	-1.15532	0.329694	-3.50422	0.00045794	0.00455706
Gm11478	1798.65	0.748832	0.21372	3.5038	0.000458667	0.00456284
Ino80d	650.43	-0.658855	0.188147	-3.50181	0.000462114	0.00458982
Ap4s1	1251.62	0.584615	0.166965	3.50141	0.000462802	0.0045952
Imp4	424.494	0.690803	0.197395	3.4996	0.000465954	0.00461768
Gnptg	1165.19	0.638075	0.182369	3.49882	0.000467323	0.0046283
Mrpl14	1244.02	0.632233	0.180804	3.49678	0.00047091	0.00466087
Mtmr14	186.415	1.13035	0.323399	3.49522	0.000473676	0.00468083
Wnk1	6588.31	-0.686882	0.196537	-3.49493	0.000474185	0.00468405
Cenpv	371.723	-0.692817	0.198246	-3.49474	0.000474524	0.00468476
Taf9b	464.835	0.829437	0.237391	3.49397	0.000475894	0.00469532
Uqcrfs1	3937.98	0.626311	0.179283	3.49342	0.00047688	0.00470208
Dcaf4	239.776	0.847248	0.242552	3.49306	0.000477516	0.00470537
Calcrl	369.424	-0.968432	0.277455	-3.49042	0.000482271	0.00473813
Nt5c3	1120.27	0.798151	0.228665	3.49048	0.000482155	0.00473813
mt-Nd3	157.068	-1.13067	0.32394	-3.49037	0.000482358	0.00473813
Ifngr1	721.526	0.675752	0.193644	3.48965	0.000483645	0.00474778
Jpt1	2175.36	0.774224	0.222018	3.48721	0.00048808	0.0047823
Acap3	393.829	1.19726	0.343359	3.48691	0.000488635	0.00478552
Pcna-ps2	521.06	0.92098	0.264155	3.48652	0.000489356	0.00478879
Dhx8	605.704	-0.661277	0.189691	-3.48607	0.000490173	0.00479527
Rab40c	337.556	0.918896	0.263601	3.48593	0.000490427	0.00479626
Tmem230	699.442	0.766096	0.219903	3.4838	0.000494357	0.00483015
Cd38	826.52	0.746947	0.21446	3.48292	0.000495981	0.00484147
Adhfe1	584.91	0.818941	0.23515	3.48264	0.000496504	0.00484506
Nol6	366.351	0.964964	0.27713	3.48199	0.000497711	0.00485533
Mrpl44	634.38	0.672471	0.193138	3.48181	0.000498029	0.00485691
Ift22	1564.78	0.71897	0.206531	3.48117	0.000499225	0.00486432
Gm10925	428.921	1.05666	0.303576	3.4807	0.000500105	0.004865
B9d1	541.526	0.639888	0.183864	3.48023	0.000500985	0.00487052
Rpl17-ps5	168.908	0.856143	0.246049	3.47956	0.000502237	0.00488118
Sec14l1	1431.46	0.752116	0.216243	3.4781	0.000504972	0.0049047
Maff	178.997	-0.910888	0.261949	-3.47735	0.000506401	0.00491414
Rpl34	2872.25	0.62937	0.181097	3.47532	0.000510245	0.00494258
Atp5pb-ps	686.856	0.746638	0.214884	3.47461	0.0005116	0.00495213
Trim13	254.833	0.909018	0.261659	3.47405	0.00051266	0.00495649
Cpq	725.734	0.870226	0.250598	3.47259	0.000515454	0.00497863
Nlk	1127.46	-0.83287	0.239886	-3.47194	0.000516704	0.00498607
Mchr1	321.533	-0.918438	0.264644	-3.47046	0.000519563	0.00500973
Nit2	516.302	1.03325	0.29778	3.46983	0.000520788	0.00501928
Inafm1	455.456	-0.761149	0.219501	-3.46764	0.000525058	0.00505731
Gm43336	176.503	-1.07265	0.309449	-3.46633	0.000527613	0.00506941
Lsm10	870.449	0.808029	0.233175	3.46534	0.000529569	0.00508663
Tpt1-ps5	169.724	-0.755402	0.218028	-3.4647	0.000530829	0.0050956
Bud31	1985.35	0.660137	0.190624	3.46303	0.000534131	0.00511786
Soat1	1633.61	-0.567081	0.163795	-3.46214	0.000535898	0.00513163
Slc25a20	459.795	0.791459	0.228652	3.46141	0.000537357	0.00514245
Oaz1	1905.62	0.798639	0.23075	3.46106	0.000538052	0.00514752
Ngef	216.816	1.07485	0.310625	3.46027	0.000539632	0.00515631
Mtss1	1208.82	-0.656596	0.189749	-3.46035	0.000539478	0.00515631
Gbp2	381.879	1.20998	0.349881	3.45826	0.000543682	0.00518708
Igsf8	1002.3	-0.626643	0.181226	-3.4578	0.000544601	0.00519426
Rps3a1	8728.18	-0.65501	0.189434	-3.45772	0.000544777	0.00519435
Fam160b2	202.604	-1.12659	0.325843	-3.45745	0.00054532	0.00519635
Mrpl39	1205.12	0.648901	0.18773	3.45657	0.000547096	0.00520828
Psph	1733.71	0.559665	0.161994	3.45486	0.000550582	0.00523371
Agbl3	494.268	0.864718	0.250337	3.45422	0.00055189	0.00524455
Tmem9	1049.31	0.741648	0.214751	3.45353	0.000553299	0.00525634
Plscr2	714.612	0.938695	0.271879	3.45262	0.000555176	0.00527097
Osbp	989.172	-0.746581	0.216258	-3.45226	0.000555906	0.00527629
Med29	262.589	0.75915	0.219925	3.45186	0.000556742	0.00528262
3222401L13Rik	282.702	0.70701	0.204859	3.4512	0.000558103	0.00529232
Mrpl23-ps1	1817.02	0.673553	0.195204	3.4505	0.000559548	0.00530119
Cdkn2d	1261.5	0.876078	0.253964	3.44961	0.000561399	0.0053155
Rtn4	8840.57	-0.648401	0.187988	-3.44915	0.000562349	0.00532126
Bex4	1121.44	-0.688825	0.199727	-3.44883	0.000563025	0.00532605
Prnp	27715.6	-0.642934	0.186451	-3.44827	0.000564197	0.00533552
Hmgn5	900.813	-0.60867	0.176527	-3.44803	0.000564701	0.00533867
Gm9774	366.93	1.01441	0.294216	3.44785	0.000565071	0.0053397
Nucb1	338.041	0.744099	0.215953	3.44564	0.000569702	0.0053778
Klhl20	543.566	-0.878765	0.25505	-3.44546	0.000570082	0.00537976
Ensa	6887.84	0.735469	0.213542	3.44415	0.000572863	0.00539785
Ccdc88a	7211.83	-0.686782	0.199436	-3.44362	0.000573981	0.00540512
Ntan1	3118.69	0.627201	0.182255	3.44133	0.000578854	0.00544116
Exoc6b	948.659	0.590356	0.17159	3.4405	0.000580631	0.00545294
Galk2	492.62	0.834255	0.242492	3.44034	0.00058099	0.00545361
Tenm2	2464.42	-0.624206	0.181439	-3.44031	0.000581053	0.00545361
Rbm17	1390.97	-0.607685	0.176727	-3.43855	0.000584829	0.00548411
Npas3	4684.99	-0.939449	0.273229	-3.43832	0.000585345	0.00548565
Zfp516	306.061	-0.718687	0.209041	-3.43802	0.000585974	0.00548825
Rpl7a	599.012	0.65184	0.189617	3.43767	0.000586741	0.00549379
Gpx7	246.272	0.864769	0.251619	3.43682	0.000588597	0.00550459
Haus7	255.381	0.834298	0.242757	3.43676	0.000588721	0.00550459
Apobec1	416.662	0.798606	0.232541	3.43427	0.000594161	0.00555161
Gstm5	6508.23	0.729032	0.21229	3.43413	0.000594452	0.00555266
Fam76a	1852.19	-0.531488	0.154773	-3.43398	0.000594785	0.00555412
Chd2	2220.73	-0.678067	0.197595	-3.4316	0.000600039	0.00559314
Cyp2j9	359.788	0.819024	0.238721	3.43089	0.000601606	0.00560439
Fnbp1l	947.604	-0.824816	0.240447	-3.43034	0.00060283	0.00561078
Ndufs4	4469.34	0.62811	0.183123	3.43	0.000603586	0.00561405
Pacsin1	1249.73	-0.613062	0.178801	-3.42875	0.000606377	0.00563539
Cyp4f17	659.056	-1.00745	0.29387	-3.42822	0.00060755	0.00564293
Panx2	229.878	-0.893365	0.260677	-3.4271	0.000610073	0.00566131
Lgi2	821.043	-0.695057	0.202844	-3.42655	0.000611299	0.00567101
Gps2	257.485	0.846832	0.247269	3.42474	0.000615396	0.00570353
Ahcyl1	4773.55	0.688433	0.201035	3.42445	0.000616046	0.00570656
Rnf10	1148.47	0.731791	0.213715	3.42414	0.000616754	0.00570973
Prps1	1828.42	0.851392	0.248643	3.42415	0.00061672	0.00570973
Jtb	2366.65	0.708093	0.206833	3.4235	0.000618201	0.00572143
Gm5089	595.614	0.812263	0.237274	3.4233	0.000618646	0.00572385
Nek6	1175.22	0.578467	0.168999	3.4229	0.000619566	0.00573066
Swi5	6309.99	0.652169	0.190682	3.4202	0.00062576	0.00578411
Txn1	5566.03	0.671516	0.196334	3.42028	0.000625573	0.00578411
Mex3b	563.387	-0.886712	0.259264	-3.42011	0.000625949	0.00578411
Car4	364.083	0.994142	0.290706	3.41975	0.000626797	0.00578726
Pdzd11	1213.75	0.624538	0.182627	3.41976	0.000626773	0.00578726
Pdzrn4	319.596	-0.826269	0.241628	-3.41959	0.000627161	0.0057889
C1galt1c1	970.725	0.900043	0.263267	3.41875	0.000629104	0.00580512
Atp6v1e1	8632.63	0.652967	0.191052	3.41774	0.00063143	0.00582183
Ndfip1	20533.2	0.831454	0.243277	3.41772	0.000631474	0.00582183
Mta1	435.535	-0.798649	0.233689	-3.41757	0.000631818	0.00582328
Cdv3	1734.86	-0.565226	0.16541	-3.41713	0.000632862	0.00582946
Cryz	451.293	0.72834	0.213157	3.41691	0.000633365	0.00583237
Mtss2	886.154	0.670548	0.196265	3.41654	0.000634218	0.00583851
Cd14	456.977	0.975805	0.285645	3.41615	0.000635139	0.00584354
Khdrbs3	4695.55	-0.56874	0.16658	-3.41421	0.000639665	0.00588302
Epc1	649.794	-0.772871	0.226391	-3.41388	0.000640442	0.00588712
Ppp2r3c	590.124	0.842792	0.246939	3.41296	0.000642616	0.00590189
Cab39l	528.616	0.75825	0.222201	3.41246	0.000643801	0.00591104
D130017N08Rik	260.083	-0.805202	0.236048	-3.41118	0.000646827	0.0059335
Gm6136	3841.96	0.561186	0.164525	3.41095	0.000647359	0.00593498
Gm20075	928.59	0.850587	0.249478	3.40947	0.000650893	0.00596213
Rab13	524.232	0.638052	0.187265	3.40721	0.000656299	0.00600459
Lrba	348.228	-0.818573	0.240307	-3.40637	0.000658326	0.00601967
Ndufaf8	828.111	0.891391	0.261777	3.40515	0.000661275	0.0060395
Mapk1ip1l	1280.49	-0.705841	0.207304	-3.40487	0.000661962	0.00604237
Fcrls	1176.7	0.759134	0.223091	3.4028	0.000666988	0.00607745
Lonrf1	286.111	-0.686565	0.20177	-3.4027	0.000667232	0.0060779
Tomm70a	5471.52	-0.666385	0.195908	-3.40153	0.000670108	0.00610232
Snrpd3	2821.34	0.75256	0.221358	3.39973	0.000674513	0.00613528
Ier5	1175.85	-0.745775	0.219457	-3.39827	0.000678133	0.00615923
Tmem192	407.151	0.685097	0.201688	3.39682	0.000681743	0.00618302
Gtf2e2	1275.18	0.860405	0.253314	3.39659	0.000682304	0.00618632
Mdp1	661.569	0.740604	0.218057	3.39638	0.000682832	0.00618751
Selenon	245.988	0.914986	0.269477	3.39541	0.000685247	0.00620759
Pus1	242.18	-0.795962	0.234585	-3.39307	0.000691146	0.00625377
Cux2	211.22	-1.00727	0.296886	-3.39278	0.000691876	0.00625856
Nat14	695.919	0.629782	0.18563	3.39268	0.000692119	0.00625895
Gadd45b	303.853	-0.905551	0.266982	-3.39181	0.000694319	0.00627624
Lix1l	779.971	-0.790608	0.233148	-3.39101	0.000696366	0.00629188
Cmss1	530.219	0.669572	0.197465	3.39083	0.000696809	0.00629242
Ints13	819.687	-0.630933	0.186119	-3.38995	0.000699062	0.00631076
Gm44235	1317.26	-1.48955	0.439443	-3.38964	0.000699836	0.00631332
Tmub2	726.429	0.63898	0.188512	3.3896	0.000699952	0.00631332
Snhg1	954.533	-0.658849	0.194406	-3.38904	0.00070138	0.00632255
Tmem178	1277.76	-0.659288	0.194572	-3.3884	0.000703023	0.00633553
Dazap1	294.112	-0.866102	0.255953	-3.38383	0.000714814	0.00642324
Med22	291.861	0.838603	0.247876	3.38315	0.000716595	0.00643369
Gm12854	219.037	1.15849	0.342491	3.38254	0.000718186	0.00644612
Snrpa	415.549	0.714577	0.211285	3.38205	0.000719464	0.00645388
Wdr74	919.372	0.617633	0.182679	3.38097	0.000722316	0.0064776
Nnmt	320.707	0.841814	0.248998	3.38081	0.000722722	0.00647938
Npas2	525.406	-1.05447	0.311927	-3.38049	0.000723554	0.00648446
Ahcyl2	1026.58	0.661032	0.195727	3.37732	0.000731957	0.00654713
Eif2s3x	687.166	-0.66018	0.195598	-3.37519	0.000737645	0.00659046
Zdhhc5	424.055	-0.810692	0.240219	-3.3748	0.000738687	0.006596
Glmn	294.634	1.00677	0.298509	3.37267	0.000744437	0.00663762
Wdr83os	1655.71	0.587896	0.174315	3.3726	0.000744624	0.00663762
Safb2	821.424	-0.712999	0.211509	-3.371	0.000748945	0.00666852
Ccp110	1079.95	-0.692315	0.205383	-3.37085	0.000749356	0.00667027
Npr3	300.897	-0.903655	0.268112	-3.37043	0.000750497	0.00667852
Ctsd	10087.3	0.88088	0.261478	3.36885	0.000754813	0.00671311
BC064078	262.073	1.0136	0.301	3.36744	0.000758706	0.00673824
Pnpla8	4675.34	-0.595602	0.176872	-3.36742	0.000758744	0.00673824
Lmf1	252.903	0.810131	0.240584	3.36735	0.000758934	0.00673824
Tmem208	1055.86	0.71894	0.213515	3.36717	0.000759451	0.00673899
Copg1	2192.71	0.601564	0.178671	3.36687	0.000760255	0.00674421
Trappc2	2389.5	0.921366	0.273663	3.36679	0.000760477	0.00674426
Arpc5l	5109.87	0.669635	0.198904	3.36663	0.000760931	0.00674446
Xaf1	547.613	0.709326	0.210692	3.36665	0.00076086	0.00674446
Ramp2	172.547	0.884456	0.262823	3.36522	0.000764834	0.00677136
Gsg1l	261.198	-0.92684	0.275449	-3.36484	0.000765885	0.00677683
Hacd4	859.873	0.717702	0.213376	3.36355	0.000769473	0.00680086
Hmgcl	868.307	0.765684	0.227724	3.36234	0.000772852	0.00682686
Mrpl28	2368.83	0.905907	0.269426	3.36236	0.000772792	0.00682686
Srgn	1646.1	0.876661	0.26076	3.36195	0.000773945	0.00683458
Pea15a	10548.8	0.533388	0.158658	3.36186	0.00077419	0.00683481
Gigyf1	401.812	-0.955325	0.284209	-3.36135	0.000775628	0.00684364
Polr1d	1573.9	0.704861	0.209746	3.36055	0.000777888	0.00686164
Rbms3	1274.41	-0.564378	0.168058	-3.35824	0.000784398	0.00690497
Man2a2	1436.27	-0.642991	0.191505	-3.35756	0.000786323	0.0069126
Tsc22d1	8778.31	0.687838	0.204933	3.35641	0.000789621	0.00693964
Itm2b	32299.8	0.655757	0.195431	3.35544	0.000792378	0.00696191
Frat1	259.722	-0.712787	0.212572	-3.35316	0.000798953	0.00700981
Znhit3	1652.04	0.775198	0.231202	3.3529	0.00079969	0.00701431
Fam118b	365.269	0.73231	0.218444	3.3524	0.000801155	0.00702518
Add1	2540.95	0.700158	0.208919	3.35134	0.000804216	0.00704807
Idnk	1245.32	0.765553	0.228738	3.34686	0.000817339	0.00713304
Mrpl37	452.582	0.892615	0.266996	3.34318	0.000828242	0.00722011
Rock2	7860.46	-0.70623	0.211273	-3.34273	0.000829584	0.00722674
Gde1	2754.39	0.62118	0.185857	3.34224	0.000831046	0.00723446
Adora1	2234.34	-0.639227	0.191272	-3.34197	0.00083185	0.00723944
Cbr1	1489.55	0.693053	0.207385	3.34186	0.000832196	0.00724043
1190007I07Rik	266.433	0.746407	0.223441	3.34051	0.000836247	0.00726555
Lypd1	276.896	-0.938321	0.281012	-3.33907	0.00084059	0.00729314
Nup98	694.621	-0.884632	0.265027	-3.33789	0.000844165	0.00732009
Tmem80	526.126	0.64999	0.194786	3.33695	0.00084703	0.00733677
Gm10076	2435.06	0.612336	0.183532	3.3364	0.000848713	0.00734727
Asnsd1	318.98	-0.779095	0.233557	-3.33578	0.00085059	0.00735882
Psmc1	4982.8	0.608227	0.182341	3.33565	0.000850989	0.00735882
Sult4a1	2254.47	-0.7113	0.213325	-3.33434	0.000855008	0.00738335
Plod1	358.212	0.71149	0.21345	3.33329	0.000858261	0.00740324
Gdf11	672.407	-0.780742	0.234271	-3.33264	0.00086026	0.00741843
Gm5526	2040.47	0.719722	0.215993	3.33216	0.000861741	0.00742554
Glyr1	3367.48	-0.529523	0.158912	-3.33217	0.000861706	0.00742554
Timm17b	268.573	0.942643	0.28302	3.33066	0.000866409	0.00746115
Rgs2	3111.54	-0.779616	0.234121	-3.32997	0.000868549	0.00746928
Gm49797	549.294	-0.769789	0.231183	-3.32978	0.000869131	0.00747017
Ptcd2	639.519	0.948313	0.284875	3.32887	0.000871984	0.0074885
Synm	787.036	-0.653575	0.1965	-3.32608	0.000880758	0.0075514
Nefm	992.366	-0.622665	0.187356	-3.32343	0.000889187	0.00761738
Ankrd13b	231.13	1.60641	0.483436	3.32289	0.000890886	0.00762985
Pik3c2b	257.102	-0.871617	0.2624	-3.32171	0.000894683	0.00765396
Zdhhc4	514.105	0.65335	0.196713	3.32134	0.000895857	0.00765981
Mospd1	487.521	1.06169	0.319687	3.32103	0.000896873	0.0076664
Zbtb17	460.167	-0.808724	0.243551	-3.32055	0.000898388	0.00767724
Rps11-ps1	442.252	-0.625151	0.18833	-3.31945	0.000901965	0.00769727
Klhdc4	391.936	-0.88891	0.267885	-3.31825	0.00090584	0.00772191
Cdk4	1283.81	0.771236	0.232463	3.31768	0.000907694	0.00773348
2310011J03Rik	239.391	1.21217	0.365414	3.31724	0.000909115	0.00774137
Fgf12	2489.51	-0.931391	0.280952	-3.31512	0.000916027	0.00779384
Vps26a	1403.16	0.761119	0.229647	3.3143	0.000918721	0.00781038
Atp6v1g1	10328.8	0.61347	0.185113	3.31404	0.00091959	0.00781138
Chac2	720.149	0.95998	0.289657	3.31419	0.000919092	0.00781138
Ehbp1	629.687	-0.678928	0.204892	-3.31358	0.000921081	0.00781555
Sms-ps	375.493	0.733214	0.221409	3.31159	0.000927686	0.00786518
Rpf2	1108.06	0.84694	0.255787	3.31111	0.000929258	0.00787423
Ggnbp2	8464.08	-0.836399	0.252632	-3.31073	0.000930518	0.00788062
Abhd11	422.598	0.889027	0.268535	3.31066	0.000930775	0.00788066
Cdc42bpa	4072.17	-0.607338	0.183468	-3.31031	0.000931925	0.00788826
Cacnb2	768.682	-0.684144	0.206704	-3.30977	0.000933718	0.00789916
Ccn3	2186.48	-0.836343	0.252838	-3.30782	0.000940267	0.00795024
Gng11	560.249	0.707116	0.213815	3.30714	0.000942539	0.00796299
Spag7	1250.54	0.741296	0.22421	3.30626	0.00094549	0.00798144
Prdm16	260.092	-0.729409	0.220662	-3.30555	0.000947915	0.00799543
Comt	1009.44	0.562138	0.170072	3.30529	0.000948768	0.00800046
Pgam1	1585.88	0.794819	0.240483	3.30509	0.000949452	0.00800406
Gm10736	1542.95	0.623101	0.188716	3.30179	0.000960701	0.00807491
Mcee	732.648	0.802016	0.243128	3.29875	0.000971178	0.00814543
Nt5dc3	542.805	1.11494	0.338052	3.29814	0.000973262	0.00816071
Wsb2	806.103	0.719103	0.218089	3.29729	0.000976219	0.00818111
Rnf126	170.478	1.08747	0.329933	3.29602	0.000980643	0.00820948
Ubac2	479.563	0.96171	0.291779	3.29602	0.000980657	0.00820948
Hfe	296.527	0.853965	0.259097	3.29593	0.000980976	0.00820995
Fsd1	271.059	0.807232	0.244966	3.29528	0.000983234	0.00822444
Ube2r2	3616.04	-0.596317	0.181081	-3.29309	0.000990919	0.00827764
Mocs2	2522.09	0.589226	0.178961	3.29248	0.000993077	0.00829165
Folh1	377.507	0.728582	0.221314	3.29207	0.000994539	0.00829677
Gm5617	1191.11	-0.63531	0.192993	-3.29188	0.000995198	0.00829687
Ehbp1l1	193.379	-0.776614	0.235917	-3.2919	0.00099514	0.00829687
Ergic3	1573.11	0.576793	0.175283	3.29063	0.000999623	0.00832361
Tcp11l1	384.818	0.678795	0.206411	3.28856	0.00100702	0.00837627
Dtwd2	257.674	-0.971067	0.295366	-3.28767	0.00101019	0.00839146
Zfp971	168.11	1.01296	0.308154	3.2872	0.00101188	0.00839877
Neo1	1616.51	-0.509643	0.155106	-3.28577	0.00101705	0.00843495
Iqsec3	481.228	0.870383	0.264945	3.28514	0.0010193	0.00844916
Lgals1	7398.88	0.606319	0.184573	3.28498	0.0010199	0.00845191
Rbbp8	230.577	-0.792314	0.241237	-3.28438	0.00102208	0.00846324
Maz	307.282	1.07276	0.326701	3.2836	0.00102489	0.00848421
Kcmf1	2221.24	-0.565375	0.172226	-3.28276	0.00102798	0.008503
Brwd3	485.07	-0.648208	0.197521	-3.28172	0.00103175	0.00852968
Gtf2h3	206.836	0.689807	0.210321	3.27978	0.00103889	0.00857997
Pknox1	170.901	0.78163	0.238374	3.27901	0.00104171	0.00859385
Surf1	2100.94	0.680379	0.207625	3.27696	0.00104932	0.00863835
Smim20	978.445	0.661105	0.201727	3.27722	0.00104835	0.00863835
Sh3gl3	929.051	-0.643562	0.196389	-3.27698	0.00104924	0.00863835
Marcks	8019.92	-0.852593	0.260173	-3.27703	0.00104907	0.00863835
Gm6419	3074.94	-0.777225	0.237177	-3.27698	0.00104925	0.00863835
Ciart	627.929	0.799813	0.244128	3.2762	0.00105214	0.00865928
Tubb5	7790.43	-0.565	0.172543	-3.27455	0.00105832	0.00870097
Dynlt1f	195.136	0.934185	0.285375	3.27354	0.00106211	0.00872751
Dnal4	375.069	0.982453	0.300305	3.27151	0.00106974	0.00877177
Tmem50a	6484.34	0.597964	0.182856	3.27013	0.00107499	0.00880458
Gm7887	454.311	0.868155	0.265659	3.26792	0.00108339	0.00886973
Camk1	1032.87	0.670359	0.205169	3.26734	0.00108562	0.00887867
Gtpbp1	205.187	0.994638	0.304466	3.26683	0.0010876	0.00889022
Dhx9	582.418	-0.62994	0.192912	-3.26542	0.00109302	0.00892129
Slc48a1	1094.11	0.876561	0.26844	3.26539	0.00109312	0.00892129
Ak3	1767.06	0.597512	0.183012	3.26489	0.00109508	0.00893264
Fkbp10	215.947	1.02681	0.314534	3.26453	0.00109645	0.00894147
Nhp2	1829.05	0.723952	0.221815	3.26376	0.00109943	0.00896129
Gm10320	271.828	0.836586	0.256326	3.26376	0.00109946	0.00896129
Mcts2	320.089	0.842802	0.258248	3.26353	0.00110033	0.0089637
Reep2	462.311	0.803423	0.246197	3.26334	0.00110109	0.00896518
Fgfbp3	327.886	-0.81077	0.248507	-3.26256	0.00110411	0.00897575
Pex16	278.497	1.04611	0.320679	3.26217	0.00110561	0.00898095
Dph5	596.289	0.606881	0.186096	3.26112	0.00110973	0.00900507
Carhsp1	1241.79	0.715877	0.219524	3.26104	0.00111005	0.00900533
Pan3	795.387	-0.675684	0.207325	-3.25906	0.00111781	0.00906593
Gtf2b	1094.13	0.656227	0.201368	3.25884	0.0011187	0.00907073
Hacd1	504.551	0.718308	0.220521	3.25732	0.00112468	0.00910982
Lamb2	621.022	-0.758064	0.232763	-3.25681	0.00112673	0.00912163
Llph-ps2	324.245	0.653001	0.200618	3.25494	0.00113415	0.00916792
Sh3yl1	417.563	0.860908	0.26455	3.25423	0.00113699	0.00918328
Mapkbp1	438.15	-0.716192	0.220178	-3.25279	0.00114276	0.0092156
Slc7a1	1165.85	-0.633915	0.194981	-3.25116	0.00114936	0.00925922
Nfkbib	287.368	0.719327	0.221292	3.25058	0.0011517	0.00927407
Yae1d1	581.024	0.619561	0.190662	3.24953	0.00115597	0.00930051
Enoph1	777.051	0.767764	0.236382	3.24799	0.00116225	0.00933656
Myo6	6693.34	-0.754701	0.232418	-3.24717	0.00116557	0.00935605
Naga	421.489	0.812584	0.250421	3.24488	0.00117501	0.00942456
Cacna1i	191.315	1.00709	0.310524	3.24319	0.00118201	0.00946611
Ece1	190.455	-0.900849	0.27792	-3.2414	0.00118944	0.00951584
Fbxo6	478.198	0.667093	0.205854	3.24062	0.00119271	0.00953323
Tmem29	1230.94	0.645522	0.199239	3.23993	0.00119558	0.00954294
Aip	832.153	0.737022	0.227504	3.2396	0.00119699	0.00955176
Rgs1	154.247	-1.24962	0.385758	-3.23938	0.00119788	0.00955376
Pxmp4	295.603	0.722594	0.223195	3.2375	0.00120583	0.00960513
Lss	505.26	-0.623219	0.192505	-3.23741	0.00120621	0.00960565
Bphl	1593.92	0.803652	0.248277	3.23692	0.00120829	0.00961734
2810002D19Rik	152.332	1.23117	0.38058	3.23499	0.00121648	0.00966777
Tsfm	472.249	1.09599	0.338813	3.23479	0.00121731	0.00967187
Ktn1	5999.1	-0.623575	0.192785	-3.23456	0.00121832	0.00967494
Pik3cb	304.376	-0.823207	0.25453	-3.23422	0.00121975	0.0096814
Zfp931	686.918	0.94286	0.291757	3.23166	0.00123072	0.00975608
Twf1	10708	-1.53675	0.475567	-3.23142	0.00123178	0.00975955
Pdha1	1021.2	0.760989	0.235576	3.23034	0.00123645	0.00978904
Mrps28	623.609	0.586989	0.181965	3.22584	0.00125603	0.00991643
Taf1b	563.645	0.707707	0.219398	3.22567	0.00125677	0.0099175
Megf8	896.661	-0.732548	0.227115	-3.22545	0.00125774	0.00991985
Ate1	2890.97	-0.534743	0.165828	-3.22469	0.00126108	0.00994367
Chchd5	515.176	0.626568	0.194351	3.2239	0.00126457	0.00996366
Igf1r	2278.91	-0.539997	0.167609	-3.22177	0.00127399	0.0100177
Bub3	1782.35	0.751098	0.233181	3.22109	0.00127704	0.0100391
Gnl1	1844.27	-0.727318	0.225813	-3.22088	0.00127796	0.0100413
Arhgap24	156.018	-0.92709	0.287869	-3.22052	0.00127957	0.0100489
Tet2	1374.63	-0.868965	0.269838	-3.22032	0.00128046	0.0100534
Cyth4	256.288	0.828523	0.25729	3.2202	0.00128103	0.0100553
Pdcl3	2054.02	0.689802	0.214256	3.21952	0.00128405	0.0100714
6430590A07Rik	436.587	0.593945	0.184636	3.21684	0.00129612	0.0101467
Tmem251	663.016	0.759957	0.236246	3.21681	0.00129625	0.0101467
Ptpmt1	702.075	0.595685	0.185203	3.21639	0.00129815	0.010159
Hnrnph3	941.788	-0.605663	0.188368	-3.21532	0.00130299	0.0101918
Kdm2a	1047.2	-0.627455	0.195177	-3.2148	0.00130535	0.0102026
Ppan	302.211	-0.822155	0.25578	-3.2143	0.00130762	0.0102178
Poglut2	163.431	1.13776	0.354157	3.21257	0.00131552	0.0102718
Skp1a	15027.3	0.690673	0.21508	3.21124	0.00132164	0.0103092
1500009L16Rik	677.01	0.819481	0.255228	3.21078	0.00132375	0.0103205
Cntln	669.685	-0.612872	0.19091	-3.21027	0.00132609	0.0103362
Mapk4	1178.27	-0.709809	0.221176	-3.20925	0.00133082	0.0103705
Pla2g15	220.377	-0.689103	0.214759	-3.20872	0.00133325	0.0103791
Cryzl2	315.199	0.802905	0.250288	3.20792	0.00133699	0.0104004
Mrpl58	1361.42	0.825675	0.257392	3.20785	0.00133733	0.0104005
Psen2	389.682	-0.585606	0.182667	-3.20586	0.00134658	0.0104568
Letmd1	447.731	0.727897	0.227149	3.20449	0.00135302	0.0104989
2810006K23Rik	357.54	0.627369	0.195855	3.20323	0.00135893	0.010537
Il13ra1	165.998	-1.05529	0.329446	-3.20323	0.00135894	0.010537
Gm14325	292.052	0.872346	0.272453	3.20182	0.00136564	0.0105784
Ms4a6b	164.299	1.03152	0.322253	3.20096	0.0013697	0.0106046
Tor1aip1	967.221	-0.693653	0.216774	-3.19989	0.00137481	0.0106412
Yme1l1	5326.65	-1.38116	0.431645	-3.19976	0.00137544	0.0106412
Dyrk1a	2678.53	-0.888412	0.277692	-3.19928	0.00137773	0.0106563
Wasf3	2161.49	-0.578359	0.180794	-3.199	0.00137904	0.0106638
Gm14539	5550.91	-0.474897	0.148516	-3.19762	0.00138568	0.0107045
Rnf182	936.725	-0.624833	0.195472	-3.19653	0.00139093	0.0107397
Cldn12	744.527	-0.636937	0.199318	-3.19559	0.00139548	0.0107642
Mrpl45	1643.83	0.72299	0.226267	3.1953	0.00139685	0.0107721
1700123O20Rik	866.545	0.812752	0.254384	3.19498	0.00139842	0.0107789
Apbb3	331.774	0.691792	0.216615	3.19365	0.00140488	0.010817
Dpysl2	20067.9	-0.772219	0.241832	-3.1932	0.00140706	0.0108241
Washc1	392.611	-0.810406	0.253791	-3.1932	0.00140704	0.0108241
Rpl36-ps12	339.993	0.689489	0.215991	3.19221	0.00141189	0.0108559
Fastk	307.999	1.02774	0.322159	3.19017	0.00142191	0.0109163
Fcgr1	337.418	0.705639	0.221284	3.18884	0.00142844	0.0109562
Csnk2a3	317.327	0.854784	0.268064	3.18873	0.00142897	0.0109575
Hnrnpa2b1	10631.7	-0.602733	0.189044	-3.18832	0.00143104	0.010968
Tut1	236.85	-0.713806	0.223979	-3.18693	0.0014379	0.011017
Zfp385b	1699.02	-0.714284	0.224162	-3.18647	0.00144021	0.0110275
2700062C07Rik	686.952	0.678853	0.213069	3.18606	0.00144223	0.0110375
Gm2999	327.883	1.00607	0.316108	3.18269	0.00145914	0.0111505
Ino80c	379.624	0.71985	0.22622	3.18209	0.00146218	0.0111639
Wdr18	554.827	0.67458	0.212076	3.18084	0.00146851	0.0112057
Tpd52l2	1883.52	0.651672	0.204924	3.18006	0.00147242	0.0112246
Qsox2	278.712	0.645255	0.202921	3.17983	0.0014736	0.0112308
C030015E24Rik	247.053	-0.808673	0.254339	-3.1795	0.00147527	0.0112408
Faf1	1184.64	-0.58879	0.185219	-3.17889	0.00147839	0.0112481
Scfd1	1761.14	0.772642	0.243032	3.17918	0.00147692	0.0112481
Gm5456	200.875	0.896056	0.281876	3.1789	0.00147835	0.0112481
Cgrrf1	633.37	0.561579	0.176655	3.17896	0.00147806	0.0112481
Lage3	1718.04	0.520302	0.16369	3.17859	0.00147994	0.0112571
Nudcd2	1549.73	0.666482	0.2097	3.17826	0.00148162	0.0112672
Lrrc59	804.91	0.73166	0.230265	3.17747	0.00148565	0.011288
Kcna1	1527.61	-0.657077	0.206813	-3.17715	0.00148729	0.011292
Nif3l1	622.677	0.737692	0.232281	3.17586	0.00149395	0.011325
Gm12696	634.385	0.599198	0.188787	3.17393	0.0015039	0.0113839
Anp32a	3840.15	-0.637082	0.200773	-3.17315	0.00150792	0.0114061
Srp9	4024.82	0.60898	0.191965	3.17235	0.0015121	0.0114323
Fam45a	1302.85	0.720598	0.227276	3.17059	0.00152132	0.0114935
Fxn	308.364	0.883329	0.278654	3.16998	0.00152449	0.0115118
Wwc1	2468.84	-0.725231	0.228836	-3.16921	0.00152852	0.0115395
Smo	257.713	0.742254	0.234239	3.16879	0.00153076	0.0115536
Ccnh	2253.56	0.741334	0.23396	3.16863	0.00153158	0.011557
Ndufa10	4747.69	0.642984	0.203021	3.16708	0.00153979	0.0116077
Gm15501	762.71	0.746334	0.235729	3.16607	0.00154514	0.0116368
Med13l	2299.89	-0.554239	0.175075	-3.16572	0.001547	0.011648
Hsd17b12	936.156	0.663588	0.20973	3.16402	0.00155607	0.0117107
Ms4a6d	428.184	1.49587	0.473266	3.16073	0.00157372	0.0118235
Gm12418	188.054	0.816772	0.258452	3.16025	0.00157633	0.0118377
Ddt	205.685	0.724277	0.229271	3.15905	0.00158286	0.011875
Fuca1	2702.1	0.618607	0.195825	3.15897	0.00158326	0.0118752
Morn2	626.326	0.706515	0.223674	3.15868	0.00158483	0.0118841
Ptcd3	458.577	0.76995	0.243883	3.15705	0.00159377	0.0119454
Nenf	1437.54	0.607846	0.192574	3.15643	0.00159715	0.0119622
Ap2s1	2789.82	0.868805	0.275317	3.15566	0.00160136	0.0119822
Usp35	799.807	-0.698003	0.221185	-3.15574	0.00160089	0.0119822
Copz2	1173.12	0.867561	0.27504	3.15431	0.00160876	0.0120318
Hk2	1012.1	-0.586557	0.18611	-3.15166	0.00162342	0.0121269
Gtf2h2	742.56	0.698311	0.221606	3.15114	0.00162636	0.0121431
Ppp1r36	178.051	1.14137	0.362301	3.15034	0.00163082	0.0121676
Stx4a	882.459	-0.680322	0.216053	-3.14887	0.001639	0.0122095
Oxsr1	649.165	-0.604112	0.191852	-3.14884	0.00163918	0.0122095
Smim10l2a	193.974	-0.753656	0.239386	-3.14829	0.0016423	0.0122299
S100a1	10377.8	0.619628	0.196846	3.14777	0.00164521	0.012247
Gpr34	625.972	0.803566	0.255299	3.14754	0.00164648	0.0122522
Mbp	16300.5	0.662798	0.210679	3.14601	0.00165516	0.0122992
Tcaf1	5301.56	-0.517823	0.164611	-3.14573	0.00165671	0.0123049
Snupn	451.106	0.705351	0.224352	3.14394	0.00166687	0.0123569
Sigmar1	163.284	0.974098	0.309897	3.1433	0.00167054	0.0123811
Atp9a	1051.36	0.869836	0.276777	3.14273	0.0016738	0.0124023
Gm13182	242.136	-0.900348	0.286496	-3.14262	0.00167444	0.0124042
Caml	1704.1	0.695262	0.221256	3.14235	0.00167599	0.0124127
Cdc23	327.654	0.886827	0.282238	3.14213	0.00167726	0.0124191
2700097O09Rik	323.777	0.754717	0.240288	3.14088	0.00168438	0.0124599
Plgrkt	1085.62	0.664462	0.211653	3.13939	0.001693	0.0125132
Usp12	278.143	0.683664	0.217858	3.13812	0.00170033	0.0125602
Scp2	5186.11	0.666192	0.212304	3.13791	0.00170156	0.0125633
Tesc	514.047	-0.825137	0.262954	-3.13795	0.00170132	0.0125633
Gm6368	194.947	-0.765367	0.24392	-3.13778	0.00170232	0.012566
Rbfox3	2240.73	-0.628532	0.200339	-3.13735	0.00170485	0.0125729
Men1	305.914	0.63887	0.203725	3.13595	0.00171298	0.0126267
Tspan3	12235.3	0.657165	0.209618	3.13507	0.00171816	0.0126619
Pacc1	201.933	0.82071	0.261806	3.1348	0.00171968	0.012669
Gm9830	230.13	1.04771	0.334224	3.13476	0.00171994	0.012669
Ociad1	2414.82	0.58232	0.185781	3.13444	0.00172182	0.0126782
Fkbp8	1769.75	0.864781	0.275905	3.13434	0.00172241	0.0126782
Rab5a	1621.37	1.36773	0.436361	3.1344	0.00172208	0.0126782
Src	248.503	0.85963	0.274268	3.13427	0.00172285	0.0126785
Txndc5	576.125	0.638004	0.203598	3.13364	0.00172654	0.0126938
St13	21057.2	-1.36099	0.434311	-3.13367	0.00172635	0.0126938
C87436	407.961	0.672158	0.214594	3.13223	0.00173482	0.0127485
Scg5	10492.8	0.598998	0.191268	3.13172	0.00173786	0.0127679
Pdcd6	4319.75	0.651275	0.207976	3.13148	0.00173925	0.0127691
Gpr17	171.385	0.867012	0.276985	3.13018	0.00174701	0.01282
Ccdc90b	613.959	0.804494	0.25703	3.12996	0.00174832	0.0128266
Mecr	381.261	0.963387	0.307807	3.12985	0.00174898	0.0128285
Gm28791	197.473	-0.899988	0.287596	-3.12935	0.00175193	0.0128471
Rps6kc1	440.101	-0.573402	0.183263	-3.12884	0.00175497	0.0128633
Mgat2	1121.13	-0.584448	0.186816	-3.12847	0.00175718	0.0128765
Enah	4299.6	-0.650031	0.207903	-3.12661	0.00176833	0.0129309
Ldah	1358.48	0.607758	0.194381	3.12663	0.0017682	0.0129309
Zfp317	1939.06	-0.905906	0.289776	-3.12623	0.00177064	0.0129387
Rap2a	2507.98	-0.609248	0.194879	-3.12629	0.00177026	0.0129387
Keap1	547.646	-0.663343	0.212225	-3.12566	0.00177404	0.0129574
Kdm6a	831.876	-0.608361	0.194711	-3.12443	0.00178151	0.0129968
Gm11598	430.225	0.598309	0.191513	3.12413	0.00178334	0.0130041
Fam174a	1872.1	-0.524539	0.16794	-3.12338	0.00178789	0.0130281
Nucks1	5453.79	-0.537461	0.172074	-3.12344	0.00178751	0.0130281
9130401M01Rik	376.881	-0.714954	0.228912	-3.12326	0.00178857	0.0130301
Tspan13	11541.7	0.566864	0.181517	3.12292	0.00179065	0.0130421
Tnfaip3	196.922	-0.749609	0.240258	-3.12001	0.00180843	0.0131502
Ppia	481.956	0.596066	0.191085	3.11937	0.00181238	0.0131727
Satb1	1383.58	-0.661534	0.212102	-3.11895	0.00181498	0.0131886
Eif2b3	810.392	0.807368	0.258885	3.11864	0.00181688	0.013198
Nbdy	1340.48	0.6354	0.203791	3.11791	0.0018214	0.0132199
Ccdc157	373.45	0.597454	0.191635	3.11767	0.00182287	0.0132274
Myadm	246.286	-0.798874	0.256294	-3.11702	0.0018269	0.0132536
Cops7a	684.883	0.696111	0.223366	3.11647	0.00183033	0.0132713
Eef1b2	6939.8	-0.668882	0.214641	-3.11628	0.00183148	0.0132745
Tmem231	204.029	-0.749798	0.240695	-3.11514	0.00183856	0.0133165
Rabl2	675.386	0.70262	0.225555	3.11507	0.00183902	0.0133168
Zfp706	8813.63	0.617694	0.198323	3.11459	0.001842	0.0133353
Uqcrc2	4442.43	0.677651	0.217601	3.1142	0.00184446	0.0133376
Ciao2b	825.78	0.781435	0.250923	3.11425	0.00184416	0.0133376
Pex12	279.136	0.77405	0.248552	3.11423	0.00184423	0.0133376
Crcp	865.509	0.763074	0.245069	3.11372	0.00184746	0.0133531
Gm44798	162.069	-0.923135	0.296681	-3.11154	0.00186114	0.013424
Cd320	310.589	0.794999	0.255547	3.11097	0.00186473	0.0134468
Zdhhc9	220.53	0.796636	0.256096	3.1107	0.00186647	0.0134563
Oaz2	1287.61	0.58532	0.188191	3.11023	0.00186939	0.0134742
Ssna1	3443.34	0.822697	0.264532	3.11001	0.00187084	0.0134753
Myl6	7145.18	0.622099	0.200047	3.10977	0.00187235	0.0134831
Tmem107	716.647	0.972292	0.312719	3.10915	0.00187624	0.0135034
Mrpl48	1928.81	0.589913	0.189745	3.10897	0.0018774	0.0135039
Ufc1	3619.22	0.757699	0.243819	3.10763	0.00188595	0.0135466
Casp6	349.761	0.977229	0.314579	3.10647	0.00189336	0.0135936
Ctso	1410.47	0.760839	0.244993	3.10556	0.00189922	0.0136261
Zfp512b	191.018	0.883287	0.284475	3.10497	0.00190297	0.0136406
Vat1	255.02	-0.827216	0.266428	-3.10484	0.00190379	0.0136434
Elavl4	2017.24	-0.532834	0.171669	-3.10384	0.00191029	0.0136743
Fosl2	2785.69	-0.690457	0.222545	-3.10255	0.00191863	0.0137277
Brd3os	360.104	0.779151	0.251202	3.10168	0.00192423	0.0137553
Arf2	943.589	0.546858	0.17631	3.10168	0.00192425	0.0137553
Slitrk2	364.546	-0.825483	0.266235	-3.10059	0.00193138	0.0137929
Piga	422.048	-0.722382	0.233002	-3.10033	0.00193306	0.0137961
Nfib	8366.31	-0.744362	0.240116	-3.10001	0.00193517	0.013808
Pdk2	285.711	0.659101	0.212636	3.09967	0.00193736	0.0138177
Cd3eap	446.632	-0.675683	0.218098	-3.09807	0.00194784	0.0138794
Rbbp6	3352.6	-0.560893	0.181073	-3.0976	0.00195095	0.0138984
Blvra	1191.88	0.755005	0.24386	3.09607	0.00196107	0.0139635
Qpct	673.543	0.825943	0.266768	3.09611	0.00196081	0.0139635
Neb	202.538	-0.656941	0.212204	-3.09579	0.00196286	0.0139673
Ndufs3	3591.71	0.650123	0.210121	3.09404	0.00197453	0.0140344
Dctpp1	908.353	0.600143	0.194098	3.09196	0.00198838	0.0141039
Slc38a3	268.556	0.919617	0.297661	3.08948	0.0020051	0.0142128
Zfyve21	593.456	0.73969	0.239495	3.08855	0.00201139	0.0142509
Rpp14	813.427	0.685468	0.222015	3.08748	0.0020186	0.0142825
Lonp1	1608	-0.634856	0.20576	-3.08542	0.00203263	0.014372
Lsm1	1630.6	0.623652	0.202154	3.08503	0.0020353	0.0143812
Dnajc12	802.776	0.616207	0.199976	3.08141	0.00206023	0.0145442
Mrm3	261.722	0.743579	0.241371	3.08065	0.00206547	0.0145779
Zfp503	154.122	-0.923237	0.299722	-3.08031	0.00206784	0.0145912
H2aw	240.343	0.942407	0.305981	3.07995	0.00207037	0.0146058
Slc9a3r1	583.986	0.609201	0.197812	3.0797	0.00207208	0.0146113
Park7	5774.74	0.626739	0.203566	3.07879	0.00207841	0.0146493
Smu1	1609.03	0.654466	0.212673	3.07734	0.00208856	0.0147044
Rock1	3946.09	-0.578448	0.18797	-3.07734	0.00208858	0.0147044
Tk2	411.617	0.796924	0.25898	3.07716	0.00208983	0.0147099
Fundc2	1737.46	0.615758	0.200149	3.0765	0.00209444	0.0147337
Gsta4	1958.67	0.691464	0.224891	3.07467	0.00210739	0.0148068
Ost4	329.207	0.551145	0.179259	3.07458	0.00210799	0.0148077
Gm13422	204.123	-1.0454	0.340066	-3.07412	0.00211125	0.0148272
Bcl11b	3951.19	-0.661618	0.21526	-3.07357	0.00211514	0.0148486
4930578M01Rik	150.074	0.765235	0.249057	3.07252	0.00212257	0.0148899
Mettl6	548.423	0.686112	0.223351	3.07191	0.00212697	0.0149108
Abracl	495.792	0.711802	0.231826	3.07042	0.00213758	0.0149649
Tunar	599.868	-0.822037	0.267831	-3.06924	0.00214607	0.0150177
Cd109	1079.41	0.608083	0.198154	3.06874	0.00214966	0.0150361
1110065P20Rik	349.774	0.994043	0.32395	3.06851	0.00215131	0.0150409
Qtrt2	319.627	-0.827292	0.269627	-3.06828	0.00215294	0.0150489
Hnrnpul2	3104.25	-0.575034	0.187448	-3.0677	0.0021571	0.0150645
Tnni1	272.476	0.678692	0.221276	3.06717	0.00216097	0.0150847
Idh3a	4589.65	0.667691	0.217824	3.06528	0.00217466	0.01516
Rps12	262.161	-0.643134	0.209812	-3.06529	0.0021746	0.01516
F2r	437.935	-0.586946	0.19153	-3.06452	0.00218023	0.0151954
Arhgap44	3139.4	-0.827602	0.270158	-3.0634	0.00218839	0.015242
Ywhab	10031.3	0.483384	0.1578	3.06327	0.0021893	0.015245
Ahnak	1435.66	-0.594103	0.193977	-3.06274	0.00219318	0.0152686
Hibadh	1640.41	0.682536	0.22289	3.06221	0.0021971	0.01529
Mrfap1	14181.8	-0.637163	0.208127	-3.06142	0.00220288	0.0153191
Lig1	376.328	-0.610631	0.199523	-3.06045	0.00221007	0.0153588
Snhg20	782.365	0.812408	0.265539	3.05947	0.00221727	0.0153883
Rpl18-ps2	634.762	0.809931	0.264738	3.05937	0.00221805	0.0153903
Tbc1d31	401.598	-0.614757	0.200958	-3.05913	0.0022198	0.015399
Anxa2	1974.39	0.790344	0.258384	3.0588	0.00222228	0.015406
Hpca	3468.6	0.704686	0.230411	3.05839	0.00222528	0.0154199
Gm8121	580.48	0.809788	0.264837	3.05769	0.00223053	0.0154494
Ctsz	2823.3	0.508652	0.166414	3.05654	0.0022391	0.015495
Coa6	902.492	0.69184	0.226344	3.05659	0.0022387	0.015495
Tmx1	2022.21	0.652587	0.213523	3.05629	0.00224096	0.015501
Sumf2	241.485	0.653433	0.213823	3.05596	0.00224344	0.0155094
Fam136a	887.997	0.78193	0.255873	3.05593	0.00224367	0.0155094
Gm10146	6293.87	-0.540681	0.176963	-3.05533	0.00224816	0.015537
Snhg14	3377.36	-0.498547	0.163244	-3.054	0.00225809	0.0155988
Tob2	550.611	-0.722685	0.236663	-3.05364	0.0022608	0.0156106
Gm42433	168.559	-0.764271	0.25051	-3.05086	0.00228184	0.015735
Rps4l	479.695	0.562651	0.18444	3.0506	0.00228387	0.015742
Pde9a	439.698	-0.689791	0.226179	-3.04976	0.00229028	0.0157827
Mcmbp	1616.83	-0.957969	0.314149	-3.04941	0.00229289	0.0157972
Tmem70	1685.44	0.703624	0.23084	3.04811	0.00230289	0.0158263
Rbbp9	1233.98	0.782775	0.256803	3.04815	0.00230255	0.0158263
Hint2	2329.03	0.699988	0.229648	3.04809	0.00230302	0.0158263
[truncated: 9,213 more rows]

## Sheet: Source Data_Volcano Plot
Gene Name	log2FC	P-adj.	log
Egr2	-3.86099	2.01885e-84	83.6949
Ier2	-2.60522	3.52589e-31	30.4527
Eno1b	4.10275	6.6091e-31	30.1799
Yif1b	3.11596	1.18256e-27	26.9272
Gm22714	-3.19831	1.18256e-27	26.9272
Gm10801	-3.65846	5.69519e-27	26.2445
Atp6v0c	3.31665	5.92119e-27	26.2276
Gm21738	-3.56918	3.76399e-26	25.4244
Atp6v0c-ps2	3.00174	7.72682e-25	24.112
Ccdc85c	-2.88892	9.27078e-24	23.0329
Gm10722	-3.4454	1.68077e-21	20.7745
Gng3	1.68211	2.73754e-21	20.5626
Ftl1	2.31489	8.58686e-21	20.0662
Egr1	-1.8949	7.33403e-20	19.1347
Ftl1-ps1	2.64613	1.0014e-19	18.9994
Pxmp2	1.95901	3.59804e-19	18.4439
Gm11168	-3.44478	3.99206e-19	18.3988
Tspan31	3.09661	1.88644e-18	17.7244
Gm10717	-3.36939	2.57961e-18	17.5884
Gm47088	-2.38762	4.92131e-18	17.3079
Snrpc	1.72297	1.17991e-17	16.9282
Tmem37	2.47718	6.82958e-17	16.1656
C1qb	1.49228	1.25211e-16	15.9024
Acot2	-2.24166	4.38674e-16	15.3579
Tyrobp	2.2963	2.28307e-15	14.6415
Ppib	1.71519	2.29458e-15	14.6393
Pdcd4	-2.57548	2.46093e-15	14.6089
Egr4	-2.46265	2.71196e-15	14.5667
Fcgr3	2.24758	3.20975e-15	14.4935
Ogdhl	-2.98638	6.62517e-15	14.1788
Pgam1-ps2	2.76687	1.65291e-14	13.7818
Insig1	-2.50985	1.90074e-14	13.7211
Gm4617	2.08405	1.91984e-14	13.7167
Ythdf2	-2.07646	2.4199e-14	13.6162
Crebl2	-2.48505	3.88007e-14	13.4112
Arl4d	-2.09449	4.09937e-14	13.3873
Ap2m1-ps	2.64107	8.81358e-14	13.0548
H2bc4	1.71664	9.69717e-14	13.0134
Gm13488	-2.09466	1.01678e-13	12.9928
Mef2d	2.03008	2.07125e-13	12.6838
Cox5a	1.72116	2.07125e-13	12.6838
Gm12338	-1.67897	2.07125e-13	12.6838
Acd	1.75427	2.72284e-13	12.565
Gm10241	2.35871	4.57183e-13	12.3399
Vegfa	-1.64283	8.10386e-13	12.0913
Fos	-1.81573	9.57081e-13	12.0191
Slc39a1	-2.27244	1.1371e-12	11.9442
Rhoc	2.16269	1.39456e-12	11.8556
Cystm1	1.42062	1.42199e-12	11.8471
Rps19-ps6	2.21374	3.89258e-12	11.4098
S100a16	2.05204	4.03301e-12	11.3944
Gm10123	1.54567	5.82097e-12	11.235
Cox7c-ps1	-1.8102	9.81045e-12	11.0083
Ppp2r1a	1.85195	1.06635e-11	10.9721
Eid2	-1.62988	1.24143e-11	10.9061
Flywch2	1.71012	1.32187e-11	10.8788
Psmb2	1.47275	1.51789e-11	10.8188
Tmem59l	1.8495	1.94516e-11	10.711
Cox4i2	1.96736	2.07438e-11	10.6831
Gm10800	-3.20472	2.61253e-11	10.5829
Coro1b	1.83019	2.75508e-11	10.5599
Gnl3l	-2.2904	2.75508e-11	10.5599
Slc25a1	2.07127	3.25699e-11	10.4872
Gm4948	2.17466	3.56523e-11	10.4479
Gm37985	-2.89969	3.73281e-11	10.428
Hspa2	-1.54759	3.80088e-11	10.4201
Dmac1	1.33277	4.35355e-11	10.3612
Gm7964	2.22392	4.37983e-11	10.3585
Gm4459	1.49	4.4411e-11	10.3525
Nipsnap2	-2.03542	4.4722e-11	10.3495
Hsf2	-2.27746	4.47291e-11	10.3494
Gm6900	1.95449	5.06478e-11	10.2954
Sirt3	1.97312	5.41538e-11	10.2664
Cisd3	1.57985	5.4488e-11	10.2637
Commd9	1.90671	5.61534e-11	10.2506
Erg28	1.87537	6.18153e-11	10.2089
Arglu1	-2.08173	6.82163e-11	10.1661
Gm10718	-3.18789	7.10997e-11	10.1481
Nubp2	1.5772	7.11119e-11	10.1481
mt-Rnr1	-1.52014	7.20932e-11	10.1421
Rbm3-ps	1.87426	8.35007e-11	10.0783
Nutf2-ps1	2.30811	8.35007e-11	10.0783
Kdelr2	-1.90852	1.06038e-10	9.97454
Psmb3	1.40926	1.08467e-10	9.9647
Gm6180	2.25869	1.2125e-10	9.91632
Klhl9	-1.99824	1.61284e-10	9.79241
Dpm2	1.7717	1.65721e-10	9.78062
AI413582	1.63616	1.65845e-10	9.7803
Cox6b2	2.25991	1.80648e-10	9.74317
Serpina3n	1.35662	2.57971e-10	9.58843
Rpl32	1.52372	3.64645e-10	9.43813
Bhlhe41	-1.95673	3.84811e-10	9.41475
Glo1-ps	1.75477	4.51927e-10	9.34493
Rbm15	-2.14739	4.7105e-10	9.32693
C1qc	1.04626	5.70246e-10	9.24394
Amt	-2.07409	5.81778e-10	9.23524
Notch2	-3.00441	6.03531e-10	9.2193
Cdkn1b	-1.91326	6.2023e-10	9.20745
Itpa-ps1	2.56894	7.66647e-10	9.1154
Ssr2	2.18087	7.66647e-10	9.1154
Cox6a1	1.29962	7.66647e-10	9.1154
Nfu1	1.26335	8.15529e-10	9.08856
Cfl1	1.59647	8.18947e-10	9.08674
Abhd2	-2.9447	8.51325e-10	9.0699
Gm6467	1.51664	9.81931e-10	9.00792
Opalin	1.34987	1.01085e-09	8.99531
B4galt7	-1.68049	1.14203e-09	8.94232
Rab5b	1.61297	1.22396e-09	8.91223
Ifi27l2a	1.53547	1.28608e-09	8.89073
Septin10	-2.02611	1.92469e-09	8.71564
Ubl7	1.57334	1.99369e-09	8.70034
Kctd16	1.71436	2.01694e-09	8.69531
Mrpl51	1.2507	2.49425e-09	8.60306
Bola1	-1.33964	2.51015e-09	8.6003
Derl2	1.32235	3.11929e-09	8.50594
Ppdpf	1.63233	3.2599e-09	8.4868
Actb	-1.78634	3.44417e-09	8.46292
Elp5	1.57128	3.51786e-09	8.45372
mt-Cytb	1.62333	3.96049e-09	8.40225
1110008P14Rik	1.58607	4.03875e-09	8.39375
Dusp1	-1.35449	4.18187e-09	8.37863
Mettl5	1.49979	4.68263e-09	8.32951
Gstm2-ps1	1.81407	5.3506e-09	8.2716
Ndufab1-ps	1.56447	5.40697e-09	8.26705
Slc25a5	1.60121	5.65603e-09	8.24749
Bmp2k	-1.91845	6.03759e-09	8.21914
Rnf5	1.84668	6.09826e-09	8.21479
Gm4735	1.73336	6.53323e-09	8.18487
Atp7b	-1.89276	6.76782e-09	8.16955
Gm3724	1.40701	7.06985e-09	8.15059
Abcf2	1.92271	7.06985e-09	8.15059
Hexb	1.75782	7.42465e-09	8.12932
Dynll2	-1.60171	7.80397e-09	8.10768
Ppp1ca	2.03246	7.96908e-09	8.09859
Nptn	-1.32246	9.05348e-09	8.04318
Gm10157	1.4908	9.30757e-09	8.03116
Ube2l6	1.81982	9.39907e-09	8.02692
Gm48067	-1.05157	9.53723e-09	8.02058
D17H6S53E	-1.73646	1.00018e-08	7.99992
Fabp3-ps1	1.25578	1.09187e-08	7.96183
A730063M14Rik	-1.45257	1.09187e-08	7.96183
Ppp4c	1.69081	1.11649e-08	7.95215
Ric1	-1.73627	1.11649e-08	7.95215
Cops6	1.66315	1.18973e-08	7.92455
Fxyd1	1.40826	1.2965e-08	7.88723
Tob1	-1.26438	1.2965e-08	7.88723
Dctn4	-1.78707	1.37362e-08	7.86213
Gm5560	1.69555	1.40527e-08	7.85224
Ctsb	1.27354	1.44237e-08	7.84092
Apod	1.69263	1.45776e-08	7.83631
Atp5k	-1.32753	1.46095e-08	7.83537
Eif3k	1.69666	1.46351e-08	7.83461
Dnajc15	1.29432	1.88904e-08	7.72376
Prdm9	-1.8626	1.92807e-08	7.71488
Lgr4	-2.04095	1.94922e-08	7.71014
Thap7	1.58842	2.1368e-08	7.67024
Rpl14-ps1	1.47036	2.21624e-08	7.65438
Id3	1.39485	2.2381e-08	7.65012
Fbxl14	-1.37432	2.51308e-08	7.59979
Foxo3	-1.68596	3.20632e-08	7.49399
Bloc1s2-ps	1.4785	3.41704e-08	7.46635
Rap2b	-1.581	3.74076e-08	7.42704
Gm9816	1.64857	3.7928e-08	7.42104
Pfdn1	1.22106	3.7928e-08	7.42104
1810058I24Rik	1.36055	3.90785e-08	7.40806
Tspan4	2.16173	3.90785e-08	7.40806
Rala	0.942261	3.9294e-08	7.40567
Cox8a	1.45043	3.96051e-08	7.40225
Isca2	1.38507	4.31316e-08	7.3652
Ankmy2	-1.90609	4.44846e-08	7.35179
Cby1	1.37215	4.44846e-08	7.35179
Sstr3	-1.5097	4.54861e-08	7.34212
Gstm1	1.44551	4.80597e-08	7.31822
Gm14494	1.46383	4.94668e-08	7.30569
Ly6h	1.81632	5.01222e-08	7.29997
Fxr2	1.7144	5.06351e-08	7.29555
Olfml1	1.62307	5.36887e-08	7.27012
1500011B03Rik	1.17287	5.47962e-08	7.26125
Vps72	1.59135	6.24531e-08	7.20445
Arpc4	1.45384	6.24531e-08	7.20445
Ap5s1	1.27843	6.26238e-08	7.20326
Glmp	1.40592	6.50128e-08	7.187
Tmem175	1.56187	6.53389e-08	7.18483
Gpx4	1.66297	6.55005e-08	7.18376
Rpl21-ps15	1.608	7.52021e-08	7.12377
Tmem176a	1.13359	7.92358e-08	7.10108
Gpx3	1.46903	8.68019e-08	7.06147
Alkbh5	-1.59724	8.68019e-08	7.06147
Hcfc1r1	1.31762	8.83354e-08	7.05387
Gm15710	1.21214	9.10341e-08	7.0408
Gm14719	2.15141	9.16286e-08	7.03797
Tcn2	1.57015	9.52247e-08	7.02125
Gstp1	1.16212	9.52247e-08	7.02125
Grina	1.38473	9.92204e-08	7.0034
Pet100	-1.01255	9.96977e-08	7.00131
Gpr19	1.2129	1.07772e-07	6.96749
Ccl5	1.89833	1.09348e-07	6.96119
Cebpb	-2.02048	1.13125e-07	6.94644
Tspo	1.6338	1.15126e-07	6.93883
Ptgds	1.36983	1.2258e-07	6.91158
Bcap31	1.31045	1.2258e-07	6.91158
Gm13680	1.26078	1.30182e-07	6.88545
A430103D13Rik	-1.87115	1.36924e-07	6.86352
Haghl	1.61937	1.46858e-07	6.8331
Ttn	-1.80786	1.47135e-07	6.83228
Trappc10	-1.27584	1.49105e-07	6.82651
Miat	-1.43847	1.59034e-07	6.79851
Hsd17b10	1.29822	1.68254e-07	6.77403
B2m	1.66756	1.69015e-07	6.77207
Asna1	1.54247	1.78434e-07	6.74852
Prelid3a	1.31109	1.85488e-07	6.73168
Tmem100	1.63279	1.86989e-07	6.72818
Btg2	-1.154	1.88275e-07	6.72521
Ercc1	1.60614	1.89519e-07	6.72235
Rps19	1.41531	1.93571e-07	6.71316
Atp1a3	1.54801	2.02688e-07	6.69317
Gm6560	2.12275	2.13381e-07	6.67084
Tmem181b-ps	-1.62649	2.31453e-07	6.63554
Mrpl54	1.36008	2.33964e-07	6.63085
Gm11808	1.28942	2.44559e-07	6.61162
Ndufs8	1.27809	2.4745e-07	6.60651
Napa	1.52757	2.5119e-07	6.6
Sat2	0.986569	2.5908e-07	6.58657
Ndufab1	1.03297	2.61146e-07	6.58312
mt-Rnr2	-0.998048	2.63794e-07	6.57874
Hadhb-ps	1.64087	2.72465e-07	6.56469
Gm6252	1.41969	2.72465e-07	6.56469
Med28	1.21188	2.77235e-07	6.55715
Tsc22d4	1.33321	2.92308e-07	6.53416
Malsu1	1.09246	2.94363e-07	6.53112
Sh3rf1	-1.34699	2.94363e-07	6.53112
Gnpda2	1.58809	3.00318e-07	6.52242
Pdlim7	1.45101	3.05494e-07	6.515
Gltp	1.23101	3.13985e-07	6.50309
8030462N17Rik	-2.59477	3.49405e-07	6.45667
Chchd3	1.16029	3.55145e-07	6.44959
Ncoa3	-1.50675	3.69524e-07	6.43236
Prdx6	1.12105	3.70784e-07	6.43088
Cd9	1.39285	3.79572e-07	6.42071
Fxyd7	1.74918	3.79616e-07	6.42065
Mrps18a	1.5478	4.003e-07	6.39761
Mog	1.3369	4.69549e-07	6.32832
Gm50432	1.28755	4.78061e-07	6.32052
Set	-1.68035	4.96161e-07	6.30438
Zmat5	1.57753	4.97013e-07	6.30363
Atp1b2	1.48365	5.07875e-07	6.29424
Pld5	-1.9369	5.14041e-07	6.289
Cbx3	-1.85037	5.50166e-07	6.25951
Nrxn3	-0.992532	5.58526e-07	6.25296
Ifi27	0.984886	5.67774e-07	6.24582
Tmsb4x	1.18704	5.76319e-07	6.23934
Gm14388	1.2194	6.13328e-07	6.21231
Timp1	1.6169	6.23186e-07	6.20538
Dad1	1.26736	6.31142e-07	6.19987
Gm11223	1.2668	6.32452e-07	6.19897
Mrpl40	1.20854	6.42069e-07	6.19242
Tmem179b	1.16996	6.42069e-07	6.19242
Ndufv2	1.24902	6.43512e-07	6.19144
Lgals3bp	1.23959	7.01942e-07	6.1537
Cenpx	1.07889	7.04302e-07	6.15224
Pam	-1.71867	7.08188e-07	6.14985
Timmdc1	-1.73697	7.35388e-07	6.13348
Kif3c	1.33544	7.3652e-07	6.13282
Abhd4	1.34259	7.70887e-07	6.11301
Dcaf12l2	-2.02185	8.36313e-07	6.07763
Ifitm2	1.10875	8.42254e-07	6.07456
Arid1b	-1.20234	8.49886e-07	6.07064
Sorcs2	1.15279	9.01895e-07	6.04484
Gm7331	1.45416	9.28375e-07	6.03228
Tagln2	1.53994	9.57938e-07	6.01866
Mrpl20	1.13291	1.0375e-06	5.98401
Drg2	1.27299	1.13975e-06	5.94319
Kat2a	1.39849	1.14094e-06	5.94274
Tmem141	1.40245	1.18839e-06	5.92504
Ppp1r11	1.1269	1.1951e-06	5.9226
Mlx	1.39591	1.22042e-06	5.91349
Gm9800	1.226	1.22042e-06	5.91349
Sh3bgrl3	1.32121	1.22184e-06	5.91299
Mrps25	0.925101	1.22347e-06	5.91241
Nhs	-1.71429	1.22347e-06	5.91241
Jag1	-1.88586	1.23223e-06	5.90931
Mrpl22	1.12593	1.3525e-06	5.86886
Higd2a	1.32909	1.38274e-06	5.85926
Gm21399	1.31671	1.40855e-06	5.85123
Shank1	-1.48317	1.41456e-06	5.84938
Gm15427	1.03254	1.45466e-06	5.83724
Slc25a4	0.998626	1.54065e-06	5.8123
Gm9493	1.07617	1.55098e-06	5.80939
1110012L19Rik	1.41182	1.59825e-06	5.79636
Trappc3	1.40603	1.60486e-06	5.79456
Cuta	1.56423	1.60486e-06	5.79456
Arhgdib	1.36177	1.6358e-06	5.78627
Pim1	-1.68933	1.64817e-06	5.783
Egr3	-1.52164	1.67185e-06	5.7768
Elovl1	1.3103	1.7433e-06	5.75863
Ubap2l	-0.979767	1.85541e-06	5.73156
Cd52	1.30559	1.87737e-06	5.72645
Ap1s1	1.41635	1.89013e-06	5.72351
Slc50a1	1.45516	1.89531e-06	5.72232
Ifitm3	1.19199	1.9381e-06	5.71262
Meg3	-1.00533	2.15221e-06	5.66711
Gm12715	1.91416	2.17879e-06	5.66179
Gpr45	-1.15342	2.21126e-06	5.65536
Mgst3	1.24309	2.23305e-06	5.6511
Car2	1.3547	2.25338e-06	5.64717
Bola3	0.963786	2.3838e-06	5.62273
Pkig	1.02486	2.40519e-06	5.61885
Hdgfl2	-1.1268	2.51685e-06	5.59914
Mgst1	1.28417	2.52092e-06	5.59844
Plpp1	1.7162	2.5707e-06	5.58995
Atp6v0e	0.958081	2.58879e-06	5.5869
Dse	-1.72642	2.64238e-06	5.57801
Rpl7l1	1.2055	2.67607e-06	5.5725
Sephs2	-1.29921	2.68348e-06	5.5713
Mxra8	1.34107	2.70032e-06	5.56859
Xbp1	1.36015	2.71975e-06	5.56547
Psma5-ps	1.29387	2.72565e-06	5.56453
Fcer1g	1.3106	2.73845e-06	5.56249
Mt3	1.14015	2.76434e-06	5.55841
Gm17066	-1.7769	2.83204e-06	5.5479
Txn2	1.20044	2.83308e-06	5.54774
Ube2t	1.35031	2.86966e-06	5.54217
Gm12966	1.65859	2.87333e-06	5.54162
Safb	-1.0987	2.87555e-06	5.54128
Ppil2	1.18209	2.93014e-06	5.53311
Prdx4	1.03482	2.93142e-06	5.53292
Pcbp1	-1.02626	3.05302e-06	5.51527
Ppp2r5b	1.79692	3.16819e-06	5.49919
Oaz1-ps	1.22485	3.20901e-06	5.49363
Nr4a2	-1.57702	3.21954e-06	5.49221
Arc	-1.27147	3.31796e-06	5.47913
Rpp21	1.21821	3.4085e-06	5.46744
Aldoc	1.35876	3.48223e-06	5.45814
Gm5552	1.49654	3.69928e-06	5.43188
Borcs7	0.972901	3.69928e-06	5.43188
Pitpnb	1.19343	3.78706e-06	5.4217
Mpc1-ps	1.43256	3.81848e-06	5.41811
Psmd8	1.32483	3.86201e-06	5.41319
Cd81	1.02503	3.86201e-06	5.41319
Morn4	1.03842	3.99647e-06	5.39832
Clpp	1.19022	4.08415e-06	5.3889
Gm7984	1.46754	4.19655e-06	5.37711
Cops5	1.11411	4.20109e-06	5.37664
Psmb7	0.954812	4.20109e-06	5.37664
Stx2	1.1594	4.33892e-06	5.36262
Serinc3	-1.16936	4.57962e-06	5.33917
Gm4950	1.11549	4.57962e-06	5.33917
Gm9762	1.54011	4.60024e-06	5.33722
Pbx4	1.63029	4.64447e-06	5.33306
S100a6	1.15713	4.70268e-06	5.32765
Eif5a	1.4953	4.70268e-06	5.32765
Cdk5	1.43055	4.72363e-06	5.32572
Gm43581	-1.77854	4.79219e-06	5.31947
Tmem59	1.2815	5.07184e-06	5.29483
Susd3	1.61809	5.07184e-06	5.29483
Mrps12	1.43774	5.31602e-06	5.27441
Cryab	1.20342	5.3345e-06	5.27291
Selenof	1.30945	5.46759e-06	5.2622
Pde6d	1.30824	5.47211e-06	5.26184
Adk	1.34861	5.81211e-06	5.23567
Tcf20	-1.1986	6.06337e-06	5.21729
Selenow	1.28028	6.0854e-06	5.21571
Rtl8c	1.39865	6.09749e-06	5.21485
Ppp1r14a	1.31464	6.27728e-06	5.20223
Tox	-1.45986	6.27767e-06	5.2022
Cfap298	1.9712	6.48729e-06	5.18794
2810025M15Rik	1.0985	6.52699e-06	5.18529
Ctsa	1.11253	6.64127e-06	5.17775
Hint1	1.11718	6.64127e-06	5.17775
Atp5k-ps2	-1.33765	7.02107e-06	5.1536
D8Ertd738e	1.21214	7.07765e-06	5.15011
Mydgf	1.14021	7.07765e-06	5.15011
Fth1	0.847779	7.17198e-06	5.14436
Schip1	1.48424	7.17313e-06	5.14429
Gm5492	1.65147	7.18207e-06	5.14375
Cox6a2	-1.18166	7.30057e-06	5.13664
Ergic1	1.17344	7.30712e-06	5.13625
Dcaf6	-1.27496	7.36683e-06	5.13272
Gm2423	1.58996	7.38379e-06	5.13172
Jkamp	1.11085	7.4585e-06	5.12735
Atp6v1f	0.992589	7.47053e-06	5.12665
Gm5865	1.25153	7.63596e-06	5.11714
Gm7600	-1.1352	7.90726e-06	5.10197
Fabp3	0.988116	7.95963e-06	5.09911
Prdx1	1.11054	8.09641e-06	5.09171
Gm15387	1.30034	8.53412e-06	5.06884
Ech1	1.14325	8.55542e-06	5.06776
Pyurf	1.32865	8.75043e-06	5.05797
Rgcc	1.18757	8.91522e-06	5.04987
Chsy1	-1.36321	8.99193e-06	5.04615
Mrps31	1.00059	9.12992e-06	5.03953
Elmo2	1.0027	9.38924e-06	5.02737
Msl2	-1.02344	1.00487e-05	4.99789
Chchd10	1.37239	1.00487e-05	4.99789
Erp29	-1.04171	1.02034e-05	4.99126
Nat8f1	1.26142	1.0245e-05	4.98949
Gm6969	1.61353	1.0245e-05	4.98949
Gm12168	1.32471	1.0335e-05	4.98569
Mrpl36	1.26671	1.06852e-05	4.97122
Eif4ebp1	1.281	1.06913e-05	4.97097
Ebp	1.32474	1.10829e-05	4.95535
Magi1	-1.33405	1.1282e-05	4.94761
Gm6532	1.78272	1.16769e-05	4.93267
Atn1	-1.46775	1.19952e-05	4.92099
Hnrnpl	-1.14707	1.2386e-05	4.90707
Ly6e	1.30134	1.24301e-05	4.90553
Cyp46a1	1.36963	1.25561e-05	4.90114
Saysd1	1.73109	1.25561e-05	4.90114
Mt1	1.00281	1.26364e-05	4.89838
Gm1866	1.34697	1.26521e-05	4.89784
Klhl42	-1.5781	1.29989e-05	4.88609
Acvr1b	1.10825	1.29989e-05	4.88609
Adam10	-1.31023	1.30607e-05	4.88403
Cldnd1	0.955007	1.3064e-05	4.88392
Cst3	0.908666	1.30963e-05	4.88285
Cds1	-0.909575	1.32385e-05	4.87816
Pdlim2	1.04023	1.32843e-05	4.87666
Rabac1	1.34929	1.34721e-05	4.87056
Eif4a-ps4	2.70517	1.34964e-05	4.86978
Ppp6r2	-1.25173	1.40973e-05	4.85086
Arl2	1.14802	1.42669e-05	4.84567
Emc6	0.987796	1.43436e-05	4.84334
Itm2c	-1.06728	1.43697e-05	4.84255
Rpl17-ps10	1.07997	1.45669e-05	4.83663
Tsg101-ps	1.23303	1.46885e-05	4.83302
Mlf2	1.07459	1.49064e-05	4.82663
Gm1673	1.13349	1.50187e-05	4.82337
Gm37005	-1.92557	1.52481e-05	4.81678
Tmem120a	1.4322	1.52481e-05	4.81678
Hnrnpm	-0.878408	1.52481e-05	4.81678
Minar1	-1.20894	1.56978e-05	4.80416
Chmp4b	-1.13706	1.60712e-05	4.79395
Fam173a	1.7053	1.63053e-05	4.78767
Ssu72	1.02567	1.6759e-05	4.77575
C530044C16Rik	1.28408	1.76863e-05	4.75236
Dlx1	-1.08441	1.77656e-05	4.75042
Lhpp	1.18053	1.81669e-05	4.74072
Ndufc1	-0.772121	1.82353e-05	4.73909
Olfml3	0.942752	1.88052e-05	4.72572
Gng5	1.1022	1.8904e-05	4.72345
Rps7	1.13288	1.8904e-05	4.72345
Adam23	-0.923518	1.90109e-05	4.721
Myef2	-1.62837	1.92311e-05	4.716
Cyb561d2	1.1048	1.92311e-05	4.716
Shoc2	-0.885306	1.93889e-05	4.71245
Pld4	0.899647	2.01567e-05	4.69558
Scaf4	-1.06847	2.03613e-05	4.69119
Serping1	0.858453	2.09769e-05	4.67826
Gm45343	-1.53579	2.10234e-05	4.6773
Avpi1	1.03063	2.11009e-05	4.6757
Nr2f2	-1.08106	2.12596e-05	4.67245
Tial1	-1.48811	2.13546e-05	4.67051
Nkain2	-0.90504	2.13546e-05	4.67051
C1qa	2.35257	2.2091e-05	4.65578
A930001M01Rik	-2.40912	2.2091e-05	4.65578
Tmem223	1.25573	2.22778e-05	4.65213
Sema4b	-1.5815	2.24252e-05	4.64926
Timm10	0.818405	2.30614e-05	4.63711
Pop7	1.13743	2.33228e-05	4.63222
Hes1	-1.43932	2.34138e-05	4.63053
Vdac3-ps1	1.4112	2.36765e-05	4.62568
Bnip3	1.45259	2.37412e-05	4.6245
Cela1	0.997471	2.39731e-05	4.62028
Ssr4	0.825667	2.40766e-05	4.61841
Cnih2	1.46042	2.41127e-05	4.61775
Ppp1r1a	0.898436	2.44067e-05	4.61249
Resf1	-1.26865	2.49792e-05	4.60242
Ube2l3	0.837891	2.49792e-05	4.60242
0610012G03Rik	1.2931	2.49792e-05	4.60242
Tmem151a	1.21534	2.50505e-05	4.60118
Gfap	0.778891	2.51344e-05	4.59973
Lgmn	0.914978	2.53791e-05	4.59552
Gm44830	-0.824696	2.54322e-05	4.59462
Gatad1	-1.19528	2.62137e-05	4.58147
Plppr2	1.21234	2.62293e-05	4.58121
Birc6	-1.21986	2.63763e-05	4.57879
Chrac1	1.27391	2.65651e-05	4.57569
Hspa1b	-1.47902	2.77362e-05	4.55695
Slc31a2	1.22631	2.88676e-05	4.53959
Tmem205	1.37577	2.92163e-05	4.53438
Nxpe3	-1.09897	2.94336e-05	4.53116
Nde1	1.19597	2.96221e-05	4.52838
Sdhc	0.958714	2.99648e-05	4.52339
Tbc1d9	-1.12938	3.02645e-05	4.51907
Rtp4	1.36361	3.04217e-05	4.51682
Commd6	1.01635	3.09309e-05	4.50961
Sec23ip	-1.29194	3.13006e-05	4.50445
Rpusd1	1.38034	3.13065e-05	4.50437
Rpl18a	0.951297	3.19627e-05	4.49536
Chil1	1.13072	3.24574e-05	4.48869
Arel1	1.34771	3.25398e-05	4.48758
Tor2a	1.28025	3.35104e-05	4.47482
Gm5900	1.56092	3.35104e-05	4.47482
Col16a1	-1.19705	3.40025e-05	4.46849
Rhog	1.71176	3.44292e-05	4.46307
Ifnar2	1.10785	3.45164e-05	4.46197
Micu3	-2.07832	3.47662e-05	4.45884
Lrig1	1.1503	3.59187e-05	4.44468
Cyba	1.24684	3.59187e-05	4.44468
Gm5424	1.1866	3.64677e-05	4.43809
Cep131	-1.36146	3.70318e-05	4.43142
Mrpl15	0.899238	3.71783e-05	4.42971
Dynlt1-ps1	1.06339	3.72842e-05	4.42848
Lrrc51	1.47947	3.72842e-05	4.42848
Atp6v1g2	0.932194	3.74793e-05	4.42621
Asns	0.863048	3.75017e-05	4.42595
Zyx	1.08808	3.77078e-05	4.42357
Ptges3	-1.43205	3.80205e-05	4.41998
1700016P03Rik	-1.2975	3.97306e-05	4.40087
Lgals9	1.40708	4.06114e-05	4.39135
Sobp	-0.874344	4.09272e-05	4.38799
Nt5c3b	1.19536	4.09991e-05	4.38723
A430005L14Rik	1.38602	4.19355e-05	4.37742
Scp2-ps2	1.10924	4.2466e-05	4.37196
Usp27x	-1.20714	4.33523e-05	4.36299
Ankle2	-1.229	4.37613e-05	4.35891
Bccip	1.07401	4.38052e-05	4.35847
Fli1	-1.50087	4.3863e-05	4.3579
Cacnb1	1.37535	4.43784e-05	4.35283
Cnbp	1.13577	4.47111e-05	4.34958
Krtcap2	1.04512	4.53586e-05	4.34334
Pigx	1.00165	4.57562e-05	4.33955
Setd3	-0.851384	4.64355e-05	4.33315
Fry	-0.990672	4.64486e-05	4.33303
Ndufa11	1.03143	4.98511e-05	4.30233
Rbm4b	-1.28083	5.10353e-05	4.29213
Snapin	1.323	5.13912e-05	4.28911
Fxyd6	1.05985	5.13912e-05	4.28911
Cops3	1.2366	5.28509e-05	4.27695
Sod1	-1.05486	5.3913e-05	4.26831
Atp6v0b	1.28761	5.40799e-05	4.26696
Ormdl2	1.21239	5.44079e-05	4.26434
Tcta	1.21121	5.48595e-05	4.26075
Ap3s1-ps1	1.48868	5.48937e-05	4.26048
Gm6997	1.06314	5.5143e-05	4.25851
Ppt1	0.885594	5.51889e-05	4.25815
Pdgfa	-0.915467	5.51889e-05	4.25815
Timm8b	0.827152	5.53893e-05	4.25657
Gm5499	2.60465	5.55889e-05	4.25501
Acbd4	1.24593	5.61203e-05	4.25088
Gm17922	-1.25138	5.71783e-05	4.24277
Mrps15	0.830125	5.79375e-05	4.23704
Pfn1	1.12088	5.81621e-05	4.23536
Hax1	1.22508	5.99003e-05	4.22257
Gm43712	-1.17951	6.02855e-05	4.21979
Rpl32l	1.07272	6.03276e-05	4.21948
Tecr	1.23658	6.05479e-05	4.2179
Sap30bp	0.931644	6.16193e-05	4.21028
Smim14	0.85892	6.291e-05	4.20128
Gabarap	1.046	6.34506e-05	4.19756
Cage1	-1.5308	6.37686e-05	4.19539
Vwc2	-1.08887	6.49068e-05	4.18771
Chchd2-ps	1.23016	6.57023e-05	4.18242
Gm10080	1.02873	6.65587e-05	4.1768
Tmem138	1.06796	6.7022e-05	4.17378
Ptpn11	-0.744359	6.7146e-05	4.17298
Wdr61	1.05443	6.79613e-05	4.16774
Mex3d	-1.16904	6.79752e-05	4.16765
Selenop	1.33884	6.83134e-05	4.16549
Thyn1	0.94551	6.87297e-05	4.16286
Foxg1	-0.907613	6.91139e-05	4.16043
Eif2b2	1.20619	6.9847e-05	4.15585
Msi1	-1.45395	7.03287e-05	4.15287
Gpr37l1	1.03414	7.18721e-05	4.14344
Cyp2u1	-1.49449	7.21312e-05	4.14188
Timm23	1.24055	7.27492e-05	4.13817
Gm12940	-1.56833	7.34056e-05	4.13427
Prdx2	0.953822	7.46406e-05	4.12702
Tmem158	-1.11739	7.48372e-05	4.12588
Macroh2a1	-1.00707	7.5701e-05	4.1209
Pnrc1	-0.865502	7.59265e-05	4.11961
Erc1	-0.890537	7.60447e-05	4.11893
2610001J05Rik	1.13011	7.61967e-05	4.11806
Plcd4	1.01689	7.62203e-05	4.11793
Gm13127	1.2782	7.62203e-05	4.11793
Actn4	1.23747	7.66173e-05	4.11567
Tomm7	-0.796919	7.7308e-05	4.11178
Pts	1.0738	7.87301e-05	4.10386
Wiz	1.38572	7.91673e-05	4.10145
Mrpl18	0.818925	7.93762e-05	4.10031
Aggf1	-0.81747	7.94817e-05	4.09973
Rab29	1.01386	8.02089e-05	4.09578
Msrb1	1.05118	8.05345e-05	4.09402
BC004004	0.981512	8.11694e-05	4.09061
Gpbp1l1	-1.09599	8.23857e-05	4.08415
Gm8566	-1.23647	8.27595e-05	4.08218
Mrpl24	0.996233	8.40069e-05	4.07569
Smg7	-1.19052	8.41197e-05	4.0751
Mpc1	1.18724	8.56644e-05	4.0672
Trem2	0.784188	8.66125e-05	4.06242
Ddx10	-0.839181	8.72856e-05	4.05906
Gm14277	1.12106	8.80763e-05	4.05514
Cthrc1	0.958201	8.8493e-05	4.05309
Nabp2	1.54973	8.93197e-05	4.04905
Golm1	1.39234	8.9708e-05	4.04717
Golga7b	-0.950584	8.97399e-05	4.04701
Mpc2	0.839693	9.00495e-05	4.04552
Gm8355	0.940495	9.0315e-05	4.04424
Grpel2	0.997334	9.19652e-05	4.03638
Gcnt2	-0.9023	9.20669e-05	4.0359
Gm4202	2.13109	9.2617e-05	4.03331
Slc22a17	1.12689	9.31925e-05	4.03062
Iqgap1	-1.1182	9.35894e-05	4.02877
Afg1l	0.937626	9.35894e-05	4.02877
Cmbl	1.08732	9.47408e-05	4.02346
Commd10	1.22434	0.000100004	3.99998
Pomgnt1	1.18489	0.000100064	3.99972
Pdpn	-1.2912	0.000101832	3.99212
Gpr135	-1.25461	0.000102103	3.99096
Gm33366	-1.36734	0.000102198	3.99056
Gm15459	0.838405	0.000102319	3.99004
Iqsec1	-1.01064	0.000102319	3.99004
Mrpl48-ps	0.972682	0.000103184	3.98639
CT010467.1	-1.31853	0.000103222	3.98623
Traf7	1.30717	0.000104575	3.98057
Gm6542	1.09617	0.000104575	3.98057
Upf1	-1.18853	0.00010472	3.97997
H1f2	-0.823451	0.000105583	3.97641
Rnls	1.46864	0.000105583	3.97641
Mrps18c	-0.909415	0.000105676	3.97602
Hmox2	1.03815	0.000105676	3.97602
L1cam	0.947391	0.000107435	3.96886
Ccn1	-0.923384	0.000107808	3.96735
Rsu1	1.1248	0.000110176	3.95791
BC031181	0.818261	0.00011037	3.95715
Mindy1	0.825496	0.000110464	3.95678
Ppp5c	1.5744	0.000110507	3.95661
Nudt19	0.762674	0.000111456	3.9529
Gm10698	2.54909	0.000111752	3.95175
Dpm3	-0.996025	0.000112658	3.94824
Tefm	1.28268	0.000114638	3.94067
Rogdi	1.21663	0.000114726	3.94034
Yif1a	1.22597	0.000116737	3.93279
Rbm26	-1.36966	0.000117216	3.93101
Mthfd2l	1.05087	0.000118203	3.92737
Nme7	1.15278	0.000120313	3.91969
Tspyl5	-1.32972	0.000123581	3.90805
Clptm1	1.08821	0.000123879	3.907
Pomk	0.924174	0.000124074	3.90632
Gm10705	1.10062	0.000124519	3.90476
Gm8186	0.991971	0.000124519	3.90476
Gm16437	1.13477	0.000124519	3.90476
Gpx1	0.841831	0.000125772	3.90041
Phkg2	1.76578	0.000126424	3.89817
Gm6663	-1.15192	0.000127204	3.8955
Fam92a	0.892575	0.000132584	3.87751
Rpp25l	1.42761	0.000132584	3.87751
Tmed4	0.972579	0.000132971	3.87624
Lcat	1.10026	0.000133409	3.87482
Rab32	1.03155	0.00013348	3.87458
Abhd6	0.797268	0.000133788	3.87358
Gm37238	-1.07846	0.000133913	3.87318
Mbd2	-0.971278	0.000135697	3.86743
Sash1	-0.976364	0.000139683	3.85486
Tfcp2	-0.899544	0.000139683	3.85486
Dnajc21	-1.03946	0.000139959	3.854
Gm4117	-1.46571	0.000140052	3.85371
Asah1	1.017	0.00014069	3.85174
Ccpg1os	1.30057	0.000142408	3.84646
Stoml2	0.792634	0.000147349	3.83165
Spry2	-1.93584	0.000148389	3.8286
Prr13	1.1477	0.000149202	3.82623
Scrg1	0.889295	0.0001505	3.82246
Zfp367	-1.18478	0.000150721	3.82183
Psmd10	0.902219	0.000152668	3.81625
6030400A10Rik	-1.05661	0.000153108	3.815
Ube2e1	1.33713	0.000153108	3.815
Pon3	1.22998	0.000154103	3.81219
Mrpl30	0.878509	0.000155434	3.80845
Rpl39-ps	1.09231	0.000155434	3.80845
Gm4149	1.0657	0.000158372	3.80032
Ttyh3	-1.0034	0.000159879	3.79621
Bnip3l-ps	1.29661	0.000161556	3.79168
Atp5c1	0.76194	0.000161608	3.79154
Ciao2a	0.996999	0.000161649	3.79143
Mink1	1.17646	0.000161649	3.79143
Med10	1.0518	0.000163078	3.7876
Sec61a2	1.00455	0.000166344	3.77899
Tbrg1	0.795706	0.000166344	3.77899
Mrpl52	1.11243	0.000166344	3.77899
Nudt7	1.24204	0.00016696	3.77739
Tmem9b	0.869057	0.000167233	3.77668
4833439L19Rik	0.833853	0.000167233	3.77668
Slc25a17	1.02594	0.000168229	3.7741
Gm43362	1.43582	0.000168844	3.77251
Rpl31	0.973345	0.000169393	3.77111
Tmem106c	0.847034	0.000170339	3.76869
Gm11993	1.25119	0.000173453	3.76082
Ctnna2	-0.879744	0.000174976	3.75702
Chgb	-0.742349	0.000175673	3.75529
Szrd1	1.22675	0.000176447	3.75339
Gm6581	-0.984748	0.000176447	3.75339
Rnf167	0.972846	0.000178477	3.74842
Tmem170	-2.07724	0.00017993	3.7449
Anp32b	-0.86609	0.000181385	3.7414
Zfp703	1.12316	0.000181552	3.741
Mrpl55	1.28316	0.000181552	3.741
Plekhj1	1.09701	0.00018173	3.74057
Trappc6a	1.1019	0.000181805	3.74039
Clta	-0.72273	0.000183251	3.73695
Eri3	1.19709	0.000184404	3.73423
Cers2	1.05016	0.000185655	3.73129
Cox7c	-0.854807	0.000186028	3.73042
Snrpn	1.31783	0.000186555	3.72919
Luzp1	0.769174	0.000188518	3.72465
Hsd17b11	-1.27051	0.000189488	3.72242
Sirt2	1.06019	0.000193936	3.71234
Skil	-2.03434	0.00019557	3.7087
Tmem199	1.28747	0.000198229	3.70283
Lrrc45	-1.04915	0.000202694	3.69316
Zbtb44	-1.06155	0.000204816	3.68864
2310009B15Rik	0.961474	0.000207747	3.68246
Pin1	1.37438	0.00020962	3.67857
Apln	-0.974173	0.000211027	3.67566
Tkt	-0.781237	0.000215224	3.66711
Svbp	0.7985	0.000215337	3.66688
Gpx4-ps2	1.19686	0.000215796	3.66596
Celf5	-1.20075	0.00021654	3.66446
Hexim1	-0.818579	0.000217113	3.66331
Igf2r	-0.966833	0.000218794	3.65996
Glrx	0.998907	0.000218886	3.65978
Mif	0.739732	0.000220266	3.65705
Sec61b	0.971761	0.000228683	3.64077
Vta1	0.905072	0.000232702	3.6332
Gm43359	-0.947186	0.000233116	3.63243
Rbm7	1.13798	0.000233199	3.63227
Bdh2	1.14052	0.000233247	3.63218
Armcx2	-0.826151	0.000235953	3.62718
Arl8a	-0.870813	0.000236593	3.626
Mrps16	0.874326	0.000237459	3.62441
Evl	-0.901269	0.000238182	3.62309
Per3	-1.16604	0.000238617	3.6223
Hscb	1.16087	0.000240668	3.61858
Ids	-0.80965	0.000240668	3.61858
Gemin7	0.981406	0.000240833	3.61828
Ep300	-0.948872	0.000241989	3.6162
Sart1	-0.942721	0.000243096	3.61422
Cd74	1.67921	0.000243244	3.61396
Smarca2	-0.744717	0.000244591	3.61156
Ubb-ps	1.36154	0.000245603	3.60977
3110040N11Rik	0.768405	0.000248335	3.60496
Fubp3	-1.24301	0.000251697	3.59912
Fbxo46	-1.16051	0.000253333	3.59631
Trf	1.08547	0.000255886	3.59195
Nrbp2	0.921479	0.000259041	3.58663
H2-DMa	1.37288	0.000259502	3.58586
Slbp	1.2695	0.000261128	3.58315
Tcof1	-0.867845	0.000263049	3.57996
Gm10039	0.908791	0.00026415	3.57815
Trib1	-0.863445	0.000264241	3.578
Tubgcp3	1.00508	0.000265669	3.57566
Lars2	0.993751	0.00026624	3.57473
Fas	1.0913	0.000268045	3.57179
Gtf2a2	0.878042	0.000269846	3.56888
Tcerg1	-0.840283	0.000269846	3.56888
Med8	0.988366	0.000272616	3.56445
Gm13736	0.945036	0.00027538	3.56007
Trappc1	0.893881	0.00027538	3.56007
Cdc42bpb	-1.30402	0.000279896	3.553
Emx2	-0.96269	0.000281076	3.55118
Pmm2	1.3069	0.000281514	3.5505
Sdhd	0.960473	0.000290424	3.53697
Evi5l	1.0791	0.000293296	3.53269
Gfra1	0.801763	0.000293296	3.53269
Hikeshi	0.930796	0.000294073	3.53155
Adrb1	-0.987555	0.000297043	3.52718
Zfp36l1	-0.887613	0.000299013	3.52431
Gm6457	1.51671	0.000300038	3.52282
Nexmif	-0.752008	0.000305363	3.51518
Cisd1	0.785467	0.000307713	3.51185
Yipf3	0.912878	0.000308462	3.5108
Cds2	-0.782007	0.000309782	3.50894
Zscan26	-1.88173	0.000311624	3.50637
Fis1	1.09107	0.000314118	3.50291
U2surp	-0.790104	0.000315062	3.5016
Retreg2	0.765182	0.000316505	3.49962
Tex2	-1.09896	0.000316505	3.49962
Psap	-0.857129	0.000318145	3.49737
Mrpl46	1.00482	0.000320522	3.49414
Rspo2	-1.05488	0.000325586	3.48733
Apc	-0.716564	0.000330862	3.48035
Efemp2	1.10861	0.00033106	3.48009
Tpp1	0.808671	0.000335401	3.47444
Wasf1	-0.924127	0.000338263	3.47075
Gm44562	-0.945439	0.000338634	3.47027
Lmna	-0.844785	0.000339618	3.46901
Calca	1.54695	0.000339755	3.46883
Med6	0.959027	0.000340794	3.46751
Acad8	0.902083	0.000344009	3.46343
Errfi1	-0.886895	0.000344976	3.46221
Anapc11	0.872674	0.000345287	3.46182
Ubn1	-0.796762	0.000345383	3.4617
Wdhd1	-1.09717	0.000345384	3.4617
Prmt7	0.948685	0.000346696	3.46005
AW209491	0.972854	0.000346696	3.46005
Mad2l2	1.07639	0.000355012	3.44976
Ndufb10	0.676024	0.000359177	3.44469
Cuedc2	0.821269	0.00036147	3.44193
Cst7	1.085	0.000363579	3.4394
Paip1	-1.89699	0.000365637	3.43695
Ethe1	1.20235	0.000366129	3.43637
Mdk	0.827541	0.000367229	3.43506
Hmgcr	-1.76146	0.000370104	3.43168
Myh9	-1.17363	0.000370104	3.43168
Nfia	-1.22272	0.000373563	3.42764
Map4k4	-0.820414	0.000376151	3.42464
Zfp637	1.11168	0.000378956	3.42141
Dancr	1.12982	0.000378965	3.4214
Slc32a1	-1.15512	0.000379787	3.42046
Ndufa1	-0.681466	0.000381697	3.41828
Ptms	0.956219	0.000382039	3.41789
9530056E24Rik	-1.16925	0.000383593	3.41613
Stradb	0.868378	0.000383755	3.41595
Fam98b	-0.801083	0.000383755	3.41595
Josd2	1.07403	0.000383755	3.41595
Mtch2	0.690783	0.000386717	3.41261
Cerox1	0.847968	0.000389401	3.4096
S100pbp	-0.789901	0.000392715	3.40592
Snrpb	0.905677	0.000392824	3.4058
Alkbh6	1.26568	0.000395715	3.40262
Gfpt1	-0.791949	0.000400213	3.39771
Saa3	1.22421	0.000400213	3.39771
Arf4	0.834753	0.000401583	3.39622
Rbp1	0.86435	0.000403618	3.39403
Trp53rka	0.987148	0.000408652	3.38865
Nprl2	1.05797	0.000410595	3.38659
Gm46610	1.13868	0.000411493	3.38564
Paf1	-0.977376	0.000417581	3.37926
Hspb6	1.08687	0.000419027	3.37776
Gas2l3	-1.30103	0.000425126	3.37148
Rab5if	1.37933	0.000428649	3.3679
Midn	-1.32382	0.000432597	3.36392
2900027M19Rik	-0.999495	0.000434542	3.36197
Vamp8	0.740529	0.000434861	3.36165
Foxn2	-1.3114	0.000434861	3.36165
Tmem216	1.19557	0.000437207	3.35931
Tpgs1	0.849403	0.000439549	3.35699
Bola2	-0.70881	0.000442153	3.35443
Dctn3	0.972972	0.000444339	3.35229
Tm7sf2	1.16783	0.000447478	3.34923
Ncam1	-0.910844	0.000458905	3.33828
Ift27	0.903413	0.000458989	3.3382
Naa20	0.897766	0.000463206	3.33423
Tst	0.898877	0.000464743	3.33279
Gpx8	1.05878	0.000465998	3.33162
Mrps9	0.883297	0.000471704	3.32633
Dcakd	0.8833	0.000472554	3.32555
Psmd5	1.02881	0.000474153	3.32408
Rbm3	0.907901	0.000478471	3.32014
Kcna2	-0.754563	0.000487295	3.31221
Rmdn3	0.813922	0.000496334	3.30423
Eif1	0.680021	0.000501076	3.3001
Gm7204	1.07187	0.000501463	3.29976
Gm11578	0.854695	0.000501982	3.29931
Mark3	-0.729958	0.000502031	3.29927
1700037H04Rik	1.10771	0.000502469	3.29889
G630016G05Rik	-0.933719	0.000508805	3.29345
Samd8	-0.922034	0.000508805	3.29345
Gm10145	1.03938	0.000512253	3.29052
Gm42853	-1.09786	0.000512614	3.29021
Lix1	0.753174	0.00051379	3.28921
1700007K13Rik	1.35592	0.000513798	3.28921
Ctsh	0.780307	0.000517718	3.28591
Fbxo16	1.14709	0.000520433	3.28364
Gm10177	0.860511	0.000525404	3.27951
1110059E24Rik	1.13439	0.000526843	3.27832
Ewsr1	-0.662358	0.000528057	3.27732
Necap2	1.03729	0.000529497	3.27614
Kat5	1.18214	0.000530297	3.27548
Gm13080	1.53131	0.000532948	3.27332
Oser1	1.26751	0.000534288	3.27222
Cox6c2	-0.648534	0.000535529	3.27122
Srp14	0.730937	0.000536243	3.27064
Tmed2	0.917795	0.000540912	3.26687
Aurkaip1	1.05547	0.000541773	3.26618
Gm8942	1.26788	0.000543114	3.26511
Mrpl4	0.974537	0.000543332	3.26493
Efna1	1.00711	0.000545722	3.26303
Gm6477	0.961092	0.00054766	3.26149
Zfand1	1.15413	0.000551559	3.25841
Cdk2ap2	1.21434	0.000551963	3.25809
Cstb	0.831167	0.000554238	3.2563
Prdx2-ps1	0.928755	0.000556132	3.25482
Sox9	-0.850023	0.000556179	3.25479
Itgb5	0.96012	0.000559255	3.25239
Cpne8	0.664857	0.000561998	3.25027
Mtdh	-0.955159	0.000569052	3.24485
Psma1	0.906773	0.000573089	3.24178
Tceal3	0.756248	0.000573089	3.24178
Manbal	1.19146	0.000579539	3.23692
Eid1	-0.691896	0.000589552	3.22948
Ppil1	1.07611	0.000604104	3.21889
Foxj3	-0.843245	0.000604617	3.21852
Igtp	1.34157	0.000606724	3.21701
Sdc3	1.02938	0.000609336	3.21514
Ints4	0.950312	0.000609336	3.21514
Dtd2	0.820699	0.000614707	3.21133
Akr1b10	1.00173	0.000621474	3.20658
Gprc5b	1.1129	0.000625862	3.20352
Eif4g3	-0.636684	0.000628152	3.20194
Dhx32	0.901992	0.000628152	3.20194
Tm4sf1	0.941889	0.000633468	3.19828
Apba2	-0.882865	0.000633766	3.19807
Crtac1	-0.701853	0.00063651	3.19619
E130114P18Rik	1.13767	0.00063729	3.19566
Foxn3	-1.06276	0.000638933	3.19454
Gm4332	-0.846069	0.000658199	3.18164
Rtn2	1.20576	0.000660445	3.18016
Tspan7	0.816409	0.000664732	3.17735
Ckmt1	-0.833542	0.00066489	3.17725
E230029C05Rik	1.0163	0.000675524	3.17036
Gadd45gip1	1.11851	0.000675554	3.17034
Smim3	0.793633	0.000684388	3.1647
Eci1	0.89368	0.000687682	3.16261
Isg20l2	-0.935946	0.000687823	3.16252
Atp5pb	0.794955	0.000687823	3.16252
Gjb6	1.02275	0.000687823	3.16252
H4c8	1.19521	0.000691997	3.1599
Mpi	0.968497	0.000695677	3.15759
Dguok	0.855242	0.000698436	3.15587
Cxcl14	0.709762	0.000698436	3.15587
Tex261	0.822129	0.000702481	3.15337
Dynlrb1	0.681565	0.000702984	3.15305
Tle5	0.98988	0.000703265	3.15288
Emp2	0.984746	0.000703265	3.15288
Rmdn1	0.851584	0.000705679	3.15139
Eif2s1	0.968198	0.000706853	3.15067
Tprkb	0.765116	0.000712237	3.14738
Cd72	1.17475	0.000713949	3.14633
Creb3	0.929674	0.000713949	3.14633
Emp3	1.03166	0.000713949	3.14633
Pno1	1.07062	0.000713949	3.14633
Fam229b	0.877993	0.000714352	3.14609
Hnrnpa0	-0.946683	0.000728777	3.13741
Gm12166	0.865522	0.000732643	3.13511
Rgs19	1.18761	0.000734164	3.13421
Pip4p2	-1.1861	0.000734164	3.13421
Aopep	0.924914	0.000734164	3.13421
Mcts1	0.822366	0.000754199	3.12251
Card19	1.29454	0.000763223	3.11735
Gtf3c3	-1.0414	0.000781964	3.10681
Map7d1	-0.706005	0.000783874	3.10575
Ccdc189	1.18428	0.000783874	3.10575
Syf2	0.76939	0.000785634	3.10478
Esd	0.759365	0.000789519	3.10264
Rnf187	0.824579	0.000799381	3.09725
Rfx3	-0.978443	0.000811117	3.09092
Taldo1	0.819577	0.000811552	3.09068
Eif2b1	1.02688	0.000822475	3.08488
Sec13	0.859468	0.000823298	3.08444
Ap2a1	1.01151	0.000823523	3.08432
Polr3gl	0.850937	0.000825219	3.08343
Rbm22	-0.789981	0.00083359	3.07905
Ppp1r12c	-0.939162	0.000842531	3.07441
Cnot8	0.97399	0.000853754	3.06867
Hexa	-0.892409	0.00085442	3.06833
Rdh14	0.810774	0.00085442	3.06833
Gm18736	1.17334	0.000854928	3.06807
Sar1b	0.91876	0.000855233	3.06792
Gm44559	-0.723368	0.00086237	3.06431
Cmas	-0.649327	0.000868961	3.061
Ei24	-0.850414	0.000883089	3.054
Vapa	-0.890338	0.000883089	3.054
Hnrnpd	-0.687466	0.000883369	3.05386
Sgf29	0.947655	0.000886351	3.05239
Wbp11	-0.803223	0.000888476	3.05135
Ldlr	-1.08643	0.00089473	3.04831
Lratd1	-1.70408	0.00089473	3.04831
1810030O07Rik	1.08358	0.000896808	3.0473
Lamtor1	0.819641	0.000902633	3.04449
Tenm3	-0.888815	0.000905243	3.04323
Gm16378	0.910876	0.00090655	3.04261
Med7	1.0346	0.00090655	3.04261
Cdk5r1	-0.891582	0.0009076	3.04211
Hspb8	0.785884	0.00090968	3.04111
Dusp6	-0.923691	0.00090968	3.04111
Atp1a1	1.03317	0.000915216	3.03848
Ndrg4	-0.700932	0.000918366	3.03698
Tmem98	0.81988	0.000920446	3.036
Arhgap17	-0.798661	0.000922817	3.03488
Agap2	-1.06395	0.00092718	3.03284
Foxk1	-1.03215	0.000935434	3.02899
Atox1	0.822945	0.000937694	3.02794
Ube2n-ps1	1.27696	0.000941731	3.02607
Crip1	1.13086	0.000949617	3.02245
Spc25	0.965229	0.000957205	3.01899
Gm7846	0.913148	0.000962498	3.0166
Selenok	0.704287	0.000964316	3.01578
Fancl	0.998084	0.000964718	3.0156
Tes3-ps	1.10809	0.000966816	3.01466
Ufd1	0.829138	0.00096784	3.0142
Trmt61b	1.40064	0.000968826	3.01375
G3bp1	-0.862106	0.000973287	3.01176
Rrn3	-1.21946	0.00097536	3.01083
Uvssa	-1.30132	0.000975893	3.0106
Gm11189	1.41567	0.000976741	3.01022
A230057D06Rik	-0.862083	0.000978338	3.00951
Ifitm10	0.841264	0.000984155	3.00694
Creg1	0.80209	0.000988953	3.00482
Snhg11	-0.857989	0.000995129	3.00212
Fus	-0.800209	0.00100962	2.99584
Zfand2b	1.00579	0.001016	2.99311
Rbbp4	0.684812	0.00101601	2.9931
Tm2d2	0.725026	0.00101897	2.99184
Ldhb-ps	0.839012	0.00102103	2.99096
Ccnd1	0.940465	0.00102552	2.98905
Pwwp3a	-0.898491	0.00102552	2.98905
Yipf1	0.997455	0.00102963	2.98732
Spcs1	0.767857	0.00103093	2.98677
2610037D02Rik	-0.947627	0.0010333	2.98577
Lyplal1	1.23313	0.00103828	2.98369
Arl6ip1	0.636262	0.00103829	2.98368
Gm12669	0.739292	0.00103831	2.98367
Gm9001	0.826953	0.00104313	2.98166
Tmem161b	-0.993905	0.00105383	2.97723
Uros	1.1333	0.0010547	2.97687
Dmwd	1.00046	0.00106103	2.97427
Igfbp7	-0.940342	0.00106925	2.97092
Tmem86a	0.984088	0.00107411	2.96895
Cap1	0.993798	0.0010748	2.96867
Gm5555	1.07692	0.00108427	2.96486
Smpd1	0.898943	0.00108685	2.96383
Brk1	0.792365	0.00109231	2.96165
Tnk2	-0.926348	0.00109697	2.95981
2410002F23Rik	0.881921	0.00110371	2.95714
Serpinf1	0.974477	0.00110371	2.95714
Pitpnc1	-0.912281	0.00110371	2.95714
Lyrm4	-1.65144	0.00110371	2.95714
Igsf11	-0.989157	0.00110371	2.95714
Atp6v1c1	0.907202	0.00110493	2.95666
Wars	0.773099	0.00110548	2.95645
G6pdx	0.895898	0.00111122	2.9542
Cited2	-0.873259	0.00111123	2.9542
Xrcc1	-0.907062	0.00111183	2.95396
Tubb4a	1.26713	0.00112128	2.95028
Gm7308	1.15006	0.00112431	2.94911
Synpo	-0.80521	0.00112547	2.94867
F13a1	0.841611	0.00113084	2.9466
Mrps34	1.28676	0.00116453	2.93385
Mtmr2	-1.07583	0.00117192	2.9311
Gucy1a2	-0.973264	0.00117761	2.929
Jakmip1	-0.899307	0.00117841	2.9287
Lrpap1	0.75439	0.00118244	2.92722
Mfn2	-0.690344	0.00119095	2.92411
Chst11	0.866612	0.00119095	2.92411
Arhgdia	0.967266	0.00119326	2.92326
Txndc12	0.779432	0.0011968	2.92198
1110051M20Rik	1.00122	0.00120615	2.9186
Dlc1	-0.835328	0.001218	2.91435
Hsd11b1	1.16555	0.00121961	2.91378
Rabif	1.07615	0.00121963	2.91377
Tmf1	-0.925782	0.00122626	2.91142
Tmem42	1.14418	0.00124096	2.90624
Snu13	0.753694	0.00124406	2.90516
Anxa4	0.920003	0.00124686	2.90418
Plagl1	1.19301	0.00124908	2.90341
Thy1	-0.843879	0.0012567	2.90077
Rps7-ps3	0.730778	0.00126211	2.8989
Syndig1	0.986491	0.00126343	2.89845
Grcc10	0.964203	0.00128138	2.89232
Lrig2	-0.802718	0.00128343	2.89163
Dynlt1c	1.07083	0.00128392	2.89146
Tgds	1.03427	0.00128743	2.89028
Inip	0.754226	0.0012978	2.88679
Cenpa	1.18434	0.0012978	2.88679
Rnase4	1.24198	0.00129986	2.8861
Syngap1	-1.2917	0.00131048	2.88257
Gstm6	0.943897	0.00131099	2.8824
Jazf1	1.08785	0.00133202	2.87549
Ccnk	-1.00334	0.00133236	2.87538
Gstm7	1.12722	0.00134085	2.87262
mt-Atp6	1.09553	0.00134085	2.87262
Abca2	1.2339	0.00135464	2.86818
Gsk3b	-1.06857	0.00135886	2.86683
3010001F23Rik	-1.0768	0.00136114	2.8661
Abhd14a	1.06526	0.00137255	2.86247
Ift140	0.885821	0.00138138	2.85969
Utrn	-0.650822	0.0013848	2.85861
Pdia3	0.775543	0.00140188	2.85329
Sptssa	0.870245	0.00140277	2.85301
Gm38394	-1.07071	0.00140637	2.8519
Coasy	-0.848772	0.00140676	2.85178
Rfc4	1.03404	0.00140759	2.85152
Npl	1.03227	0.00141032	2.85068
Nomo1	0.822755	0.00141096	2.85048
Snrpb2	0.822996	0.00141576	2.84901
Banf1	0.805903	0.00142453	2.84633
Gm47591	-0.749054	0.00142514	2.84614
Hnrnpa1	-0.808884	0.00142514	2.84614
Eif4e2	0.633959	0.00142584	2.84593
Ctxn1	0.807281	0.00143792	2.84226
Rpl18	1.00454	0.00145323	2.83767
Mettl1	0.964641	0.00146664	2.83368
Slc31a1	1.01808	0.0014713	2.8323
Zfp462	-0.741189	0.00147267	2.8319
Alg5	0.948575	0.00149012	2.82678
Tmem256	0.858502	0.00149012	2.82678
Gm26384	-0.982162	0.00149012	2.82678
Mllt11	1.06517	0.00150155	2.82346
Zc4h2	0.946695	0.00150749	2.82175
Atg5	0.710525	0.00150951	2.82116
Gm5835	0.79824	0.00151912	2.81841
Taf12	0.940398	0.00152116	2.81783
Mrps11	1.16112	0.00152628	2.81637
Uhmk1	-0.625048	0.00153192	2.81476
Zmynd8	-0.725827	0.00153423	2.81411
Tra2a	-0.725599	0.00153423	2.81411
Gstk1	0.850561	0.00154298	2.81164
Map4k2	-0.78975	0.00154498	2.81108
Acad9	0.861972	0.001572	2.80355
Pik3r2	1.1796	0.00157458	2.80284
Tmub1	1.4649	0.00157902	2.80161
Pacrg	0.861217	0.00158039	2.80124
Clybl	0.979577	0.00159612	2.79693
Fam104a	0.77162	0.00159726	2.79663
Bud23	1.25675	0.00159891	2.79618
Cnmd	1.24656	0.00159891	2.79618
Cfap126	1.39781	0.00160295	2.79508
Gm11451	1.04352	0.00160575	2.79432
Stx5a	0.878876	0.00162125	2.79015
Fxr1	-0.684338	0.0016243	2.78933
Mpdu1	1.07379	0.0016243	2.78933
Dctn5	0.888312	0.00165024	2.78245
Gm37219	-1.46573	0.00165942	2.78004
Guk1	0.826508	0.00165942	2.78004
Rsph9	0.863034	0.00166733	2.77798
Ctsc	0.750915	0.00167172	2.77684
Poc1a	0.891745	0.00167391	2.77627
Psme2b	0.706274	0.00168074	2.7745
Tceal8	0.901327	0.00168854	2.77249
Dda1	0.78969	0.00169467	2.77092
Mfap3	0.823333	0.0016975	2.77019
Mrpl35	0.801818	0.00169775	2.77013
Mrpl57	0.636316	0.00169913	2.76977
Arl1	0.868346	0.0016998	2.7696
Kcnab3	-0.748398	0.0016998	2.7696
Acbd6	-0.712369	0.00170168	2.76912
Anxa1	1.26813	0.0017268	2.76276
Camk2n1	-0.750018	0.00173032	2.76187
Iscu	0.874423	0.00173032	2.76187
Atp5j2	-0.617689	0.00175418	2.75592
Gatc	0.876749	0.00177545	2.75069
Hdac1-ps	1.07749	0.00178397	2.74861
Borcs8	0.807552	0.00178707	2.74786
Gipc1	0.861381	0.00179011	2.74712
Gid4	-1.006	0.00179698	2.74546
Iws1	-0.644366	0.00179698	2.74546
Lmo1	1.03652	0.00180878	2.74261
Gm6565	1.50095	0.0018138	2.74141
Mrps10	0.798688	0.00181729	2.74057
Sdhaf2	0.711034	0.00181729	2.74057
Ap1m1	0.87669	0.00182236	2.73937
Atp5g1	0.728961	0.00182426	2.73891
Pmm1	0.844767	0.00182426	2.73891
Ap3m1	0.772524	0.00183216	2.73704
Btbd2	0.928664	0.00186947	2.72828
Ramp1	0.968662	0.0018723	2.72762
Ccdc107	0.852898	0.00188208	2.72536
Hmbs	0.771326	0.00188375	2.72498
Ccs	0.963688	0.00190481	2.72015
Stk38l	-0.942765	0.00190613	2.71985
Mcfd2	0.820555	0.001912	2.71851
Cyb5a	0.77327	0.00191806	2.71714
Wdr3	-0.655256	0.0019218	2.71629
Nsmce1	0.72019	0.00192745	2.71502
Rgs10	0.802793	0.00193254	2.71387
Mmd2	0.649499	0.00193455	2.71342
Rnf8	-0.935249	0.00193948	2.71232
Ddn	1.66624	0.00194146	2.71187
Gm14270	0.818958	0.00194882	2.71023
Bin3	1.05493	0.00195837	2.70811
Gm3150	0.874647	0.00196368	2.70693
Fam32a	0.752371	0.00196793	2.70599
Gnai2	0.810983	0.00197538	2.70435
Ntn4	-1.35103	0.00198467	2.70231
Sdcbp	0.932778	0.00198704	2.70179
Lin37	0.839912	0.00198704	2.70179
Pcgf1	0.971582	0.00200283	2.69836
Slc39a6	-0.596646	0.00201017	2.69677
Psmc4	0.722343	0.00202579	2.69341
Rpf1	0.856358	0.00204862	2.68854
Nkap	0.744603	0.00205856	2.68644
P4ha3	0.851478	0.00206616	2.68484
Acp1	0.689481	0.00206616	2.68484
Aif1	0.810353	0.00206616	2.68484
Fxyd5	1.05862	0.00207283	2.68344
Gm20768	-1.0447	0.00207431	2.68313
H3f3c	0.854932	0.00209556	2.6787
Oxld1	1.03348	0.00210522	2.6767
Metap1d	0.831127	0.00210706	2.67632
Pcm1	-0.688505	0.00211586	2.67451
Ergic2	0.800419	0.00212097	2.67346
Ilf2	0.634029	0.00212741	2.67215
Samd4b	0.821679	0.00213716	2.67016
Magef1	1.06988	0.00214573	2.66843
Lysmd2	0.778336	0.00214984	2.66759
Lsm2	0.954703	0.00215011	2.66754
Spout1	0.913089	0.00215633	2.66628
Plekhg1	0.80289	0.00216616	2.66431
Gm8894	0.836994	0.00219028	2.6595
Adgrb2	1.1548	0.00219113	2.65933
Acaa2	0.798099	0.00221791	2.65406
Slc30a6	1.02872	0.00222503	2.65266
Snx3	0.87717	0.00222858	2.65197
Psma7	0.786968	0.00223427	2.65087
Gm43379	-0.938596	0.00223866	2.65001
Rbm33	-0.808112	0.00224836	2.64814
Cd68	1.02379	0.00225211	2.64741
Prkcz2	0.921763	0.00225912	2.64606
Mrps36-ps1	0.858067	0.00225912	2.64606
Actl6a	1.05651	0.00226904	2.64416
Hilpda	1.0244	0.00228699	2.64074
Spata13	-0.83259	0.00229687	2.63886
Adgrg1	0.97871	0.0022989	2.63848
Ing2	-0.633569	0.00230626	2.63709
Smpdl3a	0.762758	0.00231921	2.63466
Tmed10-ps	0.963219	0.00231921	2.63466
Gm10132	1.06598	0.00231921	2.63466
Sac3d1	0.960217	0.00231921	2.63466
Polr2i	0.960961	0.00232	2.63451
Pigf	1.20911	0.00232	2.63451
Ifit3	1.09224	0.00232	2.63451
Taf13	0.893397	0.00232124	2.63428
Acsl4	-1.59469	0.00233721	2.6313
Runx1t1	-0.782871	0.00234132	2.63054
Gm7099	1.0337	0.00234821	2.62926
Smn1	0.850269	0.00235602	2.62782
Timm13	1.00172	0.00235654	2.62773
Adgrl3	-0.835854	0.00235749	2.62755
Clcc1	0.765122	0.00238462	2.62258
Washc3	0.701265	0.00239402	2.62087
Emc4	0.886628	0.00242406	2.61546
Ecrg4	0.927637	0.00242461	2.61536
Spr	1.17949	0.00242586	2.61513
Car11	0.878039	0.00243528	2.61345
Htatsf1	-0.664953	0.00246986	2.60733
Mtfr1l	0.670882	0.00249233	2.60339
Pnpo	1.102	0.0024934	2.60321
Sgta	0.885903	0.00249449	2.60302
Col25a1	-0.632212	0.00250205	2.6017
Rimbp2	-0.800621	0.00250737	2.60078
Zc3hav1	-1.18516	0.0025105	2.60024
Farp1	0.889795	0.00251411	2.59962
Apbb1	1.0371	0.00251998	2.5986
Gm7488	0.821446	0.00252031	2.59855
Gsto1	0.858216	0.00252848	2.59714
Wbp1	1.11661	0.00252855	2.59713
Dhdh	-1.28772	0.00252954	2.59696
Gps1	0.850167	0.00252954	2.59696
1500004A13Rik	0.746428	0.0025615	2.59151
Rpl7	0.657064	0.00256384	2.59111
Nadk	0.71134	0.00256963	2.59013
Epha5	-0.743981	0.00256963	2.59013
Glod4	0.740829	0.00256963	2.59013
Zfp326	-0.682092	0.00260949	2.58344
Vcp-rs	0.726999	0.0026184	2.58196
Cdan1	-0.794826	0.00261977	2.58174
Irf2bp2	-0.715759	0.00266722	2.57394
Cinp	0.713072	0.00268964	2.57031
Gm37621	-0.967227	0.00269309	2.56975
Ldhb	0.74548	0.00271294	2.56656
Bod1l	-0.678255	0.00272917	2.56397
Sdhaf4	0.684576	0.00273999	2.56225
Kcnt2	-0.737572	0.00274549	2.56138
Smim7	0.67799	0.00274549	2.56138
Tubb2a	-0.568021	0.00274937	2.56077
Ypel4	-0.789757	0.00275294	2.5602
Tmed3	0.680628	0.00276582	2.55818
Ypel3	0.948392	0.00276666	2.55804
Phlda3	1.01668	0.00278317	2.55546
Dolk	0.817216	0.00279401	2.55377
Nrbp1	1.00702	0.00279401	2.55377
Prkcg	0.785028	0.00279401	2.55377
Abhd5	0.872734	0.00279614	2.55344
Pgs1	-0.713964	0.00280161	2.55259
Aimp2	1.84841	0.0028127	2.55088
Nxt1	0.723766	0.00281902	2.5499
Itm2a	0.93632	0.00283668	2.54719
Sox2	-0.658877	0.00283893	2.54685
Ap2m1	0.793617	0.0028423	2.54633
Rac2	1.13934	0.00284736	2.54556
B4galt1	-0.953873	0.00284868	2.54536
Ctss	0.735167	0.00285254	2.54477
Fkbp2	0.70702	0.002871	2.54197
Mir703	-0.899509	0.00289487	2.53837
Thoc1	1.05748	0.00289487	2.53837
Mrps18b	1.22094	0.00289865	2.5378
Atp5d	1.00362	0.00292717	2.53355
Rps19-ps1	1.05559	0.00292881	2.53331
Rps19-ps2	1.05467	0.00293179	2.53287
Tmem134	0.865832	0.0029351	2.53238
B230209E15Rik	0.906001	0.00294876	2.53036
Arhgap1	1.03617	0.00295544	2.52938
Cirbp	0.643649	0.00297029	2.5272
Oasl2	1.20227	0.0029729	2.52682
Sh3pxd2a	-0.808738	0.00297306	2.5268
Ubqln2	-0.64404	0.00298677	2.5248
Clasrp	-0.994584	0.00300018	2.52285
Gm13889	-0.894477	0.00300934	2.52153
Sbf1	1.11369	0.00301521	2.52068
Cox7a2l	0.827233	0.00302137	2.5198
Cog3	-0.669006	0.00303276	2.51816
Mrpl16	0.733182	0.00304634	2.51622
Eif3f	-0.688404	0.00305302	2.51527
Celsr1	-0.951975	0.00305302	2.51527
Bcl2l1	1.01441	0.0030732	2.51241
Kcnq2	0.939773	0.00309092	2.50991
Sfxn1	0.647906	0.0031061	2.50778
Atrx	-0.637204	0.00310759	2.50758
Sclt1	-0.785698	0.00312714	2.50485
Ly86	0.840312	0.00314652	2.50217
Gm9803	0.811558	0.00314903	2.50182
Mrpl34	0.900062	0.00315621	2.50083
Golga4	-0.631091	0.00318762	2.49653
Eif3a	-0.665062	0.00320542	2.49412
Gm8797	0.945088	0.0032092	2.4936
Isca1	0.748641	0.0032092	2.4936
Slc25a18	0.791127	0.0032231	2.49173
Rbm12	-0.729161	0.00324115	2.4893
Ubl4a	0.687299	0.00324525	2.48875
Dnajb2	-0.800492	0.00325164	2.4879
Gm49492	-0.865463	0.00325258	2.48777
Rpl37	-0.639118	0.00325472	2.48749
Tyw5	0.819616	0.00326017	2.48676
Acvr1c	-1.64448	0.00327126	2.48528
Otub1	0.85019	0.00328211	2.48385
Ntsr2	0.744029	0.00329056	2.48273
AV356131	1.03931	0.0033011	2.48134
Arl6ip5	1.055	0.00330189	2.48124
Srsf7	0.813171	0.00333357	2.47709
Cd63-ps	0.751725	0.00333783	2.47654
Pex5l	-0.809835	0.00339781	2.4688
R3hdm2	-0.826954	0.00340584	2.46778
Gm8518	0.901632	0.00342285	2.46561
Scamp5	0.905981	0.00345143	2.462
Pinx1	0.710445	0.00345282	2.46183
Alox5ap	0.93006	0.00349468	2.45659
Mrpl42	-0.815393	0.00350634	2.45515
Ankrd12	-0.596777	0.00350634	2.45515
Slc35b1	0.712361	0.0035312	2.45208
Ndufaf3	0.809705	0.00353937	2.45107
AI593442	-0.92879	0.00354988	2.44979
Flt1	-0.801755	0.0035731	2.44695
Ccdc43	0.659771	0.0035731	2.44695
Ubxn7	-0.800874	0.0035765	2.44654
Zbtb22	-0.88639	0.00357983	2.44614
Fopnl	0.727568	0.00360128	2.44354
Limk2	-0.730064	0.00360185	2.44347
Rpp38	0.898014	0.00360845	2.44268
Stx1b	0.829688	0.00360906	2.44261
Gm12191	0.732298	0.00360984	2.44251
Kcnip3	0.774811	0.00363389	2.43963
Adi1	0.844838	0.00364085	2.4388
Rac1	0.629066	0.00364356	2.43847
Rpl34-ps1	0.703626	0.00364497	2.43831
Etfbkmt	0.896691	0.00364727	2.43803
Arpc3	0.826903	0.00365751	2.43681
Grpel1	0.745979	0.00365861	2.43668
Syce2	-0.738982	0.00368283	2.43382
Med27	0.716734	0.00368453	2.43362
Dnmt3a	-0.707387	0.00368855	2.43314
Cln3	0.80878	0.00369968	2.43184
Bpnt1	-0.60454	0.0037033	2.43141
Polr2d	0.858485	0.00371025	2.4306
Ubqln4	-0.754572	0.00371244	2.43034
Rpain	0.703731	0.00371244	2.43034
Mcrip1	1.0639	0.00371602	2.42992
Dennd4b	-0.705736	0.00372103	2.42934
Ppm1h	-1.00961	0.00373429	2.42779
Eno1	0.821765	0.00374025	2.4271
Hspbp1	1.0747	0.00374059	2.42706
Apoc1	0.785244	0.00374059	2.42706
Nkain4	0.710886	0.00375119	2.42583
Camkmt	0.791863	0.00375343	2.42557
Rtf2	0.67746	0.00376425	2.42432
Pigp	0.758181	0.0037669	2.42402
Vps45	0.86404	0.00377424	2.42317
Tmbim4	0.738387	0.00377601	2.42297
Cep290	-0.543414	0.00379014	2.42134
Chchd4	0.826631	0.00382472	2.4174
Rpl27a	-0.653631	0.00384236	2.4154
Npas4	-1.65328	0.00384236	2.4154
Gm37965	-0.819315	0.00392221	2.40647
Vcp	-0.600007	0.00393524	2.40503
Med21	0.706002	0.00394213	2.40427
Bloc1s2	0.611751	0.00396497	2.40176
Pnoc	0.772922	0.00399567	2.39841
Tomm40	0.9812	0.00402567	2.39516
Flrt1	-0.902531	0.00403246	2.39443
Ppie	1.21054	0.00403348	2.39432
Rab33a	0.710103	0.00404146	2.39346
Gm10819	1.05674	0.00405883	2.3916
Tiprl	0.710378	0.00405897	2.39158
Zbtb21	-1.54957	0.00407424	2.38995
Pole3	0.639527	0.00407569	2.3898
Col4a3bp	-0.745495	0.0041064	2.38654
Ibtk	-0.562378	0.00411186	2.38596
Irs2	-0.702409	0.00411514	2.38562
Fkbp14	0.66152	0.00412993	2.38406
Tmem11	0.719211	0.0041531	2.38163
Pef1	0.698687	0.00416454	2.38043
Vstm2b	-0.565691	0.00416846	2.38002
Fcgr2b	0.783153	0.0041727	2.37958
Zwint	0.949319	0.00418441	2.37837
Paxx	0.985448	0.00419822	2.37693
Gm7332	0.991366	0.00420218	2.37653
Grem2	-0.950791	0.0042047	2.37626
Gm6123	1.09888	0.00420755	2.37597
Prelid1	0.722105	0.00422337	2.37434
Snx15	0.845542	0.00422337	2.37434
Top2b	-0.580676	0.00422706	2.37396
Elof1	0.990046	0.00424767	2.37185
Pigyl	0.830551	0.00425063	2.37155
Asb3	0.865817	0.00428709	2.36784
Rbm10	-0.763641	0.00428907	2.36764
5330406M23Rik	-0.795572	0.00432035	2.36448
S100a11	0.995691	0.00433103	2.36341
Cep63	-0.663082	0.00433103	2.36341
Ralgds	0.912955	0.00435448	2.36106
Tspyl4	-0.545016	0.00435454	2.36106
Stard3nl	0.660648	0.00437194	2.35933
Zbtb10	-0.711389	0.00439631	2.35691
Acer3	0.857865	0.00439631	2.35691
Csk	0.815235	0.00439631	2.35691
Gnal	-0.577921	0.00439631	2.35691
Cntrob	-0.854339	0.00439728	2.35682
Ddx39	0.824096	0.0043982	2.35672
Map1lc3a	1.01732	0.0044001	2.35654
Epas1	-0.702175	0.0044001	2.35654
Ptges3-ps	0.928331	0.00440717	2.35584
Sprn	0.642461	0.00440717	2.35584
Zfp81	-0.727592	0.00440717	2.35584
Spock1	-0.812189	0.00443372	2.35323
Actr2	-1.63196	0.00443964	2.35265
Capza1	0.729792	0.0044404	2.35258
Mea1	0.734993	0.00445753	2.35091
Gm12350	0.701429	0.00451255	2.34558
1110004F10Rik	0.813591	0.00454146	2.3428
Gm45441	-1.15532	0.00455706	2.34132
Gm11478	0.748832	0.00456284	2.34076
Ino80d	-0.658855	0.00458982	2.3382
Ap4s1	0.584615	0.0045952	2.3377
Imp4	0.690803	0.00461768	2.33558
Gnptg	0.638075	0.0046283	2.33458
Mrpl14	0.632233	0.00466087	2.33153
Mtmr14	1.13035	0.00468083	2.32968
Wnk1	-0.686882	0.00468405	2.32938
Cenpv	-0.692817	0.00468476	2.32931
Taf9b	0.829437	0.00469532	2.32833
Uqcrfs1	0.626311	0.00470208	2.32771
Dcaf4	0.847248	0.00470537	2.32741
Calcrl	-0.968432	0.00473813	2.32439
Nt5c3	0.798151	0.00473813	2.32439
mt-Nd3	-1.13067	0.00473813	2.32439
Ifngr1	0.675752	0.00474778	2.32351
Jpt1	0.774224	0.0047823	2.32036
Acap3	1.19726	0.00478552	2.32007
Pcna-ps2	0.92098	0.00478879	2.31977
Dhx8	-0.661277	0.00479527	2.31919
Rab40c	0.918896	0.00479626	2.3191
Tmem230	0.766096	0.00483015	2.31604
Cd38	0.746947	0.00484147	2.31502
Adhfe1	0.818941	0.00484506	2.3147
Nol6	0.964964	0.00485533	2.31378
Mrpl44	0.672471	0.00485691	2.31364
Ift22	0.71897	0.00486432	2.31298
Gm10925	1.05666	0.004865	2.31292
B9d1	0.639888	0.00487052	2.31242
Rpl17-ps5	0.856143	0.00488118	2.31148
Sec14l1	0.752116	0.0049047	2.30939
Maff	-0.910888	0.00491414	2.30855
Rpl34	0.62937	0.00494258	2.30605
Atp5pb-ps	0.746638	0.00495213	2.30521
Trim13	0.909018	0.00495649	2.30483
Cpq	0.870226	0.00497863	2.30289
Nlk	-0.83287	0.00498607	2.30224
Mchr1	-0.918438	0.00500973	2.30019
Nit2	1.03325	0.00501928	2.29936
Inafm1	-0.761149	0.00505731	2.29608
Gm43336	-1.07265	0.00506941	2.29504
Lsm10	0.808029	0.00508663	2.29357
Tpt1-ps5	-0.755402	0.0050956	2.2928
Bud31	0.660137	0.00511786	2.29091
Soat1	-0.567081	0.00513163	2.28974
Slc25a20	0.791459	0.00514245	2.28883
Oaz1	0.798639	0.00514752	2.2884
Ngef	1.07485	0.00515631	2.28766
Mtss1	-0.656596	0.00515631	2.28766
Gbp2	1.20998	0.00518708	2.28508
Igsf8	-0.626643	0.00519426	2.28448
Rps3a1	-0.65501	0.00519435	2.28447
Fam160b2	-1.12659	0.00519635	2.2843
Mrpl39	0.648901	0.00520828	2.28331
Psph	0.559665	0.00523371	2.28119
Agbl3	0.864718	0.00524455	2.28029
Tmem9	0.741648	0.00525634	2.27932
Plscr2	0.938695	0.00527097	2.27811
Osbp	-0.746581	0.00527629	2.27767
Med29	0.75915	0.00528262	2.27715
3222401L13Rik	0.70701	0.00529232	2.27635
Mrpl23-ps1	0.673553	0.00530119	2.27563
Cdkn2d	0.876078	0.0053155	2.27446
Rtn4	-0.648401	0.00532126	2.27399
Bex4	-0.688825	0.00532605	2.27359
Prnp	-0.642934	0.00533552	2.27282
Hmgn5	-0.60867	0.00533867	2.27257
Gm9774	1.01441	0.0053397	2.27248
Nucb1	0.744099	0.0053778	2.2694
Klhl20	-0.878765	0.00537976	2.26924
Ensa	0.735469	0.00539785	2.26778
Ccdc88a	-0.686782	0.00540512	2.26719
Ntan1	0.627201	0.00544116	2.26431
Exoc6b	0.590356	0.00545294	2.26337
Galk2	0.834255	0.00545361	2.26332
Tenm2	-0.624206	0.00545361	2.26332
Rbm17	-0.607685	0.00548411	2.26089
Npas3	-0.939449	0.00548565	2.26077
Zfp516	-0.718687	0.00548825	2.26057
Rpl7a	0.65184	0.00549379	2.26013
Gpx7	0.864769	0.00550459	2.25928
Haus7	0.834298	0.00550459	2.25928
Apobec1	0.798606	0.00555161	2.25558
Gstm5	0.729032	0.00555266	2.2555
Fam76a	-0.531488	0.00555412	2.25539
Chd2	-0.678067	0.00559314	2.25234
Cyp2j9	0.819024	0.00560439	2.25147
Fnbp1l	-0.824816	0.00561078	2.25098
Ndufs4	0.62811	0.00561405	2.25072
Pacsin1	-0.613062	0.00563539	2.24908
Cyp4f17	-1.00745	0.00564293	2.2485
Panx2	-0.893365	0.00566131	2.24708
Lgi2	-0.695057	0.00567101	2.24634
Gps2	0.846832	0.00570353	2.24386
Ahcyl1	0.688433	0.00570656	2.24363
Rnf10	0.731791	0.00570973	2.24338
Prps1	0.851392	0.00570973	2.24338
Jtb	0.708093	0.00572143	2.2425
Gm5089	0.812263	0.00572385	2.24231
Nek6	0.578467	0.00573066	2.2418
Swi5	0.652169	0.00578411	2.23776
Txn1	0.671516	0.00578411	2.23776
Mex3b	-0.886712	0.00578411	2.23776
Car4	0.994142	0.00578726	2.23753
Pdzd11	0.624538	0.00578726	2.23753
Pdzrn4	-0.826269	0.0057889	2.2374
C1galt1c1	0.900043	0.00580512	2.23619
Atp6v1e1	0.652967	0.00582183	2.23494
Ndfip1	0.831454	0.00582183	2.23494
Mta1	-0.798649	0.00582328	2.23483
Cdv3	-0.565226	0.00582946	2.23437
Cryz	0.72834	0.00583237	2.23415
Mtss2	0.670548	0.00583851	2.2337
Cd14	0.975805	0.00584354	2.23332
Khdrbs3	-0.56874	0.00588302	2.2304
Epc1	-0.772871	0.00588712	2.2301
Ppp2r3c	0.842792	0.00590189	2.22901
Cab39l	0.75825	0.00591104	2.22834
D130017N08Rik	-0.805202	0.0059335	2.22669
Gm6136	0.561186	0.00593498	2.22658
Gm20075	0.850587	0.00596213	2.2246
Rab13	0.638052	0.00600459	2.22152
Lrba	-0.818573	0.00601967	2.22043
Ndufaf8	0.891391	0.0060395	2.219
Mapk1ip1l	-0.705841	0.00604237	2.21879
Fcrls	0.759134	0.00607745	2.21628
Lonrf1	-0.686565	0.0060779	2.21625
Tomm70a	-0.666385	0.00610232	2.21451
Snrpd3	0.75256	0.00613528	2.21217
Ier5	-0.745775	0.00615923	2.21047
Tmem192	0.685097	0.00618302	2.2088
Gtf2e2	0.860405	0.00618632	2.20857
Mdp1	0.740604	0.00618751	2.20848
Selenon	0.914986	0.00620759	2.20708
Pus1	-0.795962	0.00625377	2.20386
Cux2	-1.00727	0.00625856	2.20353
Nat14	0.629782	0.00625895	2.2035
Gadd45b	-0.905551	0.00627624	2.2023
Lix1l	-0.790608	0.00629188	2.20122
Cmss1	0.669572	0.00629242	2.20118
Ints13	-0.630933	0.00631076	2.19992
Gm44235	-1.48955	0.00631332	2.19974
Tmub2	0.63898	0.00631332	2.19974
Snhg1	-0.658849	0.00632255	2.19911
Tmem178	-0.659288	0.00633553	2.19822
Dazap1	-0.866102	0.00642324	2.19225
Med22	0.838603	0.00643369	2.19154
Gm12854	1.15849	0.00644612	2.1907
Snrpa	0.714577	0.00645388	2.19018
Wdr74	0.617633	0.0064776	2.18859
Nnmt	0.841814	0.00647938	2.18847
Npas2	-1.05447	0.00648446	2.18813
Ahcyl2	0.661032	0.00654713	2.18395
Eif2s3x	-0.66018	0.00659046	2.18108
Zdhhc5	-0.810692	0.006596	2.18072
Glmn	1.00677	0.00663762	2.17799
Wdr83os	0.587896	0.00663762	2.17799
Safb2	-0.712999	0.00666852	2.17597
Ccp110	-0.692315	0.00667027	2.17586
Npr3	-0.903655	0.00667852	2.17532
Ctsd	0.88088	0.00671311	2.17308
BC064078	1.0136	0.00673824	2.17145
Pnpla8	-0.595602	0.00673824	2.17145
Lmf1	0.810131	0.00673824	2.17145
Tmem208	0.71894	0.00673899	2.1714
Copg1	0.601564	0.00674421	2.17107
Trappc2	0.921366	0.00674426	2.17107
Arpc5l	0.669635	0.00674446	2.17105
Xaf1	0.709326	0.00674446	2.17105
Ramp2	0.884456	0.00677136	2.16932
Gsg1l	-0.92684	0.00677683	2.16897
Hacd4	0.717702	0.00680086	2.16744
Hmgcl	0.765684	0.00682686	2.16578
Mrpl28	0.905907	0.00682686	2.16578
Srgn	0.876661	0.00683458	2.16529
Pea15a	0.533388	0.00683481	2.16527
Gigyf1	-0.955325	0.00684364	2.16471
Polr1d	0.704861	0.00686164	2.16357
Rbms3	-0.564378	0.00690497	2.16084
Man2a2	-0.642991	0.0069126	2.16036
Tsc22d1	0.687838	0.00693964	2.15866
Itm2b	0.655757	0.00696191	2.15727
Frat1	-0.712787	0.00700981	2.15429
Znhit3	0.775198	0.00701431	2.15402
Fam118b	0.73231	0.00702518	2.15334
Add1	0.700158	0.00704807	2.15193
Idnk	0.765553	0.00713304	2.14673
Mrpl37	0.892615	0.00722011	2.14146
Rock2	-0.70623	0.00722674	2.14106
Gde1	0.62118	0.00723446	2.14059
Adora1	-0.639227	0.00723944	2.1403
Cbr1	0.693053	0.00724043	2.14024
1190007I07Rik	0.746407	0.00726555	2.13873
Lypd1	-0.938321	0.00729314	2.13709
Nup98	-0.884632	0.00732009	2.13548
Tmem80	0.64999	0.00733677	2.1345
Gm10076	0.612336	0.00734727	2.13387
Asnsd1	-0.779095	0.00735882	2.13319
Psmc1	0.608227	0.00735882	2.13319
Sult4a1	-0.7113	0.00738335	2.13175
Plod1	0.71149	0.00740324	2.13058
Gdf11	-0.780742	0.00741843	2.12969
Gm5526	0.719722	0.00742554	2.12927
Glyr1	-0.529523	0.00742554	2.12927
Timm17b	0.942643	0.00746115	2.12719
Rgs2	-0.779616	0.00746928	2.12672
Gm49797	-0.769789	0.00747017	2.12667
Ptcd2	0.948313	0.0074885	2.1256
Synm	-0.653575	0.0075514	2.12197
Nefm	-0.622665	0.00761738	2.11819
Ankrd13b	1.60641	0.00762985	2.11748
Pik3c2b	-0.871617	0.00765396	2.11611
Zdhhc4	0.65335	0.00765981	2.11578
Mospd1	1.06169	0.0076664	2.11541
Zbtb17	-0.808724	0.00767724	2.11479
Rps11-ps1	-0.625151	0.00769727	2.11366
Klhdc4	-0.88891	0.00772191	2.11228
Cdk4	0.771236	0.00773348	2.11162
2310011J03Rik	1.21217	0.00774137	2.11118
Fgf12	-0.931391	0.00779384	2.10825
Vps26a	0.761119	0.00781038	2.10733
Atp6v1g1	0.61347	0.00781138	2.10727
Chac2	0.95998	0.00781138	2.10727
Ehbp1	-0.678928	0.00781555	2.10704
Sms-ps	0.733214	0.00786518	2.10429
Rpf2	0.84694	0.00787423	2.10379
Ggnbp2	-0.836399	0.00788062	2.10344
Abhd11	0.889027	0.00788066	2.10344
Cdc42bpa	-0.607338	0.00788826	2.10302
Cacnb2	-0.684144	0.00789916	2.10242
Ccn3	-0.836343	0.00795024	2.09962
Gng11	0.707116	0.00796299	2.09892
Spag7	0.741296	0.00798144	2.09792
Prdm16	-0.729409	0.00799543	2.09716
Comt	0.562138	0.00800046	2.09689
Pgam1	0.794819	0.00800406	2.09669
Gm10736	0.623101	0.00807491	2.09286
Mcee	0.802016	0.00814543	2.08909
Nt5dc3	1.11494	0.00816071	2.08827
Wsb2	0.719103	0.00818111	2.08719
Rnf126	1.08747	0.00820948	2.08568
Ubac2	0.96171	0.00820948	2.08568
Hfe	0.853965	0.00820995	2.08566
Fsd1	0.807232	0.00822444	2.08489
Ube2r2	-0.596317	0.00827764	2.08209
Mocs2	0.589226	0.00829165	2.08136
Folh1	0.728582	0.00829677	2.08109
Gm5617	-0.63531	0.00829687	2.08109
Ehbp1l1	-0.776614	0.00829687	2.08109
Ergic3	0.576793	0.00832361	2.07969
Tcp11l1	0.678795	0.00837627	2.07695
Dtwd2	-0.971067	0.00839146	2.07616
Zfp971	1.01296	0.00839877	2.07578
Neo1	-0.509643	0.00843495	2.07392
Iqsec3	0.870383	0.00844916	2.07319
Lgals1	0.606319	0.00845191	2.07305
Rbbp8	-0.792314	0.00846324	2.07246
Maz	1.07276	0.00848421	2.07139
Kcmf1	-0.565375	0.008503	2.07043
Brwd3	-0.648208	0.00852968	2.06907
Gtf2h3	0.689807	0.00857997	2.06651
Pknox1	0.78163	0.00859385	2.06581
Surf1	0.680379	0.00863835	2.06357
Smim20	0.661105	0.00863835	2.06357
Sh3gl3	-0.643562	0.00863835	2.06357
Marcks	-0.852593	0.00863835	2.06357
Gm6419	-0.777225	0.00863835	2.06357
Ciart	0.799813	0.00865928	2.06252
Tubb5	-0.565	0.00870097	2.06043
Dynlt1f	0.934185	0.00872751	2.05911
Dnal4	0.982453	0.00877177	2.05691
Tmem50a	0.597964	0.00880458	2.05529
Gm7887	0.868155	0.00886973	2.05209
Camk1	0.670359	0.00887867	2.05165
Gtpbp1	0.994638	0.00889022	2.05109
Dhx9	-0.62994	0.00892129	2.04957
Slc48a1	0.876561	0.00892129	2.04957
Ak3	0.597512	0.00893264	2.04902
Fkbp10	1.02681	0.00894147	2.04859
Nhp2	0.723952	0.00896129	2.04763
Gm10320	0.836586	0.00896129	2.04763
Mcts2	0.842802	0.0089637	2.04751
Reep2	0.803423	0.00896518	2.04744
Fgfbp3	-0.81077	0.00897575	2.04693
Pex16	1.04611	0.00898095	2.04668
Dph5	0.606881	0.00900507	2.04551
Carhsp1	0.715877	0.00900533	2.0455
Pan3	-0.675684	0.00906593	2.04259
Gtf2b	0.656227	0.00907073	2.04236
Hacd1	0.718308	0.00910982	2.04049
Lamb2	-0.758064	0.00912163	2.03993
Llph-ps2	0.653001	0.00916792	2.03773
Sh3yl1	0.860908	0.00918328	2.037
Mapkbp1	-0.716192	0.0092156	2.03548
Slc7a1	-0.633915	0.00925922	2.03343
Nfkbib	0.719327	0.00927407	2.03273
Yae1d1	0.619561	0.00930051	2.03149
Enoph1	0.767764	0.00933656	2.02981
Myo6	-0.754701	0.00935605	2.02891
Naga	0.812584	0.00942456	2.02574
Cacna1i	1.00709	0.00946611	2.02383
Ece1	-0.900849	0.00951584	2.02155
Fbxo6	0.667093	0.00953323	2.02076
Tmem29	0.645522	0.00954294	2.02032
Aip	0.737022	0.00955176	2.01992
Rgs1	-1.24962	0.00955376	2.01983
Pxmp4	0.722594	0.00960513	2.0175
Lss	-0.623219	0.00960565	2.01747
Bphl	0.803652	0.00961734	2.01695
2810002D19Rik	1.23117	0.00966777	2.01467
Tsfm	1.09599	0.00967187	2.01449
Ktn1	-0.623575	0.00967494	2.01435
Pik3cb	-0.823207	0.0096814	2.01406
Zfp931	0.94286	0.00975608	2.01072
Twf1	-1.53675	0.00975955	2.01057
Pdha1	0.760989	0.00978904	2.00926
Mrps28	0.586989	0.00991643	2.00364
Taf1b	0.707707	0.0099175	2.0036
Megf8	-0.732548	0.00991985	2.00349
Ate1	-0.534743	0.00994367	2.00245
Chchd5	0.626568	0.00996366	2.00158
Igf1r	-0.539997	0.0100177	1.99923
Bub3	0.751098	0.0100391	1.9983
Gnl1	-0.727318	0.0100413	1.99821
Arhgap24	-0.92709	0.0100489	1.99788
Tet2	-0.868965	0.0100534	1.99769
Cyth4	0.828523	0.0100553	1.9976
Pdcl3	0.689802	0.0100714	1.99691
6430590A07Rik	0.593945	0.0101467	1.99367
Tmem251	0.759957	0.0101467	1.99367
Ptpmt1	0.595685	0.010159	1.99315
Hnrnph3	-0.605663	0.0101918	1.99175
Kdm2a	-0.627455	0.0102026	1.99129
Ppan	-0.822155	0.0102178	1.99064
Poglut2	1.13776	0.0102718	1.98835
Skp1a	0.690673	0.0103092	1.98677
1500009L16Rik	0.819481	0.0103205	1.9863
Cntln	-0.612872	0.0103362	1.98564
Mapk4	-0.709809	0.0103705	1.9842
Pla2g15	-0.689103	0.0103791	1.98384
Cryzl2	0.802905	0.0104004	1.98295
Mrpl58	0.825675	0.0104005	1.98295
Psen2	-0.585606	0.0104568	1.9806
Letmd1	0.727897	0.0104989	1.97885
2810006K23Rik	0.627369	0.010537	1.97728
Il13ra1	-1.05529	0.010537	1.97728
Gm14325	0.872346	0.0105784	1.97558
Ms4a6b	1.03152	0.0106046	1.9745
Tor1aip1	-0.693653	0.0106412	1.97301
Yme1l1	-1.38116	0.0106412	1.97301
Dyrk1a	-0.888412	0.0106563	1.97239
Wasf3	-0.578359	0.0106638	1.97209
Gm14539	-0.474897	0.0107045	1.97043
Rnf182	-0.624833	0.0107397	1.96901
Cldn12	-0.636937	0.0107642	1.96802
Mrpl45	0.72299	0.0107721	1.9677
1700123O20Rik	0.812752	0.0107789	1.96743
Apbb3	0.691792	0.010817	1.9659
Dpysl2	-0.772219	0.0108241	1.96561
Washc1	-0.810406	0.0108241	1.96561
Rpl36-ps12	0.689489	0.0108559	1.96433
Fastk	1.02774	0.0109163	1.96193
Fcgr1	0.705639	0.0109562	1.96034
Csnk2a3	0.854784	0.0109575	1.96029
Hnrnpa2b1	-0.602733	0.010968	1.95987
Tut1	-0.713806	0.011017	1.95794
Zfp385b	-0.714284	0.0110275	1.95752
2700062C07Rik	0.678853	0.0110375	1.95713
Gm2999	1.00607	0.0111505	1.9527
Ino80c	0.71985	0.0111639	1.95218
Wdr18	0.67458	0.0112057	1.95056
Tpd52l2	0.651672	0.0112246	1.94983
Qsox2	0.645255	0.0112308	1.94959
C030015E24Rik	-0.808673	0.0112408	1.9492
Faf1	-0.58879	0.0112481	1.94892
Scfd1	0.772642	0.0112481	1.94892
Gm5456	0.896056	0.0112481	1.94892
Cgrrf1	0.561579	0.0112481	1.94892
Lage3	0.520302	0.0112571	1.94857
Nudcd2	0.666482	0.0112672	1.94818
Lrrc59	0.73166	0.011288	1.94738
Kcna1	-0.657077	0.011292	1.94723
Nif3l1	0.737692	0.011325	1.94596
Gm12696	0.599198	0.0113839	1.94371
Anp32a	-0.637082	0.0114061	1.94286
Srp9	0.60898	0.0114323	1.94187
Fam45a	0.720598	0.0114935	1.93955
Fxn	0.883329	0.0115118	1.93885
Wwc1	-0.725231	0.0115395	1.93781
Smo	0.742254	0.0115536	1.93728
Ccnh	0.741334	0.011557	1.93715
Ndufa10	0.642984	0.0116077	1.93525
Gm15501	0.746334	0.0116368	1.93417
Med13l	-0.554239	0.011648	1.93375
Hsd17b12	0.663588	0.0117107	1.93142
Ms4a6d	1.49587	0.0118235	1.92725
Gm12418	0.816772	0.0118377	1.92673
Ddt	0.724277	0.011875	1.92536
Fuca1	0.618607	0.0118752	1.92536
Morn2	0.706515	0.0118841	1.92503
Ptcd3	0.76995	0.0119454	1.9228
Nenf	0.607846	0.0119622	1.92219
Ap2s1	0.868805	0.0119822	1.92146
Usp35	-0.698003	0.0119822	1.92146
Copz2	0.867561	0.0120318	1.91967
Hk2	-0.586557	0.0121269	1.91625
Gtf2h2	0.698311	0.0121431	1.91567
Ppp1r36	1.14137	0.0121676	1.91479
Stx4a	-0.680322	0.0122095	1.9133
Oxsr1	-0.604112	0.0122095	1.9133
Smim10l2a	-0.753656	0.0122299	1.91258
S100a1	0.619628	0.012247	1.91197
Gpr34	0.803566	0.0122522	1.91178
Mbp	0.662798	0.0122992	1.91012
Tcaf1	-0.517823	0.0123049	1.90992
Snupn	0.705351	0.0123569	1.90809
Sigmar1	0.974098	0.0123811	1.90724
Atp9a	0.869836	0.0124023	1.9065
Gm13182	-0.900348	0.0124042	1.90643
Caml	0.695262	0.0124127	1.90614
Cdc23	0.886827	0.0124191	1.90591
2700097O09Rik	0.754717	0.0124599	1.90449
Plgrkt	0.664462	0.0125132	1.90263
Usp12	0.683664	0.0125602	1.901
Scp2	0.666192	0.0125633	1.9009
Tesc	-0.825137	0.0125633	1.9009
Gm6368	-0.765367	0.012566	1.9008
Rbfox3	-0.628532	0.0125729	1.90056
Men1	0.63887	0.0126267	1.89871
Tspan3	0.657165	0.0126619	1.8975
Pacc1	0.82071	0.012669	1.89726
Gm9830	1.04771	0.012669	1.89726
Ociad1	0.58232	0.0126782	1.89694
Fkbp8	0.864781	0.0126782	1.89694
Rab5a	1.36773	0.0126782	1.89694
Src	0.85963	0.0126785	1.89693
Txndc5	0.638004	0.0126938	1.89641
St13	-1.36099	0.0126938	1.89641
C87436	0.672158	0.0127485	1.89454
Scg5	0.598998	0.0127679	1.89388
Pdcd6	0.651275	0.0127691	1.89384
Gpr17	0.867012	0.01282	1.89211
Ccdc90b	0.804494	0.0128266	1.89189
Mecr	0.963387	0.0128285	1.89182
Gm28791	-0.899988	0.0128471	1.8912
Rps6kc1	-0.573402	0.0128633	1.89065
Mgat2	-0.584448	0.0128765	1.8902
Enah	-0.650031	0.0129309	1.88837
Ldah	0.607758	0.0129309	1.88837
Zfp317	-0.905906	0.0129387	1.88811
Rap2a	-0.609248	0.0129387	1.88811
Keap1	-0.663343	0.0129574	1.88748
Kdm6a	-0.608361	0.0129968	1.88616
Gm11598	0.598309	0.0130041	1.88592
Fam174a	-0.524539	0.0130281	1.88512
Nucks1	-0.537461	0.0130281	1.88512
9130401M01Rik	-0.714954	0.0130301	1.88505
Tspan13	0.566864	0.0130421	1.88465
Tnfaip3	-0.749609	0.0131502	1.88107
Ppia	0.596066	0.0131727	1.88032
Satb1	-0.661534	0.0131886	1.8798
Eif2b3	0.807368	0.013198	1.87949
Nbdy	0.6354	0.0132199	1.87877
Ccdc157	0.597454	0.0132274	1.87852
Myadm	-0.798874	0.0132536	1.87767
Cops7a	0.696111	0.0132713	1.87709
Eef1b2	-0.668882	0.0132745	1.87698
Tmem231	-0.749798	0.0133165	1.87561
Rabl2	0.70262	0.0133168	1.8756
Zfp706	0.617694	0.0133353	1.875
Uqcrc2	0.677651	0.0133376	1.87492
Ciao2b	0.781435	0.0133376	1.87492
Pex12	0.77405	0.0133376	1.87492
Crcp	0.763074	0.0133531	1.87442
Gm44798	-0.923135	0.013424	1.87212
Cd320	0.794999	0.0134468	1.87138
Zdhhc9	0.796636	0.0134563	1.87107
Oaz2	0.58532	0.0134742	1.8705
Ssna1	0.822697	0.0134753	1.87046
Myl6	0.622099	0.0134831	1.87021
Tmem107	0.972292	0.0135034	1.86956
Mrpl48	0.589913	0.0135039	1.86954
Ufc1	0.757699	0.0135466	1.86817
Casp6	0.977229	0.0135936	1.86666
Ctso	0.760839	0.0136261	1.86563
Zfp512b	0.883287	0.0136406	1.86517
Vat1	-0.827216	0.0136434	1.86508
Elavl4	-0.532834	0.0136743	1.8641
Fosl2	-0.690457	0.0137277	1.8624
Brd3os	0.779151	0.0137553	1.86153
Arf2	0.546858	0.0137553	1.86153
Slitrk2	-0.825483	0.0137929	1.86034
Piga	-0.722382	0.0137961	1.86024
Nfib	-0.744362	0.013808	1.85987
Pdk2	0.659101	0.0138177	1.85957
Cd3eap	-0.675683	0.0138794	1.85763
Rbbp6	-0.560893	0.0138984	1.85703
Blvra	0.755005	0.0139635	1.85501
Qpct	0.825943	0.0139635	1.85501
Neb	-0.656941	0.0139673	1.85489
Ndufs3	0.650123	0.0140344	1.85281
Dctpp1	0.600143	0.0141039	1.85066
Slc38a3	0.919617	0.0142128	1.84732
Zfyve21	0.73969	0.0142509	1.84616
Rpp14	0.685468	0.0142825	1.84519
Lonp1	-0.634856	0.014372	1.84248
Lsm1	0.623652	0.0143812	1.84221
Dnajc12	0.616207	0.0145442	1.83731
Mrm3	0.743579	0.0145779	1.83631
Zfp503	-0.923237	0.0145912	1.83591
H2aw	0.942407	0.0146058	1.83547
Slc9a3r1	0.609201	0.0146113	1.83531
Park7	0.626739	0.0146493	1.83418
Smu1	0.654466	0.0147044	1.83255
Rock1	-0.578448	0.0147044	1.83255
Tk2	0.796924	0.0147099	1.83239
Fundc2	0.615758	0.0147337	1.83169
Gsta4	0.691464	0.0148068	1.82954
Ost4	0.551145	0.0148077	1.82951
Gm13422	-1.0454	0.0148272	1.82894
Bcl11b	-0.661618	0.0148486	1.82832
4930578M01Rik	0.765235	0.0148899	1.82711
Mettl6	0.686112	0.0149108	1.8265
Abracl	0.711802	0.0149649	1.82492
Tunar	-0.822037	0.0150177	1.8234
Cd109	0.608083	0.0150361	1.82287
1110065P20Rik	0.994043	0.0150409	1.82273
Qtrt2	-0.827292	0.0150489	1.8225
Hnrnpul2	-0.575034	0.0150645	1.82205
Tnni1	0.678692	0.0150847	1.82146
Idh3a	0.667691	0.01516	1.8193
Rps12	-0.643134	0.01516	1.8193
F2r	-0.586946	0.0151954	1.81829
Arhgap44	-0.827602	0.015242	1.81696
Ywhab	0.483384	0.015245	1.81687
Ahnak	-0.594103	0.0152686	1.8162
Hibadh	0.682536	0.01529	1.81559
Mrfap1	-0.637163	0.0153191	1.81477
Lig1	-0.610631	0.0153588	1.81364
Snhg20	0.812408	0.0153883	1.81281
Rpl18-ps2	0.809931	0.0153903	1.81275
Tbc1d31	-0.614757	0.015399	1.81251
Anxa2	0.790344	0.015406	1.81231
Hpca	0.704686	0.0154199	1.81192
Gm8121	0.809788	0.0154494	1.81109
Ctsz	0.508652	0.015495	1.80981
Coa6	0.69184	0.015495	1.80981
Tmx1	0.652587	0.015501	1.80964
Sumf2	0.653433	0.0155094	1.8094
Fam136a	0.78193	0.0155094	1.8094
Gm10146	-0.540681	0.015537	1.80863
Snhg14	-0.498547	0.0155988	1.80691
Tob2	-0.722685	0.0156106	1.80658
Gm42433	-0.764271	0.015735	1.80313
Rps4l	0.562651	0.015742	1.80294
Pde9a	-0.689791	0.0157827	1.80182
Mcmbp	-0.957969	0.0157972	1.80142
Tmem70	0.703624	0.0158263	1.80062
Rbbp9	0.782775	0.0158263	1.80062
Hint2	0.699988	0.0158263	1.80062
[truncated: 9,213 more rows]
