# Supplementary material for: Denervated mouse CA1 pyramidal neurons express homeostatic synaptic plasticity following entorhinal cortex lesion
Source: Front Mol Neurosci. 2023 Apr 12;16:1148219. doi: 10.3389/fnmol.2023.1148219 (PMC10130538; doi:10.3389/fnmol.2023.1148219)
Supplement: Supplementary file 3 [file table_3.xlsx]

## Sheet: Table S3_commonly regulated
Gene Name	ECL	SCL
Atp6v0c	3.31665	2.12058
Tspan31	3.09661	2.46645
Atp6v0c-ps2	3.00174	2.31305
Pgam1-ps2	2.76687	1.75734
Eif4a-ps4	2.70517	2.00751
Ftl1-ps1	2.64613	2.18688
Ap2m1-ps	2.64107	1.98829
Gm5499	2.60465	2.06197
Gm10698	2.54909	2.30951
Tmem37	2.47718	2.19084
Gm10241	2.35871	1.67968
C1qa	2.35257	2.01718
Ftl1	2.31489	1.76713
Nutf2-ps1	2.30811	1.99041
Cox6b2	2.25991	3.12617
Gm6180	2.25869	2.05075
Fcgr3	2.24758	2.24526
Gm7964	2.22392	1.87231
Rps19-ps6	2.21374	1.54443
Ssr2	2.18087	1.76083
Gm4948	2.17466	1.56072
Rhoc	2.16269	1.82433
Tspan4	2.16173	2.12291
Gm14719	2.15141	1.67846
Gm4202	2.13109	1.86592
Gm6560	2.12275	2.11402
Gm4617	2.08405	1.30483
Slc25a1	2.07127	1.78089
S100a16	2.05204	1.60801
Ppp1ca	2.03246	1.82837
Mef2d	2.03008	1.63354
Sirt3	1.97312	1.55809
Pxmp2	1.95901	1.54131
Gm6900	1.95449	1.14262
Abcf2	1.92271	1.66868
Gm12715	1.91416	1.78926
Commd9	1.90671	1.67249
Ccl5	1.89833	1.7947
Erg28	1.87537	1.30257
Rbm3-ps	1.87426	1.53012
Ppp2r1a	1.85195	1.49218
Aimp2	1.84841	1.61613
Rnf5	1.84668	1.54056
Coro1b	1.83019	1.64868
Ube2l6	1.81982	1.94612
Ly6h	1.81632	1.16784
Gstm2-ps1	1.81407	1.23001
Ppp2r5b	1.79692	1.46335
Gm6532	1.78272	1.41105
Dpm2	1.7717	1.50194
Hexb	1.75782	1.97861
Glo1-ps	1.75477	1.64614
Acd	1.75427	1.0099
Fxyd7	1.74918	1.53137
Gm4735	1.73336	1.26777
Saysd1	1.73109	1.51583
Snrpc	1.72297	1.06694
Cox5a	1.72116	1.43586
H2bc4	1.71664	1.43081
Plpp1	1.7162	1.49921
Ppib	1.71519	1.27485
Rhog	1.71176	1.63967
Flywch2	1.71012	1.18785
Fam173a	1.7053	1.21891
Eif3k	1.69666	1.27949
Gm5560	1.69555	1.68718
Apod	1.69263	1.2985
Ppp4c	1.69081	1.35876
Gng3	1.68211	1.06144
B2m	1.66756	1.51542
Cops6	1.66315	1.54955
Gpx4	1.66297	1.11503
Gm12966	1.65859	1.2817
Gm5492	1.65147	1.31886
Gm9816	1.64857	1.24377
Hadhb-ps	1.64087	1.3715
AI413582	1.63616	1.36971
Tspo	1.6338	1.86334
Tmem100	1.63279	1.06912
Ppdpf	1.63233	1.20068
Pbx4	1.63029	1.26907
mt-Cytb	1.62333	1.40321
Olfml1	1.62307	1.38804
Haghl	1.61937	1.50763
Susd3	1.61809	1.50967
Timp1	1.6169	2.08003
Gm6969	1.61353	1.46006
Rab5b	1.61297	1.31023
Rpl21-ps15	1.608	1.15866
Ankrd13b	1.60641	1.38117
Ercc1	1.60614	1.43468
Slc25a5	1.60121	1.57776
Cfl1	1.59647	1.32726
Gm2423	1.58996	1.45706
Thap7	1.58842	1.13029
Gnpda2	1.58809	1.08778
1110008P14Rik	1.58607	1.25605
Cisd3	1.57985	1.22495
Zmat5	1.57753	1.32469
Nubp2	1.5772	1.43404
Ppp5c	1.5744	1.32083
Ubl7	1.57334	1.24398
Elp5	1.57128	1.24733
Tcn2	1.57015	1.74609
Ndufab1-ps	1.56447	1.49917
Cuta	1.56423	1.31071
Tmem175	1.56187	1.30699
Gm5900	1.56092	1.68685
Nabp2	1.54973	1.22501
Atp1a3	1.54801	0.99531
Mrps18a	1.5478	1.41058
Calca	1.54695	1.13543
Gm10123	1.54567	1.18877
Asna1	1.54247	1.47451
Gm9762	1.54011	1.2905
Tagln2	1.53994	1.28628
Ifi27l2a	1.53547	1.9297
Gm13080	1.53131	1.79424
Napa	1.52757	1.21015
Rpl32	1.52372	1.18104
Gm6457	1.51671	1.5993
Gm6467	1.51664	1.49794
Gm6565	1.50095	1.4143
Mettl5	1.49979	1.0333
Gm5552	1.49654	1.28184
Ms4a6d	1.49587	2.18925
Eif5a	1.4953	1.24842
C1qb	1.49228	1.31956
Gm10157	1.4908	0.777278
Gm4459	1.49	1.31945
Ap3s1-ps1	1.48868	1.2935
Schip1	1.48424	1.08692
Atp1b2	1.48365	1.08922
Bloc1s2-ps	1.4785	1.33214
Psmb2	1.47275	1.24968
Rpl14-ps1	1.47036	0.968803
Rnls	1.46864	1.15504
Gm7984	1.46754	1.54458
Tmub1	1.4649	1.12544
Gm14494	1.46383	1.13348
Cnih2	1.46042	1.11968
Cdk1	1.46025	1.98893
Slc50a1	1.45516	0.993597
Gm7331	1.45416	1.21621
Arpc4	1.45384	1.14555
Bnip3	1.45259	1.14019
Pdlim7	1.45101	1.12024
Cox8a	1.45043	0.907205
Gstm1	1.44551	0.828939
Mrps12	1.43774	1.04795
Mpc1-ps	1.43256	1.46608
Tmem120a	1.4322	0.948729
Cdk5	1.43055	1.16369
Rpp25l	1.42761	1.15697
Cystm1	1.42062	1.09515
Gm6252	1.41969	1.0808
Ap1s1	1.41635	0.819066
Gm11189	1.41567	1.60267
Rps19	1.41531	1.1964
1110012L19Rik	1.41182	1.40454
Vdac3-ps1	1.4112	1.4189
Psmb3	1.40926	1.32715
Fxyd1	1.40826	1.3202
Lgals9	1.40708	1.40224
Gm3724	1.40701	1.01978
Trappc3	1.40603	1.30767
Glmp	1.40592	1.02938
Tmem141	1.40245	1.32258
Trmt61b	1.40064	1.26779
Kat2a	1.39849	1.12629
Cfap126	1.39781	1.34338
Mlx	1.39591	1.36501
Id3	1.39485	0.824661
Cd9	1.39285	1.43501
Golm1	1.39234	0.931952
A430005L14Rik	1.38602	1.0886
Isca2	1.38507	1.41202
Grina	1.38473	1.05634
Rpusd1	1.38034	1.16474
Rab5if	1.37933	1.33604
Tmem205	1.37577	1.04454
Cacnb1	1.37535	1.06571
Pin1	1.37438	1.42882
H2-DMa	1.37288	1.13192
Chchd10	1.37239	1.25401
Cby1	1.37215	1.13473
Ptgds	1.36983	1.15621
Rab5a	1.36773	1.52305
Rtp4	1.36361	1.59274
Arhgdib	1.36177	1.56489
Ubb-ps	1.36154	1.56988
1810058I24Rik	1.36055	1.27769
Xbp1	1.36015	0.991513
Mrpl54	1.36008	1.07346
Aldoc	1.35876	1.47831
Serpina3n	1.35662	1.20539
1700007K13Rik	1.35592	1.74718
Car2	1.3547	1.18524
Ube2t	1.35031	1.45868
Opalin	1.34987	0.954417
Rabac1	1.34929	0.927219
Adk	1.34861	1.2935
Arel1	1.34771	1.30187
Gm1866	1.34697	1.22592
Abhd4	1.34259	1.06745
Igtp	1.34157	1.30195
Mxra8	1.34107	1.18301
Selenop	1.33884	1.2964
Ube2e1	1.33713	1.32919
Mog	1.3369	1.26253
Kif3c	1.33544	1.08248
Tsc22d4	1.33321	1.05761
Dmac1	1.33277	1.05129
Higd2a	1.32909	1.11128
Pyurf	1.32865	1.31004
Psmd8	1.32483	1.22656
Ebp	1.32474	1.32777
Gm12168	1.32471	1.03478
Snapin	1.323	1.21881
Derl2	1.32235	1.01315
Sh3bgrl3	1.32121	1.25566
Snrpn	1.31783	1.22887
Hcfc1r1	1.31762	1.10867
Gm21399	1.31671	1.3374
Ppp1r14a	1.31464	1.17297
Fcer1g	1.3106	1.38048
Bcap31	1.31045	1.18679
Elovl1	1.3103	1.22219
Selenof	1.30945	1.20403
Pde6d	1.30824	1.20427
Traf7	1.30717	1.25176
Pmm2	1.3069	1.2864
Cd52	1.30559	1.69696
Ly6e	1.30134	1.23353
Ccpg1os	1.30057	1.35878
Cox6a1	1.29962	0.746466
Hsd17b10	1.29822	1.17504
Bnip3l-ps	1.29661	0.944022
Card19	1.29454	1.14221
Dnajc15	1.29432	1.2032
Psma5-ps	1.29387	1.33324
0610012G03Rik	1.2931	1.05567
Gm11808	1.28942	0.911582
Atp6v0b	1.28761	1.11539
Gm50432	1.28755	0.965973
Tmem199	1.28747	1.3755
Mrps34	1.28676	1.06333
Mgst1	1.28417	1.16903
C530044C16Rik	1.28408	1.51439
Mrpl55	1.28316	1.31633
Tefm	1.28268	1.35243
Tmem59	1.2815	1.30728
Eif4ebp1	1.281	1.01954
Selenow	1.28028	0.780487
Tor2a	1.28025	1.25964
Ap5s1	1.27843	0.907941
Gm13127	1.2782	0.950561
Ndufs8	1.27809	1.1376
Ube2n-ps1	1.27696	1.25924
Chrac1	1.27391	1.12959
Ctsb	1.27354	1.43444
Drg2	1.27299	1.10138
Slbp	1.2695	1.04893
Anxa1	1.26813	0.934816
Gm8942	1.26788	1.12678
Oser1	1.26751	1.25919
Dad1	1.26736	1.01547
Gm11223	1.2668	0.764319
Mrpl36	1.26671	1.38116
Alkbh6	1.26568	1.06897
Nfu1	1.26335	0.961015
Nat8f1	1.26142	1.37057
Gm13680	1.26078	0.71864
Fabp3-ps1	1.25578	0.894092
Tmem223	1.25573	1.21408
Gm5865	1.25153	0.829018
Gm11993	1.25119	0.866754
Mrpl51	1.2507	0.907195
Ndufv2	1.24902	1.25981
Cyba	1.24684	1.17475
Cnmd	1.24656	1.53113
Acbd4	1.24593	1.20893
Mgst3	1.24309	1.27163
Nudt7	1.24204	1.0433
Rnase4	1.24198	1.43409
Timm23	1.24055	1.29868
Lgals3bp	1.23959	1.43124
Actn4	1.23747	0.994658
Cops3	1.2366	0.979162
Tecr	1.23658	0.894821
Abca2	1.2339	1.16851
Lyplal1	1.23313	1.17918
Tsg101-ps	1.23303	0.876288
Gltp	1.23101	1.13246
Chchd2-ps	1.23016	0.990753
Pon3	1.22998	1.53017
Szrd1	1.22675	1.55189
Slc31a2	1.22631	1.16914
Yif1a	1.22597	1.23089
Hax1	1.22508	1.10537
Oaz1-ps	1.22485	1.03904
Commd10	1.22434	1.15381
Saa3	1.22421	1.63687
Pfdn1	1.22106	1.21293
Mrps18b	1.22094	0.99356
Gm14388	1.2194	0.749947
Rpp21	1.21821	1.08635
Tmem151a	1.21534	0.880184
Cdk2ap2	1.21434	0.937479
Gpr19	1.2129	0.871862
Ormdl2	1.21239	1.28296
Plppr2	1.21234	0.964227
2310011J03Rik	1.21217	1.05304
D8Ertd738e	1.21214	1.03958
Med28	1.21188	1.0569
Tcta	1.21121	1.19033
Ppie	1.21054	1.20362
Gbp2	1.20998	1.38609
Pigf	1.20911	1.14951
Mrpl40	1.20854	0.953509
Eif2b2	1.20619	1.20777
Rpl7l1	1.2055	0.975077
Cryab	1.20342	1.30452
Ethe1	1.20235	1.23862
Oasl2	1.20227	1.21218
Txn2	1.20044	0.916948
Acap3	1.19726	1.0463
Eri3	1.19709	1.02966
Gpx4-ps2	1.19686	0.793418
Nde1	1.19597	1.44437
Tmem216	1.19557	1.15952
Nt5c3b	1.19536	1.01443
H4c8	1.19521	1.29536
Pitpnb	1.19343	0.830214
Ifitm3	1.19199	0.982946
Manbal	1.19146	1.31207
Clpp	1.19022	0.880206
Rgs19	1.18761	1.42975
Rgcc	1.18757	1.15027
Mpc1	1.18724	1.27457
Tmsb4x	1.18704	0.819842
Gm5424	1.1866	1.06898
Pomgnt1	1.18489	0.899873
Cenpa	1.18434	1.61188
Ccdc189	1.18428	0.903565
Kat5	1.18214	0.85816
Ppil2	1.18209	0.82808
Pik3r2	1.1796	1.05518
Cd72	1.17475	1.54804
Ergic1	1.17344	1.06402
Gm18736	1.17334	1.01908
1500011B03Rik	1.17287	0.770393
Tmem179b	1.16996	1.09424
Hsd11b1	1.16555	0.868581
Gstp1	1.16212	0.826467
Mrps11	1.16112	1.0898
Hscb	1.16087	1.41513
Chchd3	1.16029	0.990419
Stx2	1.1594	0.915824
Gm12854	1.15849	1.09271
S100a6	1.15713	1.31364
Zfand1	1.15413	0.996665
Sorcs2	1.15279	1.06244
Nme7	1.15278	1.21783
Lrig1	1.1503	1.14526
Gm7308	1.15006	1.18136
Arl2	1.14802	1.00252
Prr13	1.1477	1.23899
Tmem42	1.14418	0.783369
Ech1	1.14325	1.10965
Bdh2	1.14052	1.24466
Mydgf	1.14021	1.10284
Mt3	1.14015	0.872906
Rac2	1.13934	1.39343
Gm46610	1.13868	1.0647
Rbm7	1.13798	1.09546
Poglut2	1.13776	1.13807
E130114P18Rik	1.13767	1.27305
Pop7	1.13743	0.90303
Cnbp	1.13577	1.00232
Gm16437	1.13477	0.821183
1110059E24Rik	1.13439	0.987985
Tmem176a	1.13359	0.706279
Gm1673	1.13349	1.02862
Uros	1.1333	1.09525
Mrpl20	1.13291	1.08459
Rps7	1.13288	0.793683
Crip1	1.13086	1.54873
Chil1	1.13072	1.52721
Dancr	1.12982	0.862264
Gstm7	1.12722	0.934856
Ppp1r11	1.1269	0.953156
Slc22a17	1.12689	1.09426
Mrpl22	1.12593	1.08358
Rsu1	1.1248	0.713975
Zfp703	1.12316	1.12355
Gm14277	1.12106	0.736168
Prdx6	1.12105	1.13497
Pfn1	1.12088	1.04426
Gadd45gip1	1.11851	0.872191
Hint1	1.11718	0.913008
Wbp1	1.11661	0.913674
Gm4950	1.11549	1.16557
Nt5dc3	1.11494	1.0277
Cops5	1.11411	0.817293
Gprc5b	1.1129	1.16144
Ctsa	1.11253	1.06698
Mrpl52	1.11243	1.06603
Zfp637	1.11168	0.975261
Jkamp	1.11085	0.901396
Prdx1	1.11054	1.13292
Scp2-ps2	1.10924	1.15116
Ifitm2	1.10875	1.19449
Efemp2	1.10861	0.971362
Acvr1b	1.10825	0.820556
Ifnar2	1.10785	0.990696
Cyb561d2	1.1048	1.00157
Gng5	1.1022	1.25538
Pnpo	1.102	1.07397
Trappc6a	1.1019	0.789019
Gm10705	1.10062	1.08938
Lcat	1.10026	0.754494
Gm6123	1.09888	0.934882
2810025M15Rik	1.0985	1.2464
Plekhj1	1.09701	0.883043
Gm6542	1.09617	0.922838
mt-Atp6	1.09553	0.973755
Malsu1	1.09246	0.876641
Rpl39-ps	1.09231	1.18278
Ifit3	1.09224	1.20303
Fas	1.0913	0.999785
Fis1	1.09107	0.928092
Clptm1	1.08821	0.748522
Zyx	1.08808	0.949105
Jazf1	1.08785	1.23559
Rnf126	1.08747	1.04099
Cmbl	1.08732	1.28079
Hspb6	1.08687	0.728457
Trf	1.08547	1.02224
Cst7	1.085	1.30853
1810030O07Rik	1.08358	0.99624
Rpl17-ps10	1.07997	0.717056
Evi5l	1.0791	0.829958
Cenpx	1.07889	1.01427
Hdac1-ps	1.07749	0.762449
Gm5555	1.07692	0.987599
Mad2l2	1.07639	0.979171
Gm9493	1.07617	0.679191
Rabif	1.07615	0.868293
Ppil1	1.07611	0.899096
Ngef	1.07485	1.46238
Hspbp1	1.0747	1.07002
Mlf2	1.07459	0.844435
Josd2	1.07403	0.947472
Bccip	1.07401	1.0107
Pts	1.0738	0.993366
Mpdu1	1.07379	1.00707
Maz	1.07276	0.972764
Rpl32l	1.07272	0.942874
Gm7204	1.07187	1.31007
Dynlt1c	1.07083	1.05619
Pno1	1.07062	1.03738
Magef1	1.06988	0.971131
Tmem138	1.06796	0.905053
Gm4149	1.0657	1.15105
Abhd14a	1.06526	0.989822
Mllt11	1.06517	1.21394
Mcrip1	1.0639	0.83204
Dynlt1-ps1	1.06339	1.16017
Gm6997	1.06314	0.846891
Mospd1	1.06169	0.819372
Sirt2	1.06019	0.979209
Fxyd6	1.05985	0.840575
Gpx8	1.05878	0.971168
Fxyd5	1.05862	1.06786
Nprl2	1.05797	0.808453
Thoc1	1.05748	0.93783
Gm10819	1.05674	1.01367
Gm10925	1.05666	1.01402
Actl6a	1.05651	1.003
Rps19-ps1	1.05559	1.10351
Aurkaip1	1.05547	0.981007
Arl6ip5	1.055	0.997716
Bin3	1.05493	0.966924
Rps19-ps2	1.05467	1.09939
Wdr61	1.05443	0.951899
Med10	1.0518	1.06162
Msrb1	1.05118	0.889312
Mthfd2l	1.05087	0.836473
Cers2	1.05016	0.92117
Gm9830	1.04771	0.979761
C1qc	1.04626	1.13248
Gabarap	1.046	1.09314
Krtcap2	1.04512	1.05587
Gm11451	1.04352	0.997326
Gm10145	1.03938	0.889056
Hmox2	1.03815	0.863468
Necap2	1.03729	0.881714
Apbb1	1.0371	0.937522
Arhgap1	1.03617	1.11621
Prdx4	1.03482	0.911512
Med7	1.0346	1.08887
Tgds	1.03427	0.773396
Gpr37l1	1.03414	0.918303
Rfc4	1.03404	1.04283
Gm7099	1.0337	0.97419
Nit2	1.03325	1.06619
Atp1a1	1.03317	1.11708
Ndufab1	1.03297	1.00342
Npl	1.03227	1.34796
Emp3	1.03166	1.44715
Rab32	1.03155	1.16711
Ms4a6b	1.03152	1.40533
Ndufa11	1.03143	1.07339
Avpi1	1.03063	0.635232
Sdc3	1.02938	1.0988
Psmd5	1.02881	0.894938
Gm10080	1.02873	1.06366
Slc30a6	1.02872	0.805026
Eif2b1	1.02688	0.979129
Fkbp10	1.02681	0.991612
Slc25a17	1.02594	1.11797
Ssu72	1.02567	0.94246
Cd81	1.02503	0.921762
Pkig	1.02486	0.786788
Cd68	1.02379	1.42047
Gjb6	1.02275	1.09385
Slc31a1	1.01808	0.986044
Map1lc3a	1.01732	0.733138
Asah1	1.017	1.08149
Plcd4	1.01689	1.02218
Phlda3	1.01668	0.988935
Commd6	1.01635	1.03547
Usp18	1.01604	1.00232
Gm9774	1.01441	0.979681
Rab29	1.01386	0.97241
BC064078	1.0136	1.2694
Ap2a1	1.01151	0.755795
Nrbp1	1.00702	0.762849
Gm2999	1.00607	0.901574
Zfand2b	1.00579	0.812352
Tubgcp3	1.00508	0.91811
Mrpl46	1.00482	0.971737
Sec61a2	1.00455	0.889261
Rpl18	1.00454	0.874128
Atp5d	1.00362	0.916899
Mt1	1.00281	0.97112
Elmo2	1.0027	0.564162
Akr1b10	1.00173	0.979123
Timm13	1.00172	0.865658
Pigx	1.00165	0.906228
1110051M20Rik	1.00122	0.872284
Mrps31	1.00059	0.811749
Dmwd	1.00046	1.00644
Glrx	0.998907	0.791228
Slc25a4	0.998626	0.669243
Cela1	0.997471	1.14647
Yipf1	0.997455	1.00522
Grpel2	0.997334	0.74446
Ciao2a	0.996999	1.20074
Mrpl24	0.996233	0.986845
S100a11	0.995691	1.05715
Gtpbp1	0.994638	0.96535
1110065P20Rik	0.994043	0.882272
Cap1	0.993798	0.987027
Atp6v1f	0.992589	0.891301
Gm8186	0.991971	1.16434
Gm7332	0.991366	0.835086
Elof1	0.990046	1.05683
Med8	0.988366	1.12308
Fabp3	0.988116	0.673447
Emc6	0.987796	0.700513
Trp53rka	0.987148	1.18584
Sat2	0.986569	0.608802
Syndig1	0.986491	0.666676
Ifi27	0.984886	0.845678
Emp2	0.984746	0.806278
Tmem86a	0.984088	1.27429
Dnal4	0.982453	0.854449
BC004004	0.981512	0.816115
Gemin7	0.981406	0.709288
Tomm40	0.9812	1.02959
Clybl	0.979577	0.940416
Adgrg1	0.97871	1.11499
Casp6	0.977229	1.05569
Cd14	0.975805	1.13081
Mrpl4	0.974537	0.864155
Serpinf1	0.974477	0.795414
Sigmar1	0.974098	0.985275
Cnot8	0.97399	1.05411
Rpl31	0.973345	0.805672
Dctn3	0.972972	0.966256
Borcs7	0.972901	0.921997
AW209491	0.972854	0.901804
Rnf167	0.972846	0.891242
Mrpl48-ps	0.972682	1.01508
Tmed4	0.972579	0.809604
Tmem107	0.972292	0.929845
Sec61b	0.971761	0.823345
Pcgf1	0.971582	0.789288
Ramp1	0.968662	0.795791
Mpi	0.968497	1.07461
Eif2s1	0.968198	0.781305
Arhgdia	0.967266	0.914489
Spc25	0.965229	1.90674
Bola3	0.963786	0.872227
Ccs	0.963688	1.06602
Mecr	0.963387	1.14463
Tmed10-ps	0.963219	1.15729
Ifit3b	0.962522	1.07966
Aspa	0.961138	0.792179
Polr2i	0.960961	1.06265
Sdhd	0.960473	1.08778
Sac3d1	0.960217	0.764083
Itgb5	0.96012	1.32555
Chac2	0.95998	0.837527
Med6	0.959027	0.711421
Sdhc	0.958714	0.751028
Cthrc1	0.958201	1.10201
Atp6v0e	0.958081	0.928448
Gm20743	0.957169	0.926597
Ptms	0.956219	0.864747
Psmb7	0.954812	0.675566
Lsm2	0.954703	1.28743
Prdx2	0.953822	0.728562
Ints4	0.950312	1.09127
Zwint	0.949319	1.01001
Stx1a	0.949246	1.17991
Nme6	0.948818	0.895956
Prmt7	0.948685	0.930128
Alg5	0.948575	1.09283
Zc4h2	0.946695	0.817103
Thyn1	0.94551	0.759297
Gm8797	0.945088	1.15873
Gm13736	0.945036	0.938027
Zfp931	0.94286	0.766867
Olfml3	0.942752	1.35428
H2aw	0.942407	0.968805
Rala	0.942261	0.608919
Tm4sf1	0.941889	0.88022
Gm8355	0.940495	0.867942
Taf12	0.940398	0.915587
Plscr2	0.938695	1.19626
Afg1l	0.937626	0.888298
Dynlt1f	0.934185	1.066
Sdcbp	0.932778	0.971027
Sap30bp	0.931644	0.886355
Hikeshi	0.930796	0.775395
Alox5ap	0.93006	1.24354
Ephb6	0.929905	0.862671
Creb3	0.929674	0.917017
Prdx2-ps1	0.928755	0.717229
Btbd2	0.928664	0.942648
Ptges3-ps	0.928331	0.962806
Ecrg4	0.927637	0.76569
Pgm3	0.927061	1.00052
Mrps25	0.925101	0.698035
Aopep	0.924914	0.831103
Pomk	0.924174	0.890725
Prkcz2	0.921763	0.728723
Nrbp2	0.921479	0.710723
Trappc2	0.921366	0.965942
Pcna-ps2	0.92098	0.816727
Ndp	0.920979	0.860809
Anxa4	0.920003	1.15407
Slc38a3	0.919617	1.05532
Rab40c	0.918896	0.80714
Sar1b	0.91876	0.993049
Tmed2	0.917795	0.965824
Fbxo44	0.917617	0.793223
Selenon	0.914986	0.890842
Lgmn	0.914978	0.933382
Fahd2a	0.913491	0.958478
Spout1	0.913089	0.848738
Ralgds	0.912955	0.940797
Yipf3	0.912878	0.716644
Dipk1b	0.909531	1.24685
Trim13	0.909018	0.803872
Gm10039	0.908791	1.0921
Cst3	0.908666	0.619039
Rbm3	0.907901	0.706714
Cd48	0.907428	1.13261
Atp6v1c1	0.907202	0.798516
Sp3os	0.90679	0.943315
Psma1	0.906773	0.794174
B230209E15Rik	0.906001	0.723806
Scamp5	0.905981	0.746528
Mrpl28	0.905907	0.981946
Snrpb	0.905677	0.695884
Vta1	0.905072	0.80575
Ift27	0.903413	0.911157
Psmd10	0.902219	0.918548
Acad8	0.902083	0.819394
Dhx32	0.901992	0.910423
Tceal8	0.901327	0.672584
Mrpl34	0.900062	0.859072
C1galt1c1	0.900043	0.867889
Pld4	0.899647	1.25802
Nup37	0.899173	0.958102
Smpd1	0.898943	0.756832
Tst	0.898877	0.804438
Ppp1r1a	0.898436	0.650666
Rpp38	0.898014	0.77915
Naa20	0.897766	1.02435
Etfbkmt	0.896691	1.02353
Gm5456	0.896056	1.01599
G6pdx	0.895898	0.77963
Gm8399	0.894103	1.15887
Trappc1	0.893881	0.86916
Eci1	0.89368	0.774639
Taf13	0.893397	1.04073
Fam92a	0.892575	0.66346
Poc1a	0.891745	0.778601
Ndufaf8	0.891391	0.926967
Farp1	0.889795	0.851695
Scrg1	0.889295	0.818463
Abhd11	0.889027	0.760727
Dctn5	0.888312	1.00082
Gm14253	0.886952	0.81745
Emc4	0.886628	0.947463
Sgta	0.885903	0.742394
Ift140	0.885821	0.84567
Ppt1	0.885594	0.790706
Ramp2	0.884456	0.819646
Fxn	0.883329	0.851898
Dcakd	0.8833	0.585047
Mrps9	0.883297	0.631286
Zfp512b	0.883287	1.09496
Ctsd	0.88088	1.28663
Stx5a	0.878876	0.774653
Mrpl30	0.878509	0.862495
Gtf2a2	0.878042	0.714926
Snx3	0.87717	0.943393
Ap1m1	0.87669	0.833833
Srgn	0.876661	0.874236
Slc48a1	0.876561	0.950768
Cdkn2d	0.876078	0.71278
Gm3150	0.874647	1.14982
Iscu	0.874423	0.667984
Mrps16	0.874326	0.836139
Abhd5	0.872734	0.805712
Anapc11	0.872674	0.60838
Gm14325	0.872346	0.823086
Sptssa	0.870245	0.734335
Cpq	0.870226	0.718791
Atp9a	0.869836	0.752629
Tmem9b	0.869057	0.610416
Ap2s1	0.868805	0.68925
Stradb	0.868378	0.644039
Arl1	0.868346	0.817677
Gm7887	0.868155	0.868555
Copz2	0.867561	0.986935
Gpr17	0.867012	1.3422
Chst11	0.866612	0.950897
Tmem134	0.865832	0.691374
Asb3	0.865817	0.591677
Gm12166	0.865522	0.90026
Fkbp8	0.864781	1.01986
Gpx7	0.864769	0.995769
Rbp1	0.86435	0.714766
Vps45	0.86404	0.691518
Asns	0.863048	0.662966
Rsph9	0.863034	0.721192
Tlcd1	0.862784	1.02843
Acad9	0.861972	0.759058
Gipc1	0.861381	0.73726
Pacrg	0.861217	0.782532
Sh3yl1	0.860908	0.727092
Gm10177	0.860511	1.10079
Sec13	0.859468	0.974859
Tmem256	0.858502	0.948509
Polr2d	0.858485	0.840264
Serping1	0.858453	0.677319
Nup43	0.858226	0.927593
Gsto1	0.858216	0.681612
Mrps36-ps1	0.858067	0.800274
Acer3	0.857865	0.930114
Rpf1	0.856358	0.666274
Dguok	0.855242	0.53621
H3f3c	0.854932	0.79853
Tmem35b	0.854636	0.830127
Hfe	0.853965	1.06213
Cdpf1	0.852668	0.885192
Rmdn1	0.851584	0.573976
P4ha3	0.851478	1.03865
Prps1	0.851392	0.872127
Gm20075	0.850587	0.793099
Gstk1	0.850561	0.535921
Otub1	0.85019	0.923282
Gps1	0.850167	0.799988
Tpgs1	0.849403	0.778121
H2-M3	0.848552	0.778725
Cerox1	0.847968	0.796598
Tmem106c	0.847034	0.627792
Rpf2	0.84694	0.707858
Gps2	0.846832	0.769519
Snx15	0.845542	0.740945
Pmm1	0.844767	0.836634
Mcts2	0.842802	0.675404
Ppp2r3c	0.842792	0.826943
Gpx1	0.841831	0.762106
Nnmt	0.841814	0.730405
F13a1	0.841611	1.26684
Ifitm10	0.841264	0.654778
Ly86	0.840312	1.22463
Lin37	0.839912	0.687428
Mpc2	0.839693	0.627772
Ldhb-ps	0.839012	0.889591
Med22	0.838603	0.74064
Gm15459	0.838405	0.606966
Ube2l3	0.837891	0.819703
Cyp39a1	0.837402	1.61072
Gm8894	0.836994	0.85305
Gm10320	0.836586	0.87111
Arf4	0.834753	0.694969
Haus7	0.834298	0.700694
Galk2	0.834255	0.676014
4833439L19Rik	0.833853	0.699412
Ndfip1	0.831454	0.669642
Cstb	0.831167	0.938227
Commd7	0.830869	0.847417
Taf9b	0.829437	0.797371
Ufd1	0.829138	0.696696
Cyth4	0.828523	1.20797
Mdk	0.827541	1.06178
Cox7a2l	0.827233	0.687566
Timm8b	0.827152	0.764213
Gm9001	0.826953	0.898441
Arpc3	0.826903	0.964609
Chchd4	0.826631	0.860263
Qpct	0.825943	0.818583
Mrpl58	0.825675	0.989406
Ssr4	0.825667	0.922146
Mindy1	0.825496	0.615081
Rnf187	0.824579	0.625871
Ddx39	0.824096	1.07917
Mfap3	0.823333	0.705666
Atox1	0.822945	1.03769
Ssna1	0.822697	0.76711
Mcts1	0.822366	0.586097
Tex261	0.822129	0.633469
Slc35c2	0.822096	0.752058
Eno1	0.821765	0.684524
Samd4b	0.821679	0.791308
Gm7488	0.821446	0.605279
Cuedc2	0.821269	0.727042
Pacc1	0.82071	0.737985
Mcfd2	0.820555	0.807245
Exosc5	0.820431	0.972609
Tmem98	0.81988	0.76064
Lamtor1	0.819641	0.685268
Tyw5	0.819616	0.622936
Taldo1	0.819577	0.882942
1500009L16Rik	0.819481	1.06358
Cyp2j9	0.819024	0.921288
Gm14270	0.818958	0.837691
Adhfe1	0.818941	0.771322
Mrpl18	0.818925	0.670548
BC031181	0.818261	0.536083
Rrp36	0.817911	0.843439
Cmtm5	0.817733	0.918118
Adgra1	0.817627	0.779653
Dolk	0.817216	0.675118
Tspan7	0.816409	0.706163
Rmdn3	0.813922	0.627363
1110004F10Rik	0.813591	0.742956
Srsf7	0.813171	0.628622
1700123O20Rik	0.812752	0.888819
Naga	0.812584	0.777041
Gm5089	0.812263	0.725843
Gm9803	0.811558	0.744694
Gnai2	0.810983	0.737389
Rdh14	0.810774	0.563585
Aif1	0.810353	1.20968
Lmf1	0.810131	0.687933
Rpl18-ps2	0.809931	0.81649
Gm8121	0.809788	0.797534
Ndufaf3	0.809705	0.818479
Cln3	0.80878	0.867314
Tpp1	0.808671	0.698058
Ndufaf6	0.808302	0.718544
Lsm10	0.808029	0.934548
Fsd1	0.807232	0.680818
Khk	0.806475	0.800659
Banf1	0.805903	0.665045
Gm10282	0.80511	1.08067
Ccdc90b	0.804494	0.841706
Bphl	0.803652	0.857765
Gpr34	0.803566	1.30304
Rgs10	0.802793	0.893384
Creg1	0.80209	0.726809
Mcee	0.802016	0.709823
Mrpl35	0.801818	0.7906
Gfra1	0.801763	0.857883
Ergic2	0.800419	0.651689
Nmi	0.799624	0.779604
Mrps10	0.798688	0.614341
Oaz1	0.798639	0.883427
Apobec1	0.798606	1.02841
Svbp	0.7985	0.747248
Gm5835	0.79824	0.665196
Nt5c3	0.798151	0.702776
Acaa2	0.798099	0.926847
Abhd6	0.797268	0.539517
Cd320	0.794999	0.766247
Atp5pb	0.794955	0.727182
Etfrf1	0.793921	0.955057
Ap2m1	0.793617	0.702846
Stoml2	0.792634	0.557496
Brk1	0.792365	0.642387
Nxt2	0.791905	1.11766
Slc25a20	0.791459	0.99187
Slc25a18	0.791127	1.01972
Ginm1	0.790505	0.931167
Anxa2	0.790344	0.901432
Mettl15	0.789364	0.818924
Gm14326	0.787158	0.750556
Psma7	0.786968	0.770069
Hspb8	0.785884	0.878725
Cisd1	0.785467	0.619497
Apoc1	0.785244	1.58878
Prkcg	0.785028	0.739878
Trem2	0.784188	1.1033
Fcgr2b	0.783153	0.876674
Rbbp9	0.782775	0.743187
Fam136a	0.78193	0.709032
Ciao2b	0.781435	0.718681
Ctsh	0.780307	1.00028
Txndc12	0.779432	0.824986
Gm14269	0.779153	1.04925
Brd3os	0.779151	0.880976
Gfap	0.778891	0.902432
Pdia3	0.775543	0.716621
Znhit3	0.775198	0.614615
Kcnip3	0.774811	0.698579
Jpt1	0.774224	0.874075
Pex12	0.77405	0.975316
Pla2g7	0.773897	0.969417
Cyb5a	0.77327	0.731964
Pnoc	0.772922	0.63613
Scfd1	0.772642	0.675791
Ap3m1	0.772524	0.819709
Glis2	0.771734	0.767484
Fam104a	0.77162	0.751411
Hmbs	0.771326	0.694758
Cdk4	0.771236	0.654968
Apoo-ps	0.770692	0.781423
Jpt2	0.769355	1.11276
Spcs1	0.767857	0.751332
Enoph1	0.767764	0.878405
Hmgcl	0.765684	0.709171
Idnk	0.765553	0.652286
Dtwd1	0.765257	0.793481
Retreg2	0.765182	0.635937
Clcc1	0.765122	0.612822
Tprkb	0.765116	0.642043
Gt(ROSA)26Sor	0.763291	0.595352
Crcp	0.763074	0.788573
Smpdl3a	0.762758	0.926181
Nudt19	0.762674	0.510007
Atp5c1	0.76194	0.563265
Vps26a	0.761119	0.83944
Pdha1	0.760989	0.830545
Ctso	0.760839	0.71747
Tmem251	0.759957	0.931378
Ccdc3	0.759614	0.784894
Esd	0.759365	0.802711
Med29	0.75915	0.681901
Fcrls	0.759134	1.37293
Mrtfa	0.758653	0.706444
Pigp	0.758181	0.805154
Ufc1	0.757699	0.947224
Blvra	0.755005	0.901733
Cd53	0.754892	1.08591
Gm45855	0.754747	0.78736
Cpt2	0.754499	0.852603
Lrpap1	0.75439	0.735058
Inip	0.754226	0.653205
Snrpd3	0.75256	0.840997
Fam32a	0.752371	0.59219
Sec14l1	0.752116	0.581487
Cd63-ps	0.751725	1.00908
Bub3	0.751098	0.850175
Ctsc	0.750915	0.947027
Apool	0.750609	0.948389
Isca1	0.748641	0.64438
Ccnq	0.748544	0.676508
Orc4	0.747731	0.716375
Atp5pb-ps	0.746638	0.801577
1190007I07Rik	0.746407	0.770574
Akt1	0.746291	0.706575
Grpel1	0.745979	0.597076
Evi2a	0.74561	1.17387
Ldhb	0.74548	0.79838
Ms4a6c	0.745014	1.11655
Nucb1	0.744099	0.718724
Ntsr2	0.744029	0.661112
Nedd1	0.743194	0.817436
Rps6ka1	0.743021	1.09651
Smo	0.742254	0.77089
Tmem9	0.741648	0.66567
Glod4	0.740829	0.571549
Rab5c	0.740782	0.894607
Mdp1	0.740604	0.681067
Vamp8	0.740529	1.13069
Zfyve21	0.73969	0.719373
Maf1	0.738607	0.788095
Tmbim4	0.738387	0.87167
Apobec3	0.738065	1.10216
Brix1	0.737792	0.901361
Nif3l1	0.737692	0.72341
Aip	0.737022	0.703969
Fbxo36	0.73556	0.890163
Ensa	0.735469	0.549727
Ctss	0.735167	0.769593
Cox19	0.734621	0.694379
Coro1a	0.734126	0.74224
Sms-ps	0.733214	0.653681
Mrpl16	0.733182	0.639594
Rasl10b	0.733106	0.840588
Znrd1as	0.732915	0.63956
Fam118b	0.73231	0.692106
Lrrc59	0.73166	0.662447
Fastkd2	0.731216	0.821369
Srp14	0.730937	0.686703
Wdr83	0.730838	0.871781
Capza1	0.729792	0.784992
Gstm5	0.729032	0.858256
Atp5g1	0.728961	0.984195
Folh1	0.728582	0.854502
Zfp825	0.728396	0.715592
Cryz	0.72834	0.652034
Rassf4	0.728252	0.941584
Wdr6	0.727868	0.918566
Surf2	0.727661	0.69005
Fopnl	0.727568	0.66963
Vcp-rs	0.726999	0.633533
Sec61g	0.725576	0.774214
Nhp2	0.723952	0.607317
Nxt1	0.723766	0.601534
Aga	0.723058	1.02139
Pxmp4	0.722594	0.691672
Psmc4	0.722343	0.779832
Prelid1	0.722105	0.588247
Fam45a	0.720598	0.693428
Gm9761	0.720317	0.761736
Nsmce1	0.72019	0.508304
Ino80c	0.71985	0.713685
Gm5526	0.719722	0.682717
Wsb2	0.719103	0.698769
Ift22	0.71897	0.772493
Tmem208	0.71894	0.837555
Hacd1	0.718308	0.718759
Hacd4	0.717702	0.546734
Sat1	0.716091	0.770857
Carhsp1	0.715877	0.865891
Abhd11os	0.715829	0.977873
Tmem119	0.714909	0.92839
Cinp	0.713072	0.808497
Gm14295	0.712422	0.713425
Slc35b1	0.712361	0.748787
Plod1	0.71149	0.837308
Nadk	0.71134	0.551308
Nkain4	0.710886	0.822831
Atg5	0.710525	0.536293
Cxcl14	0.709762	0.57867
Xaf1	0.709326	0.965664
Jtb	0.708093	0.691261
Taf1b	0.707707	0.648349
Gng11	0.707116	0.531705
Fkbp2	0.70702	0.684039
Morn2	0.706515	0.658296
Psme2b	0.706274	0.827998
Med21	0.706002	0.700339
Fcgr1	0.705639	0.970959
Snupn	0.705351	0.635727
Nipa2	0.704979	0.624239
Selenok	0.704287	0.67941
Rpain	0.703731	0.79649
Rpl34-ps1	0.703626	0.922815
Tmem70	0.703624	0.726479
Thbs3	0.703355	0.757946
Exosc9	0.702189	0.649154
Nsfl1c	0.70144	0.884549
Gm12350	0.701429	0.514473
Washc3	0.701265	0.656156
Add1	0.700158	0.715492
Hint2	0.699988	0.802678
Gm13493	0.699658	0.812676
Hspa14	0.698747	0.718095
Gtf2h2	0.698311	0.709434
Cops7a	0.696111	0.617483
Caml	0.695262	0.619177
Gm7730	0.695191	0.763889
Fam234a	0.694629	0.799351
Ranbp10	0.69443	0.782256
Klhdc8b	0.692451	0.767984
Akr1e1	0.69204	0.873304
Coa6	0.69184	0.805171
P2ry12	0.691662	0.907674
Gla	0.691601	0.980636
Gsta4	0.691464	0.509613
Ppcdc	0.690898	0.744998
Imp4	0.690803	0.520523
Mtch2	0.690783	0.6957
Pdcl3	0.689802	0.743256
Acp1	0.689481	0.491357
Ubl4a	0.687299	0.622902
Them4	0.686257	0.63065
Mettl6	0.686112	0.632304
Tstd3	0.685903	0.811638
Rpp14	0.685468	0.638601
Cog4	0.68517	0.832074
Rbbp4	0.684812	0.56121
Sdhaf4	0.684576	0.661171
Coa3	0.684316	0.796046
Tpmt	0.6836	0.714126
Abhd3	0.68343	0.775806
Gm14305	0.683185	0.728025
Hibadh	0.682536	0.661167
Tipin	0.681965	0.583325
Dynlrb1	0.681565	0.6304
Tmed3	0.680628	0.528134
Surf1	0.680379	0.649769
2700062C07Rik	0.678853	0.585614
Slc39a13	0.678799	0.721785
Tcp11l1	0.678795	0.683156
Smim7	0.67799	0.632563
Gm9625	0.677875	0.808816
Pop4	0.67754	0.745753
Rtf2	0.67746	0.551261
Lpcat3	0.676965	0.899419
Tmem14a	0.676468	0.701181
Ndufb10	0.676024	0.607646
Ifngr1	0.675752	0.576885
Mrpl23-ps1	0.673553	0.662539
Txn1	0.671516	0.630319
Pnrc2	0.671476	0.922221
Dhrs7	0.671058	0.955879
Mtfr1l	0.670882	0.667877
Mtss2	0.670548	0.672693
Camk1	0.670359	0.855488
Arpc5l	0.669635	0.671852
Fam53c	0.669232	0.619123
Eml1	0.668183	0.946524
Exog	0.668083	0.620767
Idh3a	0.667691	0.634424
Epdr1	0.667655	0.709974
Clec2l	0.667264	0.944424
Fbxo6	0.667093	0.853997
Eef1akmt1	0.666822	0.717485
Nudcd2	0.666482	0.614462
P2rx4	0.666459	1.04646
Scp2	0.666192	0.708836
Plgrkt	0.664462	0.559146
Hsd17b12	0.663588	0.859543
Mbp	0.662798	0.880511
Gngt2	0.661956	0.909011
Fkbp14	0.66152	0.579102
Smim20	0.661105	0.543688
Ahcyl2	0.661032	0.562716
Stard3nl	0.660648	0.567392
Bud31	0.660137	0.560046
Capg	0.659843	1.18567
Fxyd2	0.659837	0.659763
Tspan3	0.657165	0.654762
Gtf2b	0.656227	0.675126
Itm2b	0.655757	0.549643
Amacr	0.654197	0.561175
Mir99ahg	0.653931	0.547345
Sumf2	0.653433	0.630671
Slc35g2	0.653345	0.688487
Atp6v1e1	0.652967	0.57537
Swi5	0.652169	0.750425
Rpl7a	0.65184	0.689993
Tpd52l2	0.651672	0.645586
Pdcd6	0.651275	0.715899
Mrps22	0.650589	0.60831
Ndufs3	0.650123	0.701801
Tmem80	0.64999	0.801262
Mmd2	0.649499	0.922089
Mrpl39	0.648901	0.620044
Sri	0.648698	1.05325
Seh1l	0.648465	0.671671
Gm12183	0.648421	0.730042
Slc4a2	0.648035	0.694113
Etfa	0.647992	0.867142
Eef2	0.647443	0.646332
Tmem29	0.645522	0.624391
Qsox2	0.645255	0.743147
Gskip	0.643524	0.701971
Ndufa10	0.642984	0.512214
Vipas39	0.642857	0.844801
Sprn	0.642461	1.06382
Gne	0.641424	0.623564
Spink8	0.641287	1.02779
Fcgrt	0.641225	0.741952
B9d1	0.639888	0.6121
Pole3	0.639527	0.700922
Tagln3	0.639516	0.736184
Tmub2	0.63898	0.563536
Men1	0.63887	0.560295
Gnptg	0.638075	0.661086
Rab13	0.638052	0.631558
Txndc5	0.638004	0.596305
Snapc2	0.637113	0.622302
Mrpl57	0.636316	0.721495
Arl6ip1	0.636262	0.580705
Nxn	0.635704	0.939712
Rpl39	0.63521	0.891748
Lamtor3	0.634992	0.744714
Dtymk	0.634709	0.591093
Eif4e2	0.633959	0.609724
Mrpl14	0.632233	0.539856
Cdc123	0.6319	0.640009
Gm10232	0.630328	0.619154
Rpl34	0.62937	0.86394
Rac1	0.629066	0.666546
Rab11a	0.628983	0.596604
Tmem185a	0.62877	0.679048
Ndufs4	0.62811	0.653471
Paip2b	0.627464	0.736838
Lgals3	0.627231	0.850705
Ntan1	0.627201	0.665575
Park7	0.626739	0.603216
Chchd5	0.626568	0.653211
2810459M11Rik	0.626464	0.973069
Uqcrfs1	0.626311	0.525408
Ucp2	0.625545	1.2092
Blcap	0.625222	0.768713
Ado	0.625092	0.957023
Pdzd11	0.624538	0.587398
Lsm1	0.623652	0.607218
Gm10736	0.623101	0.780449
Septin9	0.622929	0.943184
Dram2	0.622221	0.550558
Myl6	0.622099	0.685572
Mapkapk2	0.621276	0.748959
Gde1	0.62118	0.604148
Zfp715	0.620325	0.810673
S100a1	0.619628	0.753026
Fuca1	0.618607	0.738802
Mars1	0.618447	0.661773
Prkra	0.61812	0.676132
Zbtb14	0.618074	0.63221
Zfp706	0.617694	0.603357
Wdr74	0.617633	0.558268
Fundc2	0.615758	0.664788
Jagn1	0.614845	0.57941
Atp6v1g1	0.61347	0.631125
Gm10076	0.612336	0.625859
D330023K18Rik	0.612257	0.736009
Bloc1s2	0.611751	0.559119
Spata33	0.610738	0.839281
Itgb1bp1	0.610556	0.503541
Ccndbp1	0.610387	0.655936
Gba2	0.610097	0.720815
Slc9a3r1	0.609201	0.694904
Srp9	0.60898	0.572241
Cd109	0.608083	0.808313
Ddit4l	0.607654	0.869777
Mpzl1	0.6072	0.786478
Lgals1	0.606319	1.33286
Timm50	0.6061	0.640803
P4hb	0.605885	0.52707
Dpp9	0.604412	0.688951
Copg1	0.601564	0.610074
Dctpp1	0.600143	0.571111
Gm11598	0.598309	0.673263
Ak3	0.597512	0.648062
Ccdc157	0.597454	0.674099
Ppia	0.596066	0.571544
Ptpmt1	0.595685	0.49537
Tmem242	0.594787	0.630491
B230217C12Rik	0.594156	0.676908
Abhd10	0.593206	0.654024
Commd4	0.59158	0.835269
Atraid	0.591337	0.665159
Mrpl48	0.589913	0.76079
Cd63	0.589584	0.904187
Mocs2	0.589226	0.609092
Anapc10	0.588404	0.833303
Zfp248	0.588371	0.74423
Cep85	0.58826	0.546986
Wdr83os	0.587896	0.473435
Ndufc2	0.587892	0.496096
Mrps28	0.586989	0.654157
5530601H04Rik	0.585932	0.670085
Cavin3	0.585321	0.622351
Oaz2	0.58532	0.493061
Pstk	0.584242	0.557975
Thoc7	0.583965	0.566045
Sdc2	0.583757	0.663206
Psmd12	0.580869	0.528181
Nek6	0.578467	0.654308
Ergic3	0.576793	0.602463
Hadha	0.57477	0.778143
Gm2962	0.573854	0.672542
Kctd5	0.573285	0.787835
Naxd	0.572656	0.687068
Tspan15	0.572273	0.617034
Ccdc34	0.570992	0.641885
Fdx1	0.570427	0.533519
Frmd8	0.57013	0.7455
Degs1	0.564177	0.586761
Comt	0.562138	0.606447
Lpcat2	0.559764	0.488901
Psph	0.559665	0.582793
Polr2l	0.557681	0.79434
Pbdc1	0.556092	0.533678
Fam124a	0.555518	0.699251
Acvr1	0.55489	0.595379
Xrcc5	0.554165	0.53211
Blvrb	0.553881	0.622938
Fkrp	0.553747	0.652319
Tnfaip1	0.553643	0.596936
Pcbp2	0.552652	0.589823
Ost4	0.551145	0.765048
Ubap1	0.550623	0.619015
Arf2	0.546858	0.53258
Bcan	0.546632	0.764513
Abhd12	0.546112	0.48353
Snrpert	0.544191	0.631218
Rbl2	0.542125	0.500539
Psma5	0.541508	0.7226
Tmem176b	0.54011	0.561171
Smim1	0.539504	1.07777
Psat1	0.539372	0.712595
Pfkm	0.53889	0.682294
Sf3b6	0.533663	0.515658
Pea15a	0.533388	0.399264
Idh3b	0.531539	0.666261
Sra1	0.530948	0.59422
Aqp4	0.530873	0.715421
Cltc	0.529436	0.620122
Anxa3	0.526731	0.95608
Elob	0.522012	0.616537
Gm13835	0.521989	0.49672
Psme2	0.520482	0.783631
Lage3	0.520302	0.672402
Gm12989	0.520294	0.712203
Tcp1	0.519977	0.518781
Znrd1	0.518924	0.522078
Rexo2	0.512196	0.462043
Atp5e	0.511274	0.765558
Parva	0.510116	0.444308
Ctsz	0.508652	0.903852
Desi1	0.50422	0.623601
Map2k1	0.503379	0.680258
Rnh1	0.501466	0.635787
Ddost	0.497611	0.585789
Pdcd5-ps	0.497053	0.464396
Dnajc19	0.496992	0.702728
Adh5	0.495826	0.480769
Lipa	0.495181	0.903363
Cs	0.495065	0.641177
Naxe	0.489274	0.460943
Desi2	0.48838	0.54957
Hacd2	0.481918	0.634877
Leprot	0.474773	0.552926
Psmd1	0.473769	0.635091
Decr1	0.471126	0.623269
Arpc1b	0.468837	0.465317
Akr1a1	0.4632	0.576834
Hadhb	0.459462	0.50775
Lamp1	0.455037	0.658837
Nupr1	0.454538	0.669501
Micos13	0.427038	0.566225
Fam168b	0.42063	0.48515
Cnpy2	0.401509	0.406985
Cadm1	-0.390724	-0.571343
Myt1l	-0.400353	-0.508183
Mycbp2	-0.405117	-0.5203
Map7d2	-0.406808	-0.539146
Pafah1b1	-0.412506	-0.437758
Prpf6	-0.416565	-0.409368
Zfp638	-0.430696	-0.461738
Cers6	-0.431992	-0.50208
Hsp90b1	-0.43863	-0.606342
Arrdc3	-0.439821	-0.518754
Pclo	-0.440431	-0.514976
4632415L05Rik	-0.443706	-0.54006
Ppp2r2c	-0.445012	-0.511306
Zfp318	-0.449169	-0.472833
Ash1l	-0.449368	-0.663717
Zc3h13	-0.450279	-0.674727
Rnf11	-0.452897	-0.454642
Ank2	-0.454211	-0.440682
Ube4b	-0.459254	-0.456446
Pgrmc2	-0.464512	-0.450462
Clip1	-0.466536	-0.579652
Tacc2	-0.472681	-0.590955
Myo5a	-0.47358	-0.48616
Rufy2	-0.473637	-0.425792
Rbm25	-0.480028	-0.752236
Gpbp1	-0.481282	-0.581788
Stk39	-0.481832	-0.526132
Ankhd1	-0.483795	-0.61292
Usp34	-0.484155	-0.641961
Nsa2	-0.486714	-0.533471
Ppp3ca	-0.492167	-0.756454
D430041D05Rik	-0.498052	-0.497013
Snhg14	-0.498547	-0.668189
Usp7	-0.502105	-0.456586
Kalrn	-0.50387	-0.552052
Ddx6	-0.504346	-0.632088
Emc1	-0.505263	-0.458757
Kcnk9	-0.505916	-0.622575
Pnma2	-0.509821	-0.566291
Pgk1	-0.511494	-0.499994
Maged1	-0.512261	-0.572902
Phactr1	-0.514689	-0.519093
Celf1	-0.515355	-0.515368
Pik3r1	-0.516109	-0.725236
Tcaf1	-0.517823	-0.63933
Irf2bpl	-0.519148	-0.58352
Sltm	-0.521285	-0.487215
Zdhhc17	-0.522345	-0.691357
Baz1b	-0.52438	-0.748178
Fam174a	-0.524539	-0.583517
4933431E20Rik	-0.525082	-0.543625
Lrpprc	-0.525169	-0.506204
Gtpbp4	-0.525759	-0.725241
Elmod1	-0.526454	-0.835748
Pakap	-0.52659	-0.553771
Ankrd11	-0.52694	-0.707766
Epb41l5	-0.528285	-0.522233
Glyr1	-0.529523	-0.568502
Erbb4	-0.529982	-0.545381
Etv1	-0.530104	-0.701682
Prrc1	-0.530134	-0.517251
Slitrk5	-0.53128	-0.591691
Fam76a	-0.531488	-0.432011
Cwc27	-0.531756	-0.665693
Ppfia2	-0.532686	-0.786137
Elavl4	-0.532834	-0.451282
Camta1	-0.533134	-0.74735
Irf2	-0.533628	-0.855723
Stxbp6	-0.534082	-0.652181
Ate1	-0.534743	-0.482075
Akirin2	-0.536172	-0.503004
Nucks1	-0.537461	-0.479315
Ik	-0.539707	-0.513289
Upf3a	-0.540502	-0.494564
Lrrcc1	-0.541885	-0.594436
Cep350	-0.54325	-0.602864
Cep290	-0.543414	-0.744459
Elovl4	-0.54485	-0.755099
Atad2b	-0.545122	-0.583337
2610008E11Rik	-0.545275	-0.737892
Grik1	-0.546292	-0.519649
Ccdc148	-0.546875	-0.570467
Ssrp1	-0.548207	-0.604995
Zbtb18	-0.548335	-0.611585
Chd1	-0.548654	-0.759584
Plcxd2	-0.553063	-0.623181
Med13l	-0.554239	-0.63599
Rbbp6	-0.560893	-0.614061
Gm43361	-0.561433	-1.1247
Ibtk	-0.562378	-0.563503
Zfp532	-0.563076	-0.74789
Rbms3	-0.564378	-0.539518
Stum	-0.565231	-0.535459
Kcmf1	-0.565375	-0.628872
Vstm2b	-0.565691	-0.579737
Cep135	-0.566852	-0.728163
Nrip1	-0.567211	-0.892663
Khdrbs3	-0.56874	-0.506155
Luc7l2	-0.570056	-0.70344
Bcl6	-0.570864	-0.852157
Hnrnpul2	-0.575034	-0.614495
Cep162	-0.576089	-0.590818
Wasf3	-0.578359	-0.630234
Zc3h6	-0.581954	-0.557387
Zbtb7a	-0.584363	-0.526837
Mgat2	-0.584448	-0.479186
Hk2	-0.586557	-0.681613
Htt	-0.586721	-0.559201
Relch	-0.586832	-0.586842
Riok1	-0.586881	-0.67572
Nufip2	-0.591043	-0.570048
Pnpla8	-0.595602	-0.502045
Ube2r2	-0.596317	-0.601537
Slc39a6	-0.596646	-0.649754
Ankrd12	-0.596777	-0.723585
Alyref	-0.598126	-0.494545
Amy1	-0.598732	-0.718493
Gpatch1	-0.603956	-0.623587
Bpnt1	-0.60454	-0.539194
Gatad2b	-0.604685	-0.712497
Hnrnph3	-0.605663	-0.588888
Cdc42bpa	-0.607338	-0.805014
Rbm17	-0.607685	-0.511001
Kdm6a	-0.608361	-0.536953
Fam13b	-0.608964	-0.83833
Rap2a	-0.609248	-0.444133
Cntln	-0.612872	-0.728932
Tbc1d31	-0.614757	-0.523984
Klf7	-0.615639	-0.728055
Gxylt1	-0.620408	-0.819159
Trpm2	-0.62162	-0.859173
Sertm1	-0.621758	-0.923637
Nefm	-0.622665	-0.927294
Lss	-0.623219	-0.788403
Ktn1	-0.623575	-0.582428
Tenm2	-0.624206	-0.867671
Rnf182	-0.624833	-0.691228
Uhmk1	-0.625048	-0.568483
9630010A21Rik	-0.627246	-0.854606
Kat6a	-0.627381	-0.835941
Kdm2a	-0.627455	-0.691573
Golga4	-0.631091	-0.58136
Zfp608	-0.631956	-1.00421
Col25a1	-0.632212	-0.788781
Ing2	-0.633569	-0.588033
Jade2	-0.633603	-0.608614
Nap1l3	-0.636941	-0.645587
Anp32a	-0.637082	-1.07057
Atrx	-0.637204	-0.892424
Xkr4	-0.637536	-0.744431
Plcb4	-0.642383	-0.674092
Prnp	-0.642934	-0.722415
Gm9801	-0.64337	-1.12439
Ubqln2	-0.64404	-0.535734
Iws1	-0.644366	-0.60242
Arfip1	-0.644584	-0.789437
Dnm1	-0.645259	-0.791932
Brwd3	-0.648208	-0.85456
Cmas	-0.649327	-0.477184
Enah	-0.650031	-0.615289
Utrn	-0.650822	-0.753056
Dlg4	-0.651101	-0.516971
Peli3	-0.652334	-0.648646
Synm	-0.653575	-0.663034
Rps3a1	-0.65501	-0.732583
Wdr3	-0.655256	-0.69861
Mtss1	-0.656596	-0.660851
Neb	-0.656941	-0.81887
Kcna1	-0.657077	-0.644355
Snhg1	-0.658849	-0.610921
Ino80d	-0.658855	-0.583507
Lncpint	-0.659744	-1.18994
Eif2s3x	-0.66018	-0.468719
Dhx8	-0.661277	-0.585304
Ccdc112	-0.661353	-0.988932
Satb1	-0.661534	-0.524046
Bcl11b	-0.661618	-1.0042
Prkab2	-0.663015	-0.961394
Cep63	-0.663082	-0.729144
Htatsf1	-0.664953	-0.774527
Eif3a	-0.665062	-0.6733
Smarca5	-0.667369	-0.72489
Eef1b2	-0.668882	-0.724102
Mthfd1l	-0.669753	-0.503524
Pomgnt2	-0.674503	-0.744934
Cd3eap	-0.675683	-0.770185
Pan3	-0.675684	-0.611702
Chd2	-0.678067	-0.821443
Bod1l	-0.678255	-0.749448
Cntnap1	-0.678842	-0.818321
Ehbp1	-0.678928	-0.474405
Zfp326	-0.682092	-0.792616
Cacnb2	-0.684144	-1.01617
Fxr1	-0.684338	-0.594602
Tbc1d32	-0.684398	-0.710536
Ccdc88a	-0.686782	-0.809937
Wnk1	-0.686882	-0.698772
B230216N24Rik	-0.688089	-1.26534
Pcm1	-0.688505	-0.829428
Bex4	-0.688825	-0.781161
Mfn2	-0.690344	-0.558193
Ybx3	-0.690447	-0.715798
Fosl2	-0.690457	-0.610933
Rrp12	-0.690708	-0.765372
Eid1	-0.691896	-0.542794
Ccp110	-0.692315	-0.628987
Tor1aip1	-0.693653	-0.690577
Usp35	-0.698003	-0.669347
Prkn	-0.700884	-1.01965
Gm48408	-0.701504	-1.05009
Gm20371	-0.702046	-0.692475
Irs2	-0.702409	-0.678142
Dennd4b	-0.705736	-0.574038
Rock2	-0.70623	-0.874502
Dnmt3a	-0.707387	-0.698219
Mapk4	-0.709809	-0.782363
Zbtb10	-0.711389	-0.519846
Foxred2	-0.712193	-0.873951
Acbd6	-0.712369	-0.625306
Topors	-0.712652	-0.844868
Frat1	-0.712787	-0.960472
Irf2bp2	-0.715759	-0.676732
Mapkbp1	-0.716192	-0.578279
Apc	-0.716564	-0.993043
Zfp516	-0.718687	-0.664004
Chrm2	-0.720174	-0.660942
Piga	-0.722382	-0.999726
Tob2	-0.722685	-0.696089
Clta	-0.72273	-0.44445
Gm44559	-0.723368	-0.772677
Gm45176	-0.724499	-0.962621
Wwc1	-0.725231	-0.665048
Tra2a	-0.725599	-0.629952
Zmynd8	-0.725827	-0.635643
Gnl1	-0.727318	-0.507867
Zfp81	-0.727592	-0.685357
Rbm12	-0.729161	-0.801514
Mark3	-0.729958	-0.66866
Limk2	-0.730064	-0.640121
Ier3	-0.733958	-1.0109
Runx1	-0.73447	-0.639058
Clasp2	-0.735386	-1.05208
Kcnt2	-0.737572	-0.711377
Syce2	-0.738982	-0.700877
Zfp462	-0.741189	-0.918125
Chgb	-0.742349	-0.729159
Epha5	-0.743981	-0.859497
Nfib	-0.744362	-0.850924
Smarca2	-0.744717	-0.837874
Col4a3bp	-0.745495	-0.787157
Osbp	-0.746581	-0.611512
Gm12799	-0.747042	-0.636775
Kcnab3	-0.748398	-0.838974
Gm47591	-0.749054	-0.950975
Tmem231	-0.749798	-0.724123
Camk2n1	-0.750018	-0.925745
Nr4a3	-0.750127	-0.996532
Adcy8	-0.750372	-0.652815
Rasl11b	-0.751772	-0.757488
Nexmif	-0.752008	-0.86229
Kcna2	-0.754563	-0.509722
Ubqln4	-0.754572	-0.698777
Myo6	-0.754701	-0.737537
Marf1	-0.755887	-0.753025
Inafm1	-0.761149	-0.643436
Zbtb46	-0.761456	-0.71718
Lrrk2	-0.763184	-0.703442
Rbm10	-0.763641	-0.714035
Gm42433	-0.764271	-0.857898
Gm10125	-0.766622	-0.879154
Gm49797	-0.769789	-0.656626
Epc1	-0.772871	-0.698542
Cul9	-0.774831	-0.969164
Asnsd1	-0.779095	-0.707189
Rgs2	-0.779616	-0.604419
Tkt	-0.781237	-0.595078
Cds2	-0.782007	-0.470362
Runx1t1	-0.782871	-0.828427
Arx	-0.783846	-0.63544
Sclt1	-0.785698	-0.977531
Dnah5	-0.78628	-0.839104
Ypel4	-0.789757	-0.967837
S100pbp	-0.789901	-0.66767
Rbm22	-0.789981	-0.825292
U2surp	-0.790104	-0.806147
Lix1l	-0.790608	-0.660963
Gfpt1	-0.791949	-0.806434
Cdan1	-0.794826	-0.672715
5330406M23Rik	-0.795572	-0.688695
Ubn1	-0.796762	-0.808626
Mta1	-0.798649	-0.599368
Arhgap17	-0.798661	-0.761654
Fus	-0.800209	-0.964282
Dnajb2	-0.800492	-0.591206
Rimbp2	-0.800621	-1.05208
Ubxn7	-0.800874	-0.98786
Wdr76	-0.800897	-0.721661
Fam98b	-0.801083	-0.643298
Flt1	-0.801755	-0.817312
Lrig2	-0.802718	-1.02528
Wbp11	-0.803223	-0.879412
Khsrp	-0.804468	-0.872254
Jag2	-0.804935	-0.676839
D130017N08Rik	-0.805202	-0.688578
Synpo	-0.80521	-0.721431
Rbm33	-0.808112	-0.688362
C030015E24Rik	-0.808673	-0.675862
Sh3pxd2a	-0.808738	-1.11036
Ids	-0.80965	-0.692867
Pex5l	-0.809835	-0.981518
Fgfbp3	-0.81077	-0.93773
Htr1b	-0.811562	-1.37522
Mdc1	-0.811969	-0.778828
Spock1	-0.812189	-0.560304
Lrba	-0.818573	-0.675839
Hexim1	-0.818579	-0.62233
Gm37965	-0.819315	-0.948868
Map4k4	-0.820414	-0.563729
Ppan	-0.822155	-0.777702
Pik3cb	-0.823207	-0.801056
H1f2	-0.823451	-0.544396
Gm44830	-0.824696	-0.721494
Fnbp1l	-0.824816	-1.05452
Tesc	-0.825137	-1.14693
Armcx2	-0.826151	-0.544904
Pdzrn4	-0.826269	-1.04034
R3hdm2	-0.826954	-0.750282
Qtrt2	-0.827292	-0.937841
Asxl3	-0.83197	-0.922698
Spata13	-0.83259	-0.71474
Nlk	-0.83287	-0.698743
Zfp775	-0.833503	-0.938655
Ckmt1	-0.833542	-0.581115
Dlc1	-0.835328	-0.761846
Adgrl3	-0.835854	-0.862846
Ccn3	-0.836343	-0.779696
Ggnbp2	-0.836399	-0.777978
Ddx10	-0.839181	-0.900585
Gm47087	-0.839924	-0.807495
Tcerg1	-0.840283	-0.913677
Foxj3	-0.843245	-0.797965
Gm37602	-0.846747	-1.10829
Coasy	-0.848772	-0.618524
Ei24	-0.850414	-0.6192
Setd3	-0.851384	-0.659664
Gm45191	-0.855082	-0.940585
Snhg11	-0.857989	-1.04765
Gm37311	-0.858608	-1.1752
A230057D06Rik	-0.862083	-1.01798
G3bp1	-0.862106	-0.835073
Trib1	-0.863445	-0.84962
Gm42843	-0.863764	-1.63454
Dusp5	-0.864077	-1.09529
Gm49492	-0.865463	-0.765087
Pnrc1	-0.865502	-0.75488
Anp32b	-0.86609	-0.900084
Dazap1	-0.866102	-0.653587
Tcof1	-0.867845	-0.939507
Tet2	-0.868965	-0.999939
Arl8a	-0.870813	-0.577503
Pik3c2b	-0.871617	-0.628748
Cited2	-0.873259	-0.75337
Sobp	-0.874344	-0.728848
Hnrnpm	-0.878408	-0.621234
Klhl20	-0.878765	-0.770063
Apba2	-0.882865	-0.718489
Shoc2	-0.885306	-0.799873
Kitl	-0.886358	-0.813595
Zbtb22	-0.88639	-0.897181
Mex3b	-0.886712	-0.974691
Errfi1	-0.886895	-1.17542
Dyrk1a	-0.888412	-0.757575
Tenm3	-0.888815	-0.895268
Klhdc4	-0.88891	-0.744347
Vapa	-0.890338	-0.649957
Erc1	-0.890537	-1.19441
Cdk5r1	-0.891582	-0.972989
Hexa	-0.892409	-0.510753
Panx2	-0.893365	-0.989604
Gm13889	-0.894477	-1.18381
Jakmip1	-0.899307	-1.07193
Tfcp2	-0.899544	-0.662624
Gm28791	-0.899988	-1.20855
Ece1	-0.900849	-0.751314
Gcnt2	-0.9023	-0.741374
Flrt1	-0.902531	-0.828779
Npr3	-0.903655	-1.54319
Nkain2	-0.90504	-0.62317
Gadd45b	-0.905551	-0.776973
Xrcc1	-0.907062	-0.755347
Foxg1	-0.907613	-0.794663
Cds1	-0.909575	-0.838068
Ncam1	-0.910844	-0.906466
Pdgfa	-0.915467	-0.661319
Mchr1	-0.918438	-0.723767
Samd8	-0.922034	-0.660965
Gm44798	-0.923135	-0.966122
Zfp503	-0.923237	-0.947427
Adam23	-0.923518	-0.758235
Dusp6	-0.923691	-1.29523
Wasf1	-0.924127	-0.998775
Tnk2	-0.926348	-0.750331
Gsg1l	-0.92684	-0.748957
AI593442	-0.92879	-0.817816
G630016G05Rik	-0.933719	-0.650693
Rnf8	-0.935249	-0.735197
Lypd1	-0.938321	-0.885831
Gm43379	-0.938596	-1.16539
Ppp1r12c	-0.939162	-0.618376
Npas3	-0.939449	-0.957638
Igfbp7	-0.940342	-0.949197
Sart1	-0.942721	-0.571569
Gm44562	-0.945439	-0.959395
Hnrnpa0	-0.946683	-0.652815
Gm43359	-0.947186	-1.17297
2610037D02Rik	-0.947627	-1.02167
Ep300	-0.948872	-1.10161
Mtdh	-0.955159	-0.916631
Emx2	-0.96269	-0.916199
Igf2r	-0.966833	-0.944985
Gm37621	-0.967227	-0.949945
Mbd2	-0.971278	-0.747312
Gucy1a2	-0.973264	-1.313
Sash1	-0.976364	-0.745162
Paf1	-0.977376	-0.923137
Rfx3	-0.978443	-0.847463
Ubap2l	-0.979767	-0.901125
Adrb1	-0.987555	-1.09326
Fry	-0.990672	-0.961669
Nrxn3	-0.992532	-0.940436
Tmem161b	-0.993905	-1.09634
Clasrp	-0.994584	-0.687909
mt-Rnr2	-0.998048	-1.27943
2900027M19Rik	-0.999495	-0.915452
Ttyh3	-1.0034	-0.519257
Meg3	-1.00533	-0.919609
Macroh2a1	-1.00707	-0.752558
Iqsec1	-1.01064	-1.01584
Msl2	-1.02344	-0.866053
Pcbp1	-1.02626	-1.00882
Dnajc21	-1.03946	-1.12504
Erp29	-1.04171	-0.881445
Gm20768	-1.0447	-1.14495
Lrrc45	-1.04915	-0.942554
Sod1	-1.05486	-0.881512
Rspo2	-1.05488	-1.14086
6030400A10Rik	-1.05661	-1.0477
Zbtb44	-1.06155	-0.693974
Foxn3	-1.06276	-0.809963
Agap2	-1.06395	-1.46769
Itm2c	-1.06728	-0.915449
Scaf4	-1.06847	-0.921109
Gm38394	-1.07071	-1.41617
Gm43336	-1.07265	-1.20947
3010001F23Rik	-1.0768	-0.847234
Gm37238	-1.07846	-1.04927
Nr2f2	-1.08106	-0.953748
Dlx1	-1.08441	-1.05553
Ldlr	-1.08643	-1.32863
Vwc2	-1.08887	-0.892356
Gpbp1l1	-1.09599	-0.798572
Wdhd1	-1.09717	-0.755332
Gm42853	-1.09786	-0.70513
Safb	-1.0987	-0.797377
Tex2	-1.09896	-0.802713
Nxpe3	-1.09897	-0.960506
Tmem158	-1.11739	-0.793393
Iqgap1	-1.1182	-0.797066
Fam160b2	-1.12659	-1.15192
Hdgfl2	-1.1268	-0.851766
Tbc1d9	-1.12938	-0.85929
mt-Nd3	-1.13067	-1.30776
Gm7600	-1.1352	-0.932319
Chmp4b	-1.13706	-0.871438
Hnrnpl	-1.14707	-0.862056
Gm6663	-1.15192	-0.733095
Btg2	-1.154	-1.41586
Gm45441	-1.15532	-1.08594
Fbxo46	-1.16051	-0.783045
Mex3d	-1.16904	-1.02605
9530056E24Rik	-1.16925	-1.62947
Serinc3	-1.16936	-0.874242
Myh9	-1.17363	-1.16512
Gm43712	-1.17951	-0.88916
Cox6a2	-1.18166	-0.833465
Zfp367	-1.18478	-0.828776
Pip4p2	-1.1861	-0.943578
Upf1	-1.18853	-0.792098
Smg7	-1.19052	-0.950193
Tcf20	-1.1986	-0.848376
Celf5	-1.20075	-0.9352
Arid1b	-1.20234	-0.892828
Usp27x	-1.20714	-1.13098
Minar1	-1.20894	-1.00524
Birc6	-1.21986	-1.21082
Nfia	-1.22272	-0.969321
Ankle2	-1.229	-0.931029
Gm8566	-1.23647	-1.07159
Ppp6r2	-1.25173	-1.13582
Gpr135	-1.25461	-1.01843
Tob1	-1.26438	-0.945448
Hsd17b11	-1.27051	-0.866679
Arc	-1.27147	-1.82724
Dcaf6	-1.27496	-1.23164
Trappc10	-1.27584	-0.886513
Rbm4b	-1.28083	-1.05714
Dhdh	-1.28772	-1.10824
Pdpn	-1.2912	-0.836145
Syngap1	-1.2917	-1.50161
Sec23ip	-1.29194	-1.0248
1700016P03Rik	-1.2975	-1.27392
Sephs2	-1.29921	-1.19912
Cdc42bpb	-1.30402	-1.8697
Adam10	-1.31023	-0.996871
CT010467.1	-1.31853	-1.56966
Nptn	-1.32246	-1.10365
Tspyl5	-1.32972	-1.0614
Magi1	-1.33405	-1.14578
Bola1	-1.33964	-0.953585
Sh3rf1	-1.34699	-1.04676
Ntn4	-1.35103	-1.50352
Dusp1	-1.35449	-1.73335
Cep131	-1.36146	-1.22876
Gm33366	-1.36734	-1.72009
Rbm26	-1.36966	-1.1155
Fbxl14	-1.37432	-1.05689
Miat	-1.43847	-0.99712
A730063M14Rik	-1.45257	-0.769821
Msi1	-1.45395	-1.03265
Tox	-1.45986	-1.06033
Gm4117	-1.46571	-1.36206
Atn1	-1.46775	-1.10842
Hspa1b	-1.47902	-1.77023
Shank1	-1.48317	-1.03109
Tial1	-1.48811	-1.01711
Cyp2u1	-1.49449	-1.26521
Ncoa3	-1.50675	-0.999832
Sstr3	-1.5097	-1.37299
mt-Rnr1	-1.52014	-1.98803
Egr3	-1.52164	-1.64137
Cage1	-1.5308	-1.48212
Gm45343	-1.53579	-1.3496
Hspa2	-1.54759	-1.35269
Gm12940	-1.56833	-1.12914
Nr4a2	-1.57702	-1.30312
Klhl42	-1.5781	-0.889488
Rap2b	-1.581	-1.15448
Sema4b	-1.5815	-1.35634
Alkbh5	-1.59724	-1.36545
Dynll2	-1.60171	-1.44264
Tmem181b-ps	-1.62649	-1.37609
Eid2	-1.62988	-1.25615
Vegfa	-1.64283	-1.25296
Acvr1c	-1.64448	-1.58902
Npas4	-1.65328	-1.53186
Gm12338	-1.67897	-0.927968
B4galt7	-1.68049	-1.48013
Foxo3	-1.68596	-1.4693
Pim1	-1.68933	-1.2289
Nhs	-1.71429	-1.42955
Pam	-1.71867	-1.72539
Ric1	-1.73627	-1.37926
D17H6S53E	-1.73646	-1.08888
Timmdc1	-1.73697	-0.919922
Gm17066	-1.7769	-1.20691
Gm43581	-1.77854	-1.54722
Actb	-1.78634	-1.22599
Dctn4	-1.78707	-1.38266
Ttn	-1.80786	-1.4236
Cox7c-ps1	-1.8102	-0.949282
Fos	-1.81573	-1.4212
Cbx3	-1.85037	-1.45175
Prdm9	-1.8626	-1.62587
A430103D13Rik	-1.87115	-1.74465
Jag1	-1.88586	-1.21654
Atp7b	-1.89276	-1.49581
Egr1	-1.8949	-2.13999
Kdelr2	-1.90852	-1.34068
Cdkn1b	-1.91326	-1.69154
Bmp2k	-1.91845	-1.41406
Spry2	-1.93584	-1.44612
Pld5	-1.9369	-1.92008
Bhlhe41	-1.95673	-1.35182
Cebpb	-2.02048	-1.00545
Dcaf12l2	-2.02185	-1.16229
Septin10	-2.02611	-1.49306
Nipsnap2	-2.03542	-1.10398
Amt	-2.07409	-1.55889
Ythdf2	-2.07646	-1.4581
Arglu1	-2.08173	-1.60126
Arl4d	-2.09449	-2.50619
Gm13488	-2.09466	-1.11999
Rbm15	-2.14739	-1.80606
Acot2	-2.24166	-1.38784
Slc39a1	-2.27244	-1.45261
Hsf2	-2.27746	-1.67987
Gnl3l	-2.2904	-1.57822
Gm47088	-2.38762	-3.24298
A930001M01Rik	-2.40912	-1.98363
Egr4	-2.46265	-2.40052
Crebl2	-2.48505	-1.73097
Insig1	-2.50985	-2.23749
Pdcd4	-2.57548	-1.7352
8030462N17Rik	-2.59477	-1.6825
Ier2	-2.60522	-2.86765
Ccdc85c	-2.88892	-2.00378
Gm37985	-2.89969	-1.88698
Abhd2	-2.9447	-2.19227
Ogdhl	-2.98638	-2.11001
Notch2	-3.00441	-1.71021
Gm10718	-3.18789	-1.65751
Gm22714	-3.19831	-2.01386
Gm10717	-3.36939	-1.69464
Gm11168	-3.44478	-1.65694
Gm10722	-3.4454	-1.69793
Gm21738	-3.56918	-1.74357
Gm10801	-3.65846	-1.73958
Egr2	-3.86099	-4.64303
