# Supplementary material for: Denervated mouse CA1 pyramidal neurons express homeostatic synaptic plasticity following entorhinal cortex lesion
Source: Front Mol Neurosci. 2023 Apr 12;16:1148219. doi: 10.3389/fnmol.2023.1148219 (PMC10130538; doi:10.3389/fnmol.2023.1148219)
Supplement: Supplementary file 4 [file table_4.xlsx]

## Sheet: Table S4_SCL specific genes
Gene Name	Base Mean	log2FC	StdErr	WaldStats	P-value	P-adj.
Ube2c	208.544	2.59917	0.295557	8.79415	1.4414e-18	3.65683e-15
Ccnb2	255.752	2.98102	0.347775	8.57169	1.01978e-17	2.38818e-14
Ckap2	471.082	1.97001	0.233312	8.44369	3.07481e-17	6.6864e-14
Lockd	281.038	1.6731	0.210977	7.93026	2.18693e-15	3.91641e-12
Pycard	560.959	1.32203	0.170179	7.76845	7.94501e-15	1.27304e-11
Ccnb1	153.183	2.5361	0.333342	7.6081	2.78153e-14	3.84913e-11
Kpna2	153.091	2.18788	0.314219	6.96292	3.33295e-12	2.92346e-09
Apoc4	243.738	1.62507	0.260341	6.2421	4.31732e-10	1.72943e-07
Gm10254	152.889	2.49553	0.408004	6.11645	9.56815e-10	3.06901e-07
Aspm	198.036	1.35042	0.232985	5.79617	6.78466e-09	1.39562e-06
Abca1	4022.32	0.944665	0.163706	5.77048	7.90439e-09	1.57807e-06
Gusb	913.171	0.975831	0.171051	5.70491	1.16405e-08	2.12205e-06
Supt6	1670.63	-0.907458	0.160998	-5.63646	1.73583e-08	2.98562e-06
Plin2	863.557	1.31158	0.233666	5.61303	1.98809e-08	3.32558e-06
Hpgds	994.425	1.0828	0.19657	5.50846	3.61989e-08	5.39396e-06
Nsmce3	1837.82	-0.857471	0.156227	-5.48861	4.05113e-08	5.84515e-06
Stom	443.536	1.09627	0.205905	5.32418	1.01407e-07	1.13086e-05
B230311B06Rik	419.379	0.991499	0.18929	5.238	1.6233e-07	1.62032e-05
Lefty2	266.141	-1.50519	0.287403	-5.23721	1.63025e-07	1.62194e-05
Klhl6	243.989	1.19572	0.229542	5.20917	1.89691e-07	1.83413e-05
Cenpf	509.286	1.4145	0.27425	5.15769	2.50021e-07	2.27567e-05
Dhrs1	9508.76	0.797259	0.154763	5.15148	2.58432e-07	2.33463e-05
Prpf38b	1823.51	-0.812551	0.159252	-5.10228	3.3558e-07	2.91066e-05
Knstrn	198.738	1.70574	0.334561	5.09846	3.42432e-07	2.95326e-05
Srrm2	6496.03	-0.818597	0.164941	-4.96296	6.94285e-07	4.99688e-05
Prrc2c	4141.13	-0.908949	0.183826	-4.94462	7.62941e-07	5.41421e-05
Ltc4s	170.911	1.71901	0.347756	4.94313	7.6878e-07	5.41776e-05
Nuf2	323.206	1.321	0.271066	4.87334	1.0973e-06	7.11089e-05
Adgre1	503.109	1.16323	0.240135	4.84408	1.27201e-06	8.01759e-05
Sik2	219.217	-1.11277	0.229952	-4.83913	1.30409e-06	8.07124e-05
Ptgr1	204.083	1.35249	0.281528	4.8041	1.55453e-06	9.2074e-05
Mga	2513.5	-0.717042	0.150869	-4.75274	2.00676e-06	0.000113769
Retsat	331.783	0.926701	0.195277	4.74556	2.07927e-06	0.000116363
E330034L11Rik	191.983	-1.0638	0.225084	-4.72625	2.28708e-06	0.00012523
Spryd4	157.504	1.60623	0.340144	4.7222	2.33309e-06	0.000127063
Dcxr	458.641	1.08096	0.22921	4.71601	2.40509e-06	0.000129365
Birc5	172.37	1.60397	0.343713	4.66658	3.0625e-06	0.000156697
Dlgap1	12018.5	-0.649444	0.139739	-4.64754	3.35913e-06	0.000169314
Cd300c2	349.779	1.11619	0.240861	4.63419	3.5834e-06	0.000177099
Srrm1	6373.95	-0.707089	0.152604	-4.63349	3.59558e-06	0.000177126
Setd5	2138.31	-0.767403	0.165684	-4.63173	3.62624e-06	0.00017806
Zfyve9	936.479	-0.728096	0.157394	-4.62595	3.72881e-06	0.000182215
Nktr	2827.49	-0.958133	0.207403	-4.61968	3.84338e-06	0.000186616
Zc3h12b	512.188	-0.844919	0.183795	-4.59706	4.28491e-06	0.000200692
S1pr3	2164.17	0.820315	0.180329	4.549	5.39013e-06	0.000238861
Sord	574.78	0.76911	0.170498	4.51095	6.45366e-06	0.000274783
Pf4	253.313	1.49784	0.335168	4.46891	7.86203e-06	0.000320417
Stard4	409.65	-0.927371	0.209032	-4.4365	9.14339e-06	0.000357791
2900022M07Rik	494.865	-1.02051	0.230251	-4.43218	9.32872e-06	0.000361788
Csf1r	1332.67	0.819462	0.185293	4.42252	9.75577e-06	0.000374061
Rcbtb2	754.517	0.769045	0.174116	4.41685	1.00151e-05	0.000381124
Dst	7168.41	-0.668438	0.151477	-4.41279	1.02045e-05	0.0003864
Fosb	384.122	-1.3136	0.299656	-4.3837	1.1668e-05	0.000426949
Top2a	716.633	1.16402	0.266533	4.36727	1.25811e-05	0.000452741
Gm42771	252.767	-1.05776	0.243021	-4.35256	1.34558e-05	0.000476334
Ubb	91849.7	1.29934	0.298604	4.35139	1.3528e-05	0.000477227
Magi3	397.668	-0.817925	0.188502	-4.33907	1.43084e-05	0.000495601
Cdca8	161.528	1.27359	0.295445	4.31075	1.62701e-05	0.000546643
Klhl3	864.899	-0.752357	0.174539	-4.31054	1.62858e-05	0.000546643
Gm7666	156.513	1.37058	0.319009	4.29637	1.73621e-05	0.000572668
A530058O07Rik	182.631	-1.09274	0.255276	-4.28062	1.86372e-05	0.000603607
Mir670hg	537.666	1.21015	0.283036	4.27561	1.90617e-05	0.000612147
Slc38a2	2482.76	0.721611	0.168922	4.27186	1.93852e-05	0.000619918
Ifi35	150.625	1.49044	0.349302	4.2669	1.98209e-05	0.000629883
Hmmr	160.524	1.17093	0.274564	4.2647	2.00173e-05	0.00063282
Gm26644	209.363	-1.04318	0.24465	-4.26398	2.0082e-05	0.000634209
Fam120c	203.392	-0.964824	0.227137	-4.24775	2.15926e-05	0.000666024
Smim4	753.246	0.886409	0.208904	4.24314	2.20418e-05	0.00067779
Fabp7	11290.9	0.689931	0.163119	4.22963	2.34079e-05	0.000713345
4933407L21Rik	159.474	1.50904	0.357308	4.22335	2.40695e-05	0.000727947
Npy	14771.9	1.02993	0.244598	4.21071	2.5457e-05	0.000759073
Tpx2	347.168	0.96007	0.228318	4.20497	2.61121e-05	0.000768404
Crybb1	152.317	1.41467	0.337963	4.18586	2.84086e-05	0.000815917
Ggta1	1180.38	0.660708	0.158788	4.16095	3.16928e-05	0.000882903
AI506816	210.899	0.814461	0.1968	4.13852	3.49552e-05	0.000947815
Eif4g1	1492.19	-0.682263	0.165101	-4.13241	3.58986e-05	0.000962904
Xlr	197.484	1.04708	0.25337	4.13261	3.58668e-05	0.000962904
H2-D1	2555.12	0.631139	0.152775	4.13118	3.60909e-05	0.00096636
Gm45263	188.771	-1.10384	0.267752	-4.12264	3.74554e-05	0.000994152
Stk16	921.88	0.753666	0.182832	4.12218	3.75309e-05	0.000994421
Pnmal2	1620.3	-0.849537	0.206348	-4.11702	3.83802e-05	0.00101172
Cd86	241.622	1.1547	0.283285	4.07609	4.57984e-05	0.00115326
Scaf1	167.802	-0.961788	0.235976	-4.07579	4.58579e-05	0.0011538
Map9	3639.49	-0.644728	0.158309	-4.07259	4.6493e-05	0.00116019
Tet1	748.658	-0.910965	0.224347	-4.06052	4.89645e-05	0.00120313
9330162G02Rik	4659.36	-0.598391	0.147524	-4.05622	4.98737e-05	0.00122085
Stab1	428.672	0.708082	0.175162	4.04244	5.28979e-05	0.00127609
Lair1	1013.61	0.672431	0.167118	4.0237	5.72911e-05	0.00135145
Hrk	621.651	-1.05277	0.262734	-4.00699	6.14987e-05	0.00141775
Dip2b	1246.09	0.716041	0.179553	3.9879	6.66597e-05	0.00150103
Sall1	491.761	0.832532	0.208803	3.98716	6.68701e-05	0.00150339
Arhgap23	807.069	0.610872	0.15334	3.98379	6.78257e-05	0.0015183
P4ha2	1203.49	-0.892711	0.224565	-3.97529	7.02942e-05	0.00155866
Gm45262	157.343	0.961432	0.241927	3.97406	7.06572e-05	0.00156329
Maml2	845.409	1.23995	0.313397	3.9565	7.60571e-05	0.00164686
Tamm41	397.999	0.950111	0.240712	3.94708	7.91109e-05	0.00169729
Cd84	821.013	0.875756	0.222368	3.93833	8.20511e-05	0.00174805
C3ar1	1133.29	0.861298	0.219022	3.93247	8.40771e-05	0.00177993
Lmo7	2273.69	-0.61845	0.158149	-3.91055	9.20874e-05	0.00190434
Echs1	1669.06	0.674872	0.173122	3.89824	9.68954e-05	0.00198287
Gldc	1167.01	0.618604	0.158992	3.89079	9.99173e-05	0.00202927
Trim59	451.404	0.770445	0.198191	3.88738	0.000101332	0.00205327
Pou3f1	828.181	-0.748117	0.193159	-3.87306	0.000107475	0.00213995
Map6	1118.1	0.658468	0.170241	3.86787	0.000109792	0.00217896
Zfp292	2942.21	-0.649579	0.168131	-3.86354	0.000111757	0.00220788
Cpne5	173.876	-1.03031	0.26688	-3.86057	0.000113122	0.00223049
Zfp106	4267.04	-0.521173	0.135136	-3.85667	0.000114944	0.00225764
Tcf4	23109.7	-0.588686	0.152967	-3.84845	0.000118866	0.00231379
Cep70	1367.06	-0.788825	0.205114	-3.84579	0.000120167	0.00233045
Casp8	315.497	0.779521	0.203324	3.8339	0.00012613	0.00240143
Renbp	293.592	0.879758	0.229602	3.83167	0.000127275	0.00242022
Zswim7	1269.66	0.696571	0.181858	3.83031	0.000127984	0.00242763
2610507B11Rik	763.578	-0.651075	0.170092	-3.82779	0.000129301	0.00243742
Gm45844	248.047	-0.826026	0.216209	-3.82049	0.000133185	0.00249519
Sirt7	561.322	0.935009	0.244902	3.81789	0.000134599	0.00251548
Gm43316	309.104	-1.02996	0.269864	-3.81657	0.000135317	0.0025181
Spen	607.315	-0.76406	0.200672	-3.8075	0.000140378	0.00259482
Usp9x	951.324	-0.75389	0.198341	-3.80098	0.000144126	0.00265133
Lyz2	7128.58	1.02774	0.271028	3.792	0.000149438	0.00271936
Kcnb2	448.764	-0.890032	0.235355	-3.78166	0.000155789	0.00279649
Grin3a	807.752	-0.636152	0.168242	-3.78118	0.000156089	0.00279692
Taf1	2122.41	-0.594758	0.157434	-3.77783	0.000158202	0.00282367
Gm38126	153.917	-1.23099	0.326472	-3.77058	0.000162871	0.00287446
Wnk3	856.686	-0.588278	0.156115	-3.76824	0.0001644	0.00289216
Atp5o	17265	0.629809	0.167387	3.76258	0.000168169	0.00293747
Capn2	1920.69	0.554383	0.147392	3.76127	0.000169053	0.00294937
Mpp7	357.897	-0.877613	0.233679	-3.75563	0.000172904	0.0029981
Dnajc19-ps	1793.34	0.696553	0.185645	3.75206	0.000175386	0.0030269
Rrm2	203.447	1.00767	0.268807	3.74867	0.000177772	0.00305941
Vegfd	1305	-0.897104	0.239452	-3.74649	0.000179323	0.00307914
Qars	1005.66	0.614314	0.164441	3.73577	0.000187144	0.00318292
Arg1	207.984	1.3852	0.373338	3.7103	0.000207012	0.00342888
H2-T22	256.818	1.0242	0.276285	3.70703	0.000209701	0.00346399
Syt14	313.091	-0.738681	0.199388	-3.70475	0.000211599	0.00348401
Lcorl	1616.99	-0.621308	0.167952	-3.69931	0.000216187	0.0035404
Nckap1l	286.181	0.792987	0.214704	3.6934	0.000221278	0.00360245
Vps13a	1051.93	-0.574679	0.156524	-3.67151	0.000241119	0.0038574
Gsap	634.853	0.661257	0.180641	3.66062	0.000251607	0.00395862
Ipo11	890.103	0.660541	0.18058	3.65789	0.000254303	0.00398662
Cplx3	162.926	1.39091	0.380676	3.65379	0.000258395	0.00403236
Tmem74	221.697	-0.942252	0.25807	-3.65114	0.000261074	0.00405724
Smc1a	2419.43	-0.52224	0.143043	-3.65093	0.000261287	0.00405849
Nfil3	536.148	-0.77207	0.211714	-3.64675	0.000265573	0.0041086
Dhrs3	439.712	0.742026	0.203841	3.64021	0.000272413	0.0041696
Bst2	435.198	0.912127	0.250746	3.63766	0.00027513	0.00419642
Sipa1l3	424.428	-0.695092	0.191195	-3.63551	0.000277432	0.00421464
Fgf2	687.5	-0.689386	0.189823	-3.63174	0.000281521	0.004264
Nefh	506.708	-0.856287	0.236248	-3.62453	0.000289487	0.00436294
Clec5a	190.061	1.22423	0.339291	3.60821	0.00030832	0.00456023
Vav1	169.658	1.00923	0.279696	3.60829	0.000308223	0.00456023
Milr1	203.107	0.796501	0.220909	3.60557	0.000311471	0.00459643
Setd2	1770.25	-0.55558	0.154218	-3.60257	0.000315092	0.00463799
Glud1	4798.37	0.574799	0.159712	3.59898	0.000319471	0.00468948
S100a13	3618.73	0.683043	0.189894	3.59697	0.000321941	0.00471891
Itgam	1004.83	0.69686	0.193742	3.59685	0.000322099	0.00471896
Csf2rb	174.144	0.940909	0.262082	3.59014	0.000330502	0.00480277
Grm5	8607.78	-0.555715	0.155204	-3.58054	0.000342887	0.0049333
Snrpg	426.499	0.835839	0.233689	3.57671	0.000347945	0.00499191
Casp12	230.049	0.853654	0.23871	3.57611	0.000348744	0.00499867
Slc7a2	498.873	0.613754	0.172096	3.56634	0.000361998	0.00513784
Gm49677	187.407	-0.802858	0.225565	-3.55932	0.000371823	0.0052528
Ndufb1-ps	1751.93	0.626863	0.176203	3.55761	0.000374244	0.00527965
Eml5	1584.19	-0.676002	0.19069	-3.54503	0.000392562	0.00547465
Clic1	2236.1	0.763321	0.215336	3.54479	0.000392928	0.00547724
Rsf1	2935.33	-0.534827	0.15094	-3.5433	0.000395148	0.0054931
Itgb2	401.706	0.886579	0.250303	3.54202	0.000397076	0.00551486
Zrsr2	1871.98	-0.571349	0.161312	-3.54187	0.000397294	0.00551538
Sel1l	3383.43	-0.50742	0.143285	-3.54134	0.000398103	0.00552157
Ndufb7	9932.12	0.566762	0.160222	3.53735	0.000404169	0.00556432
Selenoh	1384.18	0.744228	0.210766	3.53106	0.000413894	0.0056785
Tbxas1	259.023	0.898334	0.254435	3.5307	0.000414458	0.00568112
A330023F24Rik	427.293	-0.699104	0.198015	-3.53056	0.000414676	0.00568155
Ccr5	473.223	0.73537	0.208365	3.52923	0.000416768	0.00569516
Zfp458	171.093	-1.01224	0.287086	-3.52591	0.000422027	0.00574606
Tmem255a	517.946	-0.600756	0.170939	-3.51446	0.000440652	0.00594909
Snrnp70	672.201	-0.604705	0.172208	-3.51149	0.0004456	0.00600057
Nckap5	389.432	-0.827865	0.235876	-3.50975	0.000448536	0.00603147
Paqr4	180.8	0.795236	0.22664	3.50881	0.000450109	0.00604461
Npc1	407.779	0.659239	0.187879	3.50886	0.00045004	0.00604461
Rarres2	1901.46	0.656762	0.187285	3.50675	0.000453619	0.00607335
Eif3i	2666.18	0.538543	0.153596	3.50624	0.000454489	0.00608196
Hpcal1	349.045	0.988242	0.281988	3.50455	0.000457376	0.00610397
Tep1	306.151	0.722171	0.206071	3.50447	0.000457522	0.00610397
Map1a	5516.1	-0.593236	0.169314	-3.50376	0.000458745	0.00611206
Cnksr2	4865.41	-0.631542	0.180313	-3.50247	0.000460966	0.00613091
Rictor	1233.33	-0.628236	0.179461	-3.50068	0.000464078	0.00616153
Myh10	2632.06	-0.553756	0.158201	-3.50033	0.000464676	0.00616679
Gm44846	200.916	-0.991227	0.283258	-3.49938	0.000466344	0.00618083
Arid4a	1964.6	-0.609141	0.174092	-3.49897	0.000467067	0.00618503
N4bp2	457.937	-0.756172	0.216201	-3.49754	0.00046957	0.00621277
Rbm6	1370.46	-0.608919	0.174202	-3.49548	0.00047321	0.00624736
Mllt3	1295.42	-0.641284	0.18354	-3.49398	0.000475878	0.00626899
Tlr7	333.667	0.980923	0.281147	3.48901	0.00048482	0.00635653
Brca2	344.531	-0.684253	0.19686	-3.47583	0.000509267	0.00657665
Aldh3b1	170.577	0.881222	0.253798	3.47214	0.000516325	0.00664089
Kdm5c	562.877	-0.743062	0.214163	-3.46961	0.000521208	0.00668112
D10Wsu102e	1100.68	-0.554912	0.16058	-3.45567	0.000548936	0.00691714
Mlec	1545.7	0.552625	0.160184	3.44993	0.000560725	0.00700768
Smad7	439.34	-0.707568	0.205187	-3.44841	0.000563896	0.00703094
Gpr158	876.959	0.579054	0.167942	3.44794	0.000564883	0.00703942
Ppp1r9a	3248.04	-0.474972	0.137769	-3.44759	0.000565612	0.00704562
St8sia1	674.627	-0.690194	0.200667	-3.4395	0.00058279	0.00718318
Asf1a	1269.51	0.942861	0.274513	3.43467	0.000593279	0.00727125
Pdpr	213.789	-0.843144	0.246052	-3.42669	0.000610976	0.00743362
Ubn2	2351.24	-0.572431	0.16712	-3.42527	0.000614182	0.0074465
Parp9	328.844	0.933335	0.272467	3.42549	0.000613681	0.0074465
Zfhx4	214.012	-0.872348	0.255159	-3.41883	0.000628902	0.00755576
Smarca1	1017.51	-0.679285	0.198776	-3.41734	0.000632354	0.00757929
Kin	906.086	-0.61923	0.181234	-3.41675	0.000633738	0.00759288
Phgdh	435.389	1.04027	0.30474	3.41364	0.000641008	0.00764988
Phf21a	876.457	-0.551705	0.161708	-3.41174	0.000645498	0.0076884
Gm37331	328.991	-0.763266	0.223741	-3.41138	0.000646346	0.00769042
Zfp53	215.102	0.893108	0.262084	3.40771	0.000655102	0.00775711
Supt16	797.837	-0.717631	0.210654	-3.40668	0.000657576	0.00776843
Aldh1l2	188.421	-0.917167	0.269715	-3.4005	0.000672623	0.00790631
P2ry6	178.296	0.913615	0.269117	3.39487	0.000686619	0.00800137
Nbea	4747.54	-0.502491	0.148157	-3.3916	0.00069485	0.00806752
Insyn2a	212.271	0.867672	0.255836	3.39151	0.000695083	0.00806752
Klf4	166.019	-0.90845	0.267964	-3.3902	0.000698417	0.00809388
Scaf11	4118.6	-0.513814	0.151614	-3.38897	0.000701564	0.00812725
Pqlc3	370.592	0.822226	0.24284	3.38587	0.000709519	0.0082038
Zfp574	293.472	-0.783374	0.231467	-3.38438	0.000713383	0.00823596
Trerf1	679.547	-0.816459	0.24166	-3.37854	0.000728708	0.008359
Scg3	17664.5	-0.591803	0.175297	-3.37599	0.000735495	0.00840834
Mad2l1	376.324	1.01739	0.30138	3.37577	0.000736083	0.00840874
Tut4	1403.39	-0.522626	0.154932	-3.37326	0.000742835	0.00845415
Gm45182	959.294	-0.590695	0.175323	-3.36919	0.000753897	0.00855447
Gipr	483.638	-0.755186	0.224727	-3.36047	0.000778113	0.00877366
Uqcrc1	5381.32	0.994483	0.295962	3.36017	0.000778936	0.00877968
Vim	29987.1	0.617752	0.183867	3.35978	0.000780043	0.00878891
Lsm12	480.193	-0.734553	0.218649	-3.3595	0.000780824	0.00879445
Cep170	2228.21	-0.50414	0.150099	-3.35872	0.000783052	0.00881303
Atp5mpl	5948.34	0.503727	0.150003	3.35812	0.000784745	0.00881904
Ppfia1	671.075	-0.569926	0.169923	-3.35403	0.00079645	0.00891438
Rnd3	570.009	-0.806729	0.240585	-3.3532	0.000798819	0.00893761
Etnppl	252.783	-0.954755	0.284744	-3.35303	0.000799323	0.00893997
5330434G04Rik	1794.83	-0.58556	0.174669	-3.3524	0.000801156	0.00895255
Gm37880	252.686	-0.843157	0.251545	-3.35191	0.000802555	0.00895966
Wdr27	216.009	0.759457	0.226626	3.35114	0.000804789	0.00897802
Herc1	4184.83	-0.546944	0.163291	-3.3495	0.000809578	0.00902121
Rora	2507.26	-0.52414	0.156538	-3.34831	0.000813046	0.00903904
Cntn4	190.322	-0.788963	0.235676	-3.34765	0.000814993	0.00905509
Pcdh8	1179.26	-0.842566	0.251696	-3.34756	0.000815267	0.00905509
Nme1	4026.93	0.575892	0.172164	3.34503	0.000822735	0.00910812
Kmt2a	2361.98	-0.549283	0.164557	-3.33795	0.000843989	0.00930792
Gstt1	168.714	0.793198	0.237919	3.33389	0.000856392	0.00941907
Kif1b	18121.3	-0.481833	0.14457	-3.33286	0.000859574	0.00944062
Pbk	498.488	1.89735	0.569269	3.33296	0.000859278	0.00944062
Cyc1	2450.2	0.634557	0.190475	3.33145	0.000863941	0.00947813
Pgbd5	1302.75	0.570873	0.171394	3.33077	0.000866072	0.00949467
P2ry13	236.861	0.857153	0.257454	3.32935	0.000870493	0.00953284
Pdrg1	965.574	0.811279	0.243728	3.32862	0.000872767	0.0095451
Gm13135	229.592	-0.760294	0.228548	-3.32663	0.000879023	0.00959359
Tyms	305.293	0.642118	0.193149	3.32447	0.000885883	0.00963552
Dbi	61062.8	0.640997	0.192868	3.3235	0.000888969	0.00966218
Gm37728	262.827	-0.744615	0.224173	-3.32161	0.000894998	0.00970989
Ccdc137	282.289	0.745403	0.224738	3.31676	0.000910664	0.00984588
Cpeb3	1112.65	-0.672508	0.202852	-3.31527	0.000915553	0.00988759
Zdbf2	924.787	-0.768059	0.231731	-3.31445	0.000918239	0.00989903
Ctdspl2	1293.45	-0.595732	0.18012	-3.30741	0.000941634	0.0101083
Kif5c	16804.6	-0.477944	0.144527	-3.30695	0.000943166	0.0101146
Mgll	2135.66	0.548056	0.165729	3.30694	0.000943216	0.0101146
Zmat2	4019.81	-0.501307	0.151585	-3.30711	0.00094265	0.0101146
Ttc3	26078.4	-0.487977	0.147798	-3.30166	0.000961158	0.0102463
Ndufa13	19735.1	0.791146	0.239926	3.29745	0.000975657	0.0103784
Ss18l1	1155.29	-0.553919	0.168018	-3.29678	0.000978005	0.0103925
Bloc1s5	381.443	0.940008	0.285313	3.29465	0.00098544	0.0104497
Cdkn3	172.152	1.89063	0.575139	3.28726	0.00101167	0.0106406
Nts	167.402	1.13466	0.345221	3.28675	0.0010135	0.0106507
Plxnb1	927.513	0.595739	0.181343	3.28515	0.00101927	0.0107039
Ctdsp1	469.706	0.672675	0.205098	3.27978	0.00103889	0.0108688
9330182L06Rik	1049.79	-0.613947	0.187452	-3.27522	0.0010558	0.0109815
Tmem115	303.788	0.706946	0.215868	3.2749	0.00105698	0.01099
Gm6485	475.547	1.02285	0.312351	3.27469	0.00105777	0.0109945
Rps27l	5485.64	0.543463	0.166112	3.27167	0.00106913	0.0110861
Ubl3	4916.75	0.539396	0.164939	3.27027	0.00107444	0.0111259
Spopl	813.727	-0.55954	0.171129	-3.2697	0.0010766	0.011137
Zfp407	156.334	-0.746318	0.228272	-3.26943	0.00107765	0.011144
Scap	731.294	0.67348	0.2063	3.26457	0.00109629	0.0112826
9130023H24Rik	239.828	1.26714	0.388288	3.26339	0.00110086	0.0113104
Anks1b	7695.43	-0.51603	0.15814	-3.26312	0.00110191	0.0113104
Scamp2	599.941	0.781721	0.239658	3.26182	0.00110701	0.0113474
H3f3b	37578.3	0.893571	0.273961	3.26168	0.00110756	0.0113492
Fip1l1	1718.16	-0.521639	0.160057	-3.25907	0.00111777	0.0114231
Ddx24	10175.7	-0.522989	0.160748	-3.25346	0.00114007	0.011612
Man1c1	558.911	0.698943	0.214864	3.25295	0.00114212	0.011629
Lcp2	277.415	0.701516	0.216046	3.24707	0.00116602	0.011817
Gm10269	3456.53	0.575946	0.177545	3.24395	0.00117886	0.0119154
Rlf	908.907	-0.640072	0.197408	-3.24239	0.00118532	0.0119649
Gm47917	168.6	-0.920022	0.283943	-3.24017	0.0011946	0.0120265
Fam135b	1387.93	-0.573831	0.177143	-3.23937	0.00119792	0.0120521
Rb1cc1	6041.02	-0.580562	0.17945	-3.23522	0.00121548	0.0121764
Aox1	502.969	0.68167	0.210844	3.23306	0.00122473	0.0122409
Gm6444	318.307	0.693741	0.214573	3.23313	0.00122442	0.0122409
Aldh1l1	1878.49	0.575828	0.178229	3.23082	0.00123434	0.0123086
Cep112	386.686	-0.720026	0.222986	-3.22903	0.00124213	0.0123782
Gm37298	214.347	-0.703781	0.218042	-3.22773	0.00124776	0.0124028
Gm44164	210.948	-0.743294	0.230297	-3.22754	0.00124859	0.012406
Cdr1os	946.219	-0.555107	0.17216	-3.22436	0.00126255	0.0124969
Ndufa3	8099.78	0.636408	0.197389	3.22413	0.00126358	0.0125019
Hp1bp3	5173.85	-0.490901	0.152273	-3.22382	0.00126491	0.0125092
Tmtc4	437.177	-0.642201	0.199425	-3.22026	0.00128075	0.0126103
Nbeal1	1586.35	-0.620958	0.192861	-3.21971	0.00128321	0.0126264
Zfp521	380.543	0.603372	0.187467	3.21854	0.00128843	0.0126737
Arhgef26	1693.8	0.488777	0.151973	3.21621	0.00129895	0.0127377
Cutc	270.15	0.727299	0.226148	3.21603	0.00129979	0.0127401
Mrps21	4263.6	0.58106	0.180734	3.215	0.00130445	0.0127817
Uqcr10	16894.3	0.510396	0.158976	3.21052	0.00132497	0.0129378
Glis3	221.089	0.763866	0.23803	3.20912	0.00133143	0.0129792
Sowaha	2090.88	-0.530107	0.165383	-3.20534	0.00134905	0.013109
Sema5b	198.422	0.909521	0.283789	3.20493	0.00135098	0.0131235
Trmt12	310.911	0.94584	0.295509	3.20072	0.00137085	0.0132405
Nol8	1734.41	-0.608383	0.190171	-3.19914	0.00137839	0.0133092
Gzf1	1423.47	-0.606872	0.189773	-3.19788	0.00138442	0.0133504
Cdk13	1188.2	-0.606423	0.189706	-3.19664	0.00139036	0.0133859
Samsn1	231.953	0.776203	0.243141	3.19239	0.001411	0.0134914
Tm2d1	5613.29	0.656447	0.205641	3.1922	0.00141191	0.0134958
Cox7a1	175.574	0.825912	0.258778	3.19159	0.00141492	0.0135076
Qdpr	2017.53	0.52811	0.165553	3.18998	0.00142281	0.0135602
Sgce	1361.59	0.824797	0.258592	3.18957	0.00142485	0.0135684
Jade1	965.351	-0.594484	0.186407	-3.18917	0.00142683	0.0135745
Tsc22d3	1222.39	-0.523901	0.164318	-3.18833	0.00143096	0.0135968
Car9	2018.39	-0.656589	0.205952	-3.18807	0.00143226	0.0136006
Tpm3-rs7	1082.53	-0.722056	0.226512	-3.18772	0.001434	0.0136094
Dnajc1	1288.58	-0.52859	0.165827	-3.18761	0.00143455	0.0136097
Wscd1	720.66	0.621917	0.195204	3.18599	0.00144259	0.0136584
Lyrm2	1006.82	0.57591	0.180992	3.18196	0.0014628	0.0137747
Plxdc2	2002.96	0.544835	0.171238	3.18174	0.00146391	0.0137808
Erc2	2020.83	-0.550365	0.173023	-3.18087	0.00146832	0.0138068
Zcchc17	10458.8	-0.55868	0.175838	-3.17724	0.00148684	0.0139407
Gm13456	2267.86	0.635711	0.20012	3.17664	0.00148991	0.0139522
Ncam2	1130.93	-0.601274	0.1893	-3.1763	0.00149166	0.0139638
Scn3a	1253.07	-0.541467	0.170493	-3.1759	0.00149373	0.0139708
Apoe	45913.9	0.611008	0.192553	3.1732	0.00150768	0.0140783
Ylpm1	3073.12	-0.519857	0.163879	-3.1722	0.00151286	0.0140892
Sqstm1	6347.1	0.572415	0.180544	3.1705	0.00152179	0.0141291
Gm9349	166.405	0.859173	0.271259	3.16736	0.00153832	0.0142262
Alkal2	170.148	1.65942	0.52415	3.16592	0.00154595	0.0142751
Parg	278.016	-0.747399	0.236612	-3.15876	0.00158441	0.0145288
Gm38393	200.208	-0.780135	0.247024	-3.15814	0.00158779	0.0145449
Apaf1	507.238	-0.666272	0.211054	-3.15687	0.0015947	0.0145837
Kdm5b	2134.77	-0.587358	0.18625	-3.15361	0.00161266	0.0146982
Gm9392	279.236	0.753966	0.239135	3.15289	0.00161661	0.0147221
Actr1a	1417.91	0.62064	0.197003	3.1504	0.00163045	0.0148171
C530008M17Rik	1325.52	-0.580516	0.184298	-3.14988	0.00163335	0.0148391
Polr2j	1583.9	0.643786	0.204521	3.14778	0.00164516	0.0149152
Atad2	392.055	-0.811254	0.257803	-3.1468	0.00165068	0.0149554
Sertad1	223.208	-0.741294	0.23572	-3.14481	0.00166195	0.0150068
Gm44800	175.191	-0.673399	0.214135	-3.14474	0.00166234	0.0150068
Kcnq1ot1	5580.3	-0.546605	0.173923	-3.1428	0.00167342	0.0150772
Foxp1	4272.74	-0.627021	0.199559	-3.14204	0.00167776	0.0150931
Rida	13388.7	0.735185	0.233974	3.14217	0.00167703	0.0150931
Ttc30b	610.732	0.708352	0.225491	3.14138	0.00168153	0.0151074
Tspan6	1705.5	0.69746	0.222037	3.14119	0.00168265	0.0151111
Rnpc3	587.119	-0.592461	0.188938	-3.13575	0.00171415	0.0153127
Gm44419	166.587	0.839584	0.267757	3.13561	0.00171496	0.0153154
Auts2	1471.43	-0.617131	0.19692	-3.13391	0.00172494	0.0153807
Acot1	748.414	0.638412	0.203807	3.13243	0.00173366	0.0154416
Tmem248	930.053	-0.53468	0.170713	-3.13204	0.00173597	0.0154577
Gm5436	4157.39	0.542488	0.173212	3.13193	0.00173661	0.0154589
Ryr3	532.122	-0.684774	0.218698	-3.13114	0.00174127	0.0154732
Ncor1	8923.69	-0.480653	0.153913	-3.12288	0.0017909	0.0157306
Adamts20	337.992	-0.731911	0.234418	-3.12225	0.00179474	0.0157531
Cenpq	633.412	0.65339	0.2095	3.1188	0.00181588	0.0158935
Bdp1	1551.09	-0.537333	0.172375	-3.11723	0.00182559	0.0159387
Poldip2	1269.65	0.515439	0.165435	3.11566	0.00183532	0.0160099
Plbd2	363.984	0.785541	0.252273	3.11386	0.00184659	0.0160839
Brpf3	201.599	-0.814087	0.261668	-3.11114	0.00186364	0.0161689
H2az2	3239.82	0.578627	0.186037	3.11028	0.00186907	0.0161975
Ctps	563.111	0.750163	0.241291	3.10895	0.00187755	0.0162486
Gm20091	158.352	-0.914653	0.29438	-3.10705	0.00188966	0.0163376
Slco2b1	475.327	0.615875	0.198284	3.10603	0.00189621	0.0163643
Gm8242	152.435	0.824168	0.265783	3.10091	0.0019293	0.0165806
Cox7b	9817.77	0.443885	0.143325	3.09705	0.00195455	0.0167524
Smim18	392.33	0.702077	0.226856	3.09481	0.00196938	0.0168349
Polr3h	1153.92	0.511155	0.165297	3.09235	0.00198579	0.0169437
Slk	1896.24	-0.504195	0.163406	-3.08554	0.0020318	0.0172445
Dhrs4	635.278	0.680874	0.220804	3.08362	0.00204501	0.0173132
Gm14004	170.221	-0.695638	0.225917	-3.07918	0.00207575	0.0174762
Dok6	2378.67	-0.442426	0.143703	-3.07876	0.00207866	0.0174891
Cpne2	671.952	-0.783719	0.254734	-3.07662	0.00209364	0.0175768
Mapk12	196.597	0.77047	0.250486	3.0759	0.00209871	0.0175966
Cd46	178.659	-0.698548	0.22747	-3.07095	0.00213379	0.0178367
Naprt	214.794	0.761571	0.24813	3.06924	0.00214606	0.0179097
Nefl	5171.65	-0.457821	0.149189	-3.06872	0.00214975	0.0179307
Ccdc92b	311.85	-0.63115	0.205716	-3.06807	0.00215446	0.0179623
Gk5	197.628	-0.825778	0.269229	-3.06719	0.0021608	0.0179933
Litaf	685.46	0.671647	0.219321	3.06239	0.00219578	0.0181946
Cluap1	807.642	-0.624017	0.203812	-3.06172	0.00220066	0.0182255
Tmem123	955.715	-0.567452	0.185537	-3.05842	0.00222505	0.018364
Bcorl1	178.664	-0.70872	0.231741	-3.05824	0.00222642	0.0183689
Cmtm6	829.143	0.58783	0.192387	3.05546	0.00224714	0.0184748
Ikzf1	217.606	0.642656	0.21084	3.04807	0.00230316	0.0188387
Celf4	9784.12	-0.49987	0.164012	-3.04778	0.00230542	0.018842
Sumf1	735.594	0.649025	0.213021	3.04677	0.00231314	0.0188783
Ints6l	919.942	0.533066	0.174964	3.04671	0.0023136	0.0188783
Eif4g2	10032.1	0.434944	0.142778	3.0463	0.0023168	0.0188868
Gtf2i	1681.9	0.608628	0.199811	3.04602	0.0023189	0.0188963
Onecut2	448.546	-0.591995	0.194441	-3.0446	0.0023299	0.0189605
Sgip1	3869.95	-0.54528	0.179142	-3.04385	0.00233574	0.0189777
Cnnm2	267.025	-0.664818	0.218573	-3.04163	0.00235304	0.0190592
Abcc4	155.603	0.79935	0.262834	3.04127	0.00235585	0.0190749
Pnn	3261.9	-0.558783	0.183745	-3.04108	0.00235733	0.0190753
Aff4	4123.01	-0.432346	0.142208	-3.04023	0.002364	0.0191103
Snx5	3932.76	0.535301	0.176257	3.03705	0.00238908	0.0192467
Pkd1	163.946	-0.789895	0.260231	-3.03536	0.00240246	0.0193187
Crry-ps	150.388	0.839881	0.27729	3.02889	0.00245454	0.0195926
Cep83	1902.22	-0.597529	0.197276	-3.02889	0.00245454	0.0195926
Brox	980.37	0.602448	0.198941	3.02827	0.0024596	0.0196227
Golgb1	4236.09	-0.436881	0.144311	-3.02736	0.00246699	0.0196559
Atp2b3	176.369	-0.646467	0.213577	-3.02686	0.00247109	0.0196834
Phip	2968.35	-0.4599	0.151968	-3.02629	0.00247576	0.0197155
Atrip	528.219	-0.582228	0.192468	-3.02506	0.00248583	0.0197904
Crebrf	1319.24	-0.482433	0.159552	-3.02367	0.00249727	0.0198503
Fstl5	794.835	-0.614936	0.203553	-3.021	0.00251937	0.019943
Ikbkg	578.504	0.583018	0.193051	3.02002	0.0025276	0.0199819
Smchd1	1359.2	-0.528856	0.175126	-3.01986	0.00252888	0.0199868
Cbfa2t2	737.284	0.513861	0.170331	3.01684	0.00255425	0.020109
Dync2h1	1709.9	-0.446829	0.148201	-3.01502	0.00256959	0.0202069
Eif5b	8282.95	-0.495244	0.164372	-3.01294	0.00258731	0.0202958
Emp1	430.581	0.764981	0.254003	3.0117	0.00259791	0.0203536
Rnf213	585.263	0.701137	0.232805	3.01168	0.00259802	0.0203536
Ccng1	2761.18	0.497931	0.165385	3.01074	0.00260613	0.0204014
Car14	151.328	1.18012	0.39224	3.00866	0.002624	0.0205149
Hmox1	708.41	0.626837	0.20839	3.00799	0.00262978	0.0205443
Crim1	1974.86	-0.603318	0.201199	-2.99862	0.0027121	0.0210469
Afap1	672.55	-0.599634	0.200121	-2.99636	0.00273222	0.0211736
Btbd6	470.877	0.826103	0.275858	2.99467	0.0027474	0.0212658
Rpn2	3755.91	0.463357	0.154778	2.99368	0.00275638	0.0213037
2010320M18Rik	1045.95	0.756296	0.252671	2.99321	0.00276063	0.0213257
Capsl	659.409	0.850499	0.284178	2.99283	0.002764	0.0213355
Dnajc24	1180.77	0.542518	0.181331	2.99187	0.00277274	0.0213867
Gm7908	568.462	0.700489	0.234213	2.99082	0.00278228	0.0214385
S1pr5	327.13	-0.713266	0.23883	-2.98651	0.00282186	0.0216559
Ccl6	670.515	1.07046	0.358607	2.98505	0.00283535	0.0217265
Rbm24	278.284	-0.572281	0.191773	-2.98415	0.00284363	0.021768
Hnrnpul1	1008.43	-0.587387	0.196976	-2.98203	0.00286343	0.0218848
Sntb2	275.07	-0.682164	0.228768	-2.9819	0.00286464	0.0218848
Cbx6	1333.67	0.691261	0.231859	2.98139	0.00286944	0.021916
Ppwd1	180.655	-0.713927	0.239484	-2.9811	0.00287215	0.0219312
Trim32	2025.01	0.514297	0.172614	2.97946	0.0028876	0.0220149
Bcl2a1b	332.745	0.693239	0.232687	2.97928	0.00288924	0.0220175
Slc25a11	1706.64	0.653906	0.219735	2.97589	0.00292139	0.0221997
Kbtbd11	1407.75	-0.537219	0.180746	-2.97224	0.00295634	0.0223943
Hlf	1159.09	-0.589172	0.198303	-2.97107	0.00296766	0.0224298
Nus1	2977.19	-0.442687	0.149097	-2.96911	0.00298664	0.0225076
Prpf8	1613.7	0.573579	0.193378	2.9661	0.003016	0.0226509
Ncapd3	725.397	-0.591267	0.199399	-2.96524	0.00302446	0.0226635
Prodh	202.922	0.788164	0.265816	2.96507	0.00302613	0.0226636
Tyro3	1183.04	0.536665	0.181407	2.95836	0.00309285	0.0230675
Pdgfrl	274.904	0.717642	0.242832	2.9553	0.00312366	0.023217
Akap6	2981.81	-0.470935	0.159412	-2.95419	0.00313487	0.0232571
Cd59a	208.565	0.871221	0.294975	2.95354	0.00314149	0.0232841
Dicer1	1078.47	-0.460234	0.155822	-2.95359	0.00314097	0.0232841
Gprasp1	7006.8	-0.487321	0.165131	-2.95111	0.00316634	0.0234426
Gm42047	911.956	0.558092	0.189135	2.95077	0.00316984	0.0234628
Rrm1	627.557	0.65747	0.222846	2.95033	0.00317432	0.023484
Cacna1e	2767.17	-0.523529	0.17771	-2.94597	0.00321949	0.0236978
Rpl37a	1071.13	0.775638	0.26341	2.9446	0.00323372	0.0237566
Foxc1	389.331	-0.641622	0.218052	-2.94251	0.00325559	0.0238771
Gm14410	153.014	0.905604	0.307834	2.94186	0.00326243	0.0239098
Ndufb11	11760.9	0.598722	0.203532	2.94166	0.00326455	0.0239196
Stk25	2784.1	0.531406	0.180696	2.94089	0.00327274	0.0239623
Chl1	8340.28	-0.417458	0.142019	-2.93945	0.00328793	0.0240504
S100b	3177.66	0.64316	0.218891	2.93827	0.0033005	0.0241188
Bcor	823.283	-0.502972	0.171284	-2.93648	0.00331957	0.0242294
Fkbp9	1470.39	0.486001	0.165676	2.93345	0.00335218	0.0244244
Emg1	1773.27	0.611271	0.208473	2.93214	0.00336635	0.0244887
Psmb6	8510.15	0.746272	0.254612	2.93102	0.0033785	0.0245477
Cyp51	1225.77	-0.577636	0.197124	-2.93031	0.00338624	0.0245934
Man2b1	1469.78	0.518501	0.17696	2.93005	0.00338903	0.0245949
Gm37486	350.278	0.935904	0.319764	2.92686	0.00342398	0.02476
Kdm6b	211.108	-0.635296	0.217118	-2.92604	0.00343312	0.0248143
Sqor	291.975	0.762334	0.260578	2.92554	0.00343854	0.0248476
Rnf40	280.999	0.742878	0.254168	2.92278	0.00346921	0.0250098
Map2k6	182.856	-0.868907	0.2975	-2.92069	0.00349255	0.0251127
Mtor	1097.88	0.454012	0.155502	2.91965	0.00350426	0.0251672
Cybc1	414.405	0.600399	0.20565	2.91952	0.00350573	0.0251718
Tmem94	235.981	0.859754	0.2946	2.91837	0.00351864	0.0252407
Cx3cr1	1518.79	0.601229	0.206064	2.91768	0.00352651	0.0252733
Vps29	13918.8	0.655103	0.22454	2.91754	0.00352808	0.0252786
Gpr161	1513.77	-0.524037	0.179669	-2.91669	0.00353773	0.0253358
Vcam1	790.67	0.547005	0.187608	2.91568	0.00354918	0.0253999
Iars2	680.236	0.486409	0.166867	2.91494	0.00355751	0.0254297
Eif6	1474.15	0.589671	0.202331	2.91439	0.00356382	0.025453
Hdac2	3201.9	-0.482563	0.165583	-2.91432	0.00356461	0.025453
Gm2810	433.495	-0.687489	0.235973	-2.91342	0.00357498	0.0254861
Gm45159	160.862	-0.950977	0.326433	-2.91324	0.00357702	0.0254913
Parp12	229.443	0.812047	0.278888	2.91173	0.00359437	0.025591
Mfsd1	1157.36	0.510668	0.175397	2.9115	0.003597	0.0256037
Nqo2	328.243	0.566218	0.194547	2.91045	0.00360912	0.0256713
Slit2	622.038	-0.63584	0.218488	-2.91019	0.00361209	0.0256751
Serf2	1138.39	0.63205	0.217605	2.90458	0.00367749	0.0259963
Bet1l	336.334	0.804849	0.277409	2.90131	0.00371609	0.0261821
Rab11fip4	1969.95	0.644064	0.222126	2.89954	0.00373706	0.0262538
Abca5	1010.26	-0.47192	0.162769	-2.89933	0.0037396	0.0262612
Diaph1	961.93	-0.611095	0.210805	-2.89886	0.00374521	0.0262899
Trpc4	2759.57	-0.688466	0.237538	-2.89834	0.0037514	0.0263212
Slc11a2	792.59	-0.521371	0.179884	-2.89837	0.00375105	0.0263212
Trmt5	200.687	0.930012	0.321095	2.89638	0.00377499	0.026444
Ndufv1	3025.99	0.62228	0.215252	2.89094	0.00384096	0.0267707
Greb1l	155.894	-0.743936	0.257383	-2.89039	0.00384768	0.0267929
Msi2	803.849	-0.601011	0.207954	-2.89011	0.00385111	0.0267937
Rap1b	5633.32	0.779225	0.27013	2.88463	0.00391878	0.0271267
Gm12346	9565.55	-0.525795	0.182325	-2.88384	0.00392855	0.0271573
Fam169a	1445.33	-0.786156	0.272849	-2.88129	0.00396053	0.0273039
Raph1	2306.1	-0.516832	0.179515	-2.87905	0.00398878	0.0274646
Gpam	2224.74	0.515837	0.179262	2.87756	0.00400758	0.0275534
Cpeb1	1155.74	-0.452794	0.157386	-2.87697	0.00401516	0.0275942
Chst10	460.61	0.464358	0.16151	2.87511	0.00403892	0.0276877
A530083M17Rik	161.22	-0.882099	0.306855	-2.87465	0.00404482	0.0276969
Nup133	419.209	0.520695	0.181165	2.87415	0.00405121	0.0277282
Atat1	440.823	0.612774	0.213241	2.87363	0.00405786	0.027755
Itpripl1	180.44	1.12462	0.391419	2.87318	0.00406366	0.027776
Slc26a4	384.173	-0.633355	0.220509	-2.87224	0.00407576	0.0278259
Mia2	1252.9	-0.610356	0.212717	-2.86934	0.00411332	0.0280085
Phyhipl	1951.54	0.689615	0.240404	2.86857	0.00412338	0.0280535
Rnf13	5053.21	0.486333	0.169546	2.86844	0.00412501	0.0280567
Rnf215	314.412	0.692693	0.241581	2.86733	0.00413946	0.0281299
Hsp90ab1	44972.1	-0.406477	0.141821	-2.86612	0.00415543	0.0282006
Rfxap	921.513	-0.493644	0.17242	-2.86303	0.00419609	0.0283816
Tnrc6b	3063.94	-0.482887	0.168693	-2.86251	0.00420295	0.0284154
Celf6	272.127	-0.593861	0.207568	-2.86104	0.00422258	0.0284722
Nrg1	324.701	-0.628725	0.219819	-2.86019	0.00423381	0.0285164
Gpi1	16940	-0.513815	0.179672	-2.85974	0.00423987	0.0285446
Ms4a7	518.043	0.781493	0.27334	2.85905	0.0042491	0.0285818
Prss23	493.719	0.587902	0.20565	2.85875	0.00425312	0.0285895
Slc25a30	851.744	-0.618786	0.216654	-2.8561	0.00428878	0.0287468
Prpf31	1138.18	0.547677	0.191782	2.85573	0.00429383	0.0287679
Pros1	1546	0.557298	0.195224	2.85466	0.00430831	0.0288395
Gm15773	169.414	-0.603811	0.211565	-2.85402	0.00431702	0.0288788
Irf9	731.447	0.515563	0.180744	2.85244	0.00433844	0.0289712
Cope	4173.84	0.771741	0.270654	2.8514	0.00435274	0.0290221
Gm5802	539.462	0.827941	0.29047	2.85035	0.00436709	0.0290859
Uqcc2	6783.94	0.699027	0.245344	2.84917	0.00438329	0.0291555
Col23a1	164.57	-0.823045	0.28915	-2.84643	0.00442122	0.0293437
Brd3	1237.77	-0.483832	0.170016	-2.84581	0.00442988	0.0293884
Rhbdd2	529.812	-0.723798	0.254398	-2.84515	0.00443912	0.0294368
Gys1	815.62	-0.506168	0.177956	-2.84434	0.00445037	0.0294764
Ccdc86	234.971	0.73875	0.259777	2.84378	0.00445818	0.029483
Tgm1	155.48	0.641639	0.225662	2.84336	0.00446405	0.0295122
Eef1a1-ps1	353.792	0.692368	0.243535	2.84299	0.00446921	0.0295334
Dgkz	954.611	0.703604	0.248027	2.83681	0.00455668	0.0299683
Tet3	1308.03	-0.456693	0.161095	-2.83493	0.00458354	0.0300671
Pik3c2a	363.073	-0.686702	0.242251	-2.83467	0.00458734	0.0300855
Rftn2	867.59	0.501389	0.176885	2.83455	0.00458905	0.0300903
Plxnb3	216.288	0.730649	0.257884	2.83325	0.00460777	0.0301935
9530068E07Rik	2228.88	0.464656	0.164012	2.83307	0.00461033	0.0301973
Rev3l	1532.89	-0.529733	0.187002	-2.83276	0.00461478	0.0302014
Grm7	553.464	-0.549771	0.19409	-2.83256	0.00461769	0.030213
Sbf2	2008.29	-0.473417	0.167187	-2.83166	0.00463075	0.0302854
Snx1	2131.54	0.559665	0.197934	2.82754	0.00469071	0.0305987
Lrrtm2	1048.53	-0.444562	0.157241	-2.82726	0.00469482	0.0306189
Hnrnpr	3994.95	-0.55672	0.197112	-2.82439	0.00473709	0.0308417
Sucla2	9370.62	0.786418	0.278566	2.8231	0.00475618	0.0309158
Ina	2220.05	-0.473485	0.167749	-2.82258	0.0047639	0.0309435
Mrps14	11414.9	0.543514	0.192601	2.82196	0.00477311	0.0309901
Crym	9055.5	-0.48572	0.172279	-2.81938	0.00481162	0.0312069
Raver2	619.312	0.497793	0.176666	2.81771	0.00483676	0.0313232
Rplp0	9640.91	0.52161	0.185204	2.81641	0.00485644	0.0314039
Gm26881	163.904	-0.823779	0.292815	-2.81331	0.00490342	0.0315979
Mcrip2	151.264	0.828001	0.294309	2.81338	0.0049024	0.0315979
Gnb5	2517.68	0.524745	0.186612	2.81196	0.00492409	0.0316874
Phf8	578.764	-0.593229	0.210999	-2.81153	0.00493072	0.0317158
R3hdm1	11751.6	-0.522372	0.185848	-2.81075	0.00494259	0.0317434
Rbx1-ps	2974.11	0.410133	0.145918	2.8107	0.00494335	0.0317434
Spp1	14048.1	1.35832	0.483433	2.80973	0.00495837	0.0318331
Inpp5d	339.447	0.583368	0.207742	2.80814	0.00498281	0.0319607
Mmp16	868.256	-0.485939	0.173083	-2.80754	0.00499209	0.0319754
Slco1c1	1934.19	0.622741	0.221799	2.80768	0.0049899	0.0319754
Med13	1825.51	-0.474963	0.169563	-2.80111	0.00509271	0.0323815
Pcmtd1	2829.3	-0.510726	0.182352	-2.80077	0.00509811	0.032409
Ifrd1	2354.03	-0.469367	0.167639	-2.79986	0.00511243	0.0324526
Lcn2	2046.28	0.623155	0.222589	2.79957	0.005117	0.0324681
Scaper	1063.75	-0.56581	0.202115	-2.79945	0.00511904	0.0324742
A230006K03Rik	494.353	-0.572423	0.204519	-2.79887	0.00512816	0.0325186
Sumo1	11673.7	0.682443	0.243978	2.79715	0.0051556	0.032645
Calr	7626.61	-0.434389	0.155417	-2.79498	0.00519022	0.0327804
Zfp553	312.162	-0.606282	0.217144	-2.79208	0.00523709	0.0329485
Gm31305	311.95	-0.73377	0.263036	-2.78961	0.0052771	0.033134
Bbs7	435.176	0.671145	0.240708	2.78821	0.00530004	0.0332161
Rcan3	333.942	0.76277	0.273881	2.78504	0.00535207	0.0334507
Grm1	472.606	-0.548986	0.197242	-2.78331	0.00538067	0.0335812
Zfp72	231.279	-0.602305	0.216467	-2.78244	0.00539521	0.0336512
Thoc6	151.362	0.787943	0.283233	2.78196	0.00540319	0.0336872
Ptrhd1	547.324	0.536152	0.192792	2.78098	0.0054195	0.0337682
Zmynd11	2248.02	-0.455346	0.163734	-2.78101	0.00541904	0.0337682
Kif21a	7617.22	-0.406458	0.146184	-2.78046	0.00542817	0.0338113
Gpr146	435.974	0.744118	0.26781	2.77852	0.00546063	0.0339513
Inka2	779.775	0.618204	0.222521	2.77818	0.00546649	0.0339638
Padi2	217.541	0.792133	0.285499	2.77456	0.00552769	0.0342358
Gm2000	11959.4	0.504743	0.181971	2.77375	0.00554143	0.0342823
Mt2	316.087	0.791186	0.285254	2.77362	0.00554368	0.0342823
Lypla1	641.334	0.528655	0.190647	2.77296	0.00555495	0.0343339
Emc7	8558.88	0.4414	0.159256	2.77164	0.00557743	0.0344351
Cspp1	1877.75	-0.440098	0.158793	-2.77152	0.00557955	0.0344412
Oca2	356.159	0.828631	0.299241	2.76911	0.00562101	0.0346409
Cxxc4	579.459	-0.481295	0.17385	-2.76845	0.00563235	0.0346827
Lamc1	445.135	-0.515861	0.186344	-2.76832	0.00563464	0.0346898
Capza2	12817.5	0.618246	0.223354	2.76801	0.00563989	0.034708
Usp36	525.44	-0.557653	0.201507	-2.76742	0.00565028	0.0347369
Pclaf	192.331	0.828021	0.299284	2.76667	0.00566315	0.0347905
St8sia5	620.754	0.704352	0.254578	2.76674	0.00566196	0.0347905
Selenos	5782.76	0.584705	0.211396	2.76592	0.00567618	0.0348295
Npepl1	164.538	0.992798	0.358992	2.76552	0.0056833	0.0348403
Abca8b	455.745	-0.56738	0.205172	-2.76539	0.00568551	0.0348409
Cmtm3	648.337	0.580985	0.210114	2.76509	0.00569063	0.0348513
Ankrd13a	523.274	0.806542	0.291747	2.76453	0.00570057	0.0348841
Tbl2	580.717	-0.513241	0.185651	-2.76454	0.00570025	0.0348841
Igfbp5	1748.49	-0.501807	0.181654	-2.76244	0.00573717	0.0350773
Micu2	771.072	0.579132	0.209718	2.76147	0.00575415	0.0351318
Tango2	1067.2	0.598233	0.21673	2.76026	0.00577551	0.0352082
Mical3	775.232	-0.562028	0.203723	-2.75878	0.00580178	0.03534
Ftx	1185.65	-0.530197	0.192213	-2.75838	0.0058088	0.0353757
Hmgn2	4220.6	0.630037	0.228512	2.75713	0.00583113	0.0354691
Cox6b1	19505.8	0.573091	0.207855	2.75717	0.00583041	0.0354691
Scd1	2099.57	-0.427355	0.155042	-2.75638	0.00584459	0.0355231
Rps29	262.903	0.607604	0.220626	2.754	0.00588714	0.0356957
Slc39a12	1466.64	0.553749	0.201082	2.75385	0.00588994	0.0357019
Haus6	223.076	-0.612432	0.222503	-2.75246	0.00591489	0.0357785
Fbln1	153.048	0.87388	0.317486	2.7525	0.00591422	0.0357785
Slc22a23	1151.47	0.457804	0.16641	2.75107	0.00594014	0.0358884
Rnf214	964.149	-0.531137	0.193079	-2.75088	0.00594361	0.0359023
Meig1	353.224	0.804952	0.29269	2.75019	0.00595615	0.0359281
Smim8	1797.43	0.474243	0.172436	2.75025	0.0059549	0.0359281
Prmt3	372.731	0.649395	0.236194	2.74942	0.00597012	0.0359696
Fads2	980.368	0.650149	0.236654	2.74726	0.00600955	0.0361
Apoo	407.583	0.665897	0.242383	2.74729	0.00600893	0.0361
Xrn1	1195.16	-0.459583	0.167307	-2.74695	0.00601521	0.0361151
Msh3	905.008	-0.497433	0.181166	-2.74573	0.00603762	0.0362076
Zfp959	210.287	0.627061	0.228437	2.745	0.00605107	0.0362778
6330420H09Rik	251.198	1.4621	0.532844	2.74395	0.00607053	0.0363593
Srebf2	793.4	-0.513594	0.187169	-2.74401	0.00606939	0.0363593
Plscr4	448.613	0.611488	0.222908	2.74323	0.00608386	0.036417
Tmem126a	3151.89	0.55761	0.203355	2.74206	0.00610555	0.0365193
Thap2	688.137	-0.529702	0.193169	-2.74216	0.00610362	0.0365193
Ppic	190.145	0.861291	0.314142	2.74172	0.00611178	0.0365339
Med30	787.787	0.474262	0.173015	2.74115	0.00612243	0.0365832
Map1lc3b	11812.1	0.717332	0.261752	2.7405	0.00613453	0.0366196
Zranb2	8333.93	-0.472181	0.17233	-2.73997	0.00614441	0.0366569
Phf3	1576.13	-0.380421	0.13885	-2.7398	0.00614774	0.0366624
Hmgcs1	5224.69	-0.53304	0.194594	-2.73925	0.00615801	0.0367165
Il18	1244.41	0.674937	0.246443	2.73872	0.00616795	0.0367542
Ppig	5762.61	-0.419747	0.153287	-2.7383	0.0061758	0.0367865
Ubxn2b	1300.35	0.671802	0.245496	2.73651	0.00620945	0.0369086
Mast4	752.985	-0.501206	0.183228	-2.73543	0.00622991	0.0370147
Nfkbia	809.027	0.511538	0.187036	2.73497	0.00623856	0.0370589
Ucma	850.574	-0.466544	0.170636	-2.73414	0.00625438	0.0371383
Gm11681	214.434	0.874963	0.320046	2.73386	0.00625959	0.037162
Myl12b	356.766	-0.479747	0.175622	-2.7317	0.00630077	0.0373265
Sort1	2852.47	0.469539	0.172039	2.72925	0.00634787	0.037496
H2ax	266.896	-0.548788	0.201238	-2.72705	0.00639024	0.0376846
Sln	431.679	-0.532719	0.195349	-2.72702	0.00639094	0.0376846
Pign	359.872	0.500137	0.183488	2.72571	0.00641625	0.0377607
Slf1	876.234	-0.515825	0.189351	-2.72418	0.00644619	0.0378784
Cdc42ep4	607.16	0.684233	0.251313	2.72263	0.00647651	0.0380199
Zfp84	186.732	-0.789852	0.290149	-2.72222	0.00648443	0.038059
Senp2	2032.23	-0.405286	0.148899	-2.72188	0.00649109	0.0380908
Rsrc2	5164.99	-0.542296	0.199325	-2.72066	0.00651523	0.038203
Cdc73	1944.76	-0.435838	0.16021	-2.72042	0.00651994	0.0382232
Naa38	1012.51	0.495122	0.182087	2.71916	0.00654487	0.038336
Dgkh	2357.92	-0.428925	0.157735	-2.71927	0.00654259	0.038336
Las1l	1087.9	-0.487653	0.179342	-2.71913	0.00654547	0.038336
Fam214a	958.578	-0.477515	0.175666	-2.71832	0.00656146	0.0383853
Il1rapl1	543.089	-0.54159	0.199287	-2.71764	0.00657493	0.0384344
Mir9-3hg	596.622	0.856713	0.315401	2.71627	0.0066023	0.0385501
Memo1	981.065	0.52064	0.191703	2.71587	0.00661019	0.0385888
Tbce	673.464	0.637688	0.234856	2.71523	0.00662304	0.0386114
Ephx1	3492.87	0.667308	0.246025	2.71236	0.00668063	0.0388659
Rpl36a-ps3	219.21	0.703456	0.259502	2.71079	0.00671225	0.03902
Lxn	5980.43	0.781997	0.288629	2.70935	0.00674153	0.0391379
Ddx41	679.065	0.686422	0.253495	2.70783	0.0067725	0.0392802
Ptp4a3	318.298	0.672388	0.248333	2.7076	0.00677717	0.0392923
Usp38	702.953	0.474495	0.17533	2.70629	0.00680389	0.0394023
Ldb2	1177.15	-0.584885	0.216133	-2.70614	0.00680705	0.0394131
Rbx1	8483.33	0.458449	0.169445	2.7056	0.00681814	0.0394397
Dll1	186.248	-0.78047	0.288462	-2.70563	0.00681755	0.0394397
Snx24	459.217	0.438873	0.162203	2.70569	0.00681617	0.0394397
Nedd8	10659.7	0.423812	0.156668	2.70515	0.00682732	0.0394622
Emc3	1895.25	0.518923	0.192034	2.70225	0.0068872	0.0396884
Aco2	2645.17	0.512916	0.189845	2.70176	0.00689734	0.0397168
Gng12	3781.56	0.409011	0.151493	2.69987	0.00693661	0.0399278
Slf2	1598.25	-0.551743	0.20444	-2.6988	0.00695899	0.0399897
Add2	1155.32	-0.42666	0.158189	-2.69716	0.0069934	0.0401045
Med11	341.895	0.553049	0.205217	2.69494	0.0070401	0.0403101
Gbp3	566.16	0.754973	0.280433	2.69216	0.007099	0.0405482
Lyrm9	614.748	0.584169	0.217007	2.69193	0.00710391	0.0405686
Immp1l	1127.52	0.455906	0.169375	2.6917	0.00710883	0.0405891
Gm42710	291.93	-0.690119	0.256444	-2.69111	0.00712157	0.0406197
Macf1	5155.82	-0.474463	0.17631	-2.69108	0.00712219	0.0406197
Ankrd26	694.833	-0.47016	0.174706	-2.69115	0.00712071	0.0406197
Soga3	1710.62	-0.465785	0.173128	-2.6904	0.00713654	0.0406787
Ikzf2	540.507	-0.546417	0.20313	-2.68998	0.00714557	0.0406892
Mrpl1	949.932	0.51047	0.189878	2.68841	0.0071793	0.0408459
Phkb	1697.42	-0.413501	0.153838	-2.6879	0.00719024	0.0408929
Ttc32	183.58	0.669028	0.248902	2.68791	0.00719001	0.0408929
Psmg4	765.822	0.499707	0.186134	2.68466	0.00726038	0.0411687
Pld2	370.414	0.548346	0.204308	2.68392	0.00727637	0.0412207
D130040H23Rik	294.822	-0.771996	0.287869	-2.68176	0.00732364	0.0414074
Racgap1	278.443	0.752236	0.280504	2.68173	0.00732424	0.0414074
Dhtkd1	159.696	-0.773089	0.288395	-2.68066	0.00734778	0.0415107
Arhgap39	405.83	-0.512784	0.191375	-2.67947	0.00737386	0.0416107
Bid	345.094	0.702124	0.262046	2.67939	0.00737562	0.0416129
Lamb1	568.081	-0.588615	0.219758	-2.67847	0.00739604	0.041674
Bex1	1262.38	-0.540529	0.201809	-2.67841	0.00739717	0.041674
Cep85l	863.679	-0.559825	0.20903	-2.6782	0.00740187	0.0416815
Igsf6	269.28	0.953151	0.356154	2.67623	0.00744557	0.0418834
Rer1	2843.03	0.51975	0.19422	2.67608	0.00744879	0.0418938
Rpp30	1879.45	0.550405	0.205694	2.67585	0.00745401	0.0419044
Zeb2	5248.98	-0.451419	0.168753	-2.67502	0.0074725	0.0419573
Tenm4	2355.65	-0.475069	0.177593	-2.67503	0.00747215	0.0419573
Nploc4	757.535	0.495644	0.185347	2.67414	0.00749209	0.0420363
Cisd2	1983.27	0.380069	0.142156	2.6736	0.0075042	0.042081
Adam22	2573.03	-0.426617	0.159622	-2.67267	0.00752493	0.0421662
Bcs1l	427.172	0.674718	0.252494	2.67222	0.00753523	0.0422006
Gm3764	1870.76	0.569311	0.213193	2.6704	0.00757612	0.0423751
B230206I08Rik	173.846	-0.805579	0.30171	-2.67005	0.00758404	0.0424038
Rpl35	2772.83	0.48038	0.179926	2.66987	0.00758803	0.0424084
Gnb2	2528.31	0.715159	0.267867	2.66983	0.00758905	0.0424084
Psmd6	3529.23	0.527476	0.197567	2.66986	0.00758833	0.0424084
Arhgap29	235.305	-0.694062	0.259986	-2.66962	0.00759383	0.0424195
Zfp746	450.704	0.615754	0.230662	2.66951	0.00759628	0.0424255
Rusc2	352.091	0.743102	0.278762	2.66572	0.00768232	0.042768
Cycs	1246.65	0.578837	0.217143	2.6657	0.0076829	0.042768
Megf11	796.952	-0.487222	0.182891	-2.664	0.00772164	0.042899
Gm12328	157.242	0.825466	0.310145	2.66155	0.00777829	0.0430941
Idh3g	3195.43	0.534461	0.200806	2.66158	0.00777752	0.0430941
Nagk	1159.33	0.65027	0.244386	2.66083	0.00779475	0.0431444
Fam174b	325.966	0.512074	0.192456	2.66073	0.00779715	0.0431444
Cetn2	2962.06	0.551183	0.207177	2.66044	0.0078038	0.0431726
Usp1	1024.85	-0.492785	0.185272	-2.65979	0.0078189	0.0432404
Zcchc7	1470.44	-0.406981	0.153036	-2.65937	0.00782865	0.0432865
Suz12	1750.33	-0.381743	0.143552	-2.65927	0.00783091	0.0432911
Ppp1r12b	956.686	-0.397778	0.149608	-2.65881	0.00784171	0.043343
Gria1	10023.4	-0.40647	0.152958	-2.65739	0.00787472	0.0434702
Cdh12	351.618	-0.756257	0.284688	-2.65644	0.00789701	0.043569
Gm26871	1504.89	-0.444446	0.167327	-2.65615	0.00790383	0.0435913
Rtf1	4850.24	-0.406156	0.152939	-2.65567	0.00791503	0.0436294
Zfp646	153.379	0.659826	0.248501	2.65522	0.00792564	0.0436484
Gm43320	157.385	-0.767901	0.289387	-2.65354	0.00796516	0.0437825
Cadm2	6695.51	-0.485259	0.182912	-2.65296	0.00797886	0.0438147
Unc50	2780.01	0.685596	0.258454	2.65268	0.00798551	0.0438433
Sem1	4351.31	0.552849	0.208464	2.65201	0.00800151	0.0438994
Gm44676	291.403	-0.774961	0.292217	-2.65201	0.00800143	0.0438994
Rgs9	261.32	-0.551107	0.207849	-2.65148	0.00801394	0.043948
Pwp1	605.409	0.493805	0.18637	2.64959	0.00805894	0.044135
Rcc1l	211.942	0.731928	0.276251	2.6495	0.00806106	0.0441351
Vezt	1603.11	-0.465457	0.17568	-2.64947	0.00806185	0.0441351
Atp11b	2431.44	-0.49974	0.188641	-2.64916	0.00806912	0.044159
Urod	934.699	0.475393	0.179465	2.64894	0.00807436	0.0441797
Gm4708	2046.48	0.517067	0.195323	2.64724	0.0081152	0.0443473
Fam221b	223.993	0.764901	0.288952	2.64715	0.00811727	0.0443507
Ddx55	969.968	-0.489201	0.184879	-2.64606	0.00814361	0.0444237
Rufy3	6058.14	-0.40345	0.152485	-2.64584	0.00814894	0.044436
Daam2	758.254	0.716161	0.270756	2.64504	0.00816807	0.0444903
Pnisr	7089.03	-0.436911	0.16527	-2.64363	0.00820233	0.0446312
Ddx52	1307.27	0.643236	0.243637	2.64014	0.00828706	0.0449316
Adgrl2	920.399	-0.482793	0.182927	-2.63926	0.00830876	0.0450168
Rragc	1360.84	0.476768	0.180725	2.63809	0.0083374	0.0451403
Dnpep	843.498	0.573953	0.217603	2.63762	0.00834898	0.0451789
Tmem163	319.441	0.59052	0.224041	2.63577	0.00839475	0.045354
Cacna1d	453.956	-0.516345	0.196048	-2.63377	0.00844415	0.0455805
Intu	233.839	0.582894	0.221361	2.63323	0.0084578	0.0456298
Stc2	224.921	-0.650043	0.246942	-2.63237	0.00847913	0.0457044
Sik3	1631.04	0.414758	0.15762	2.63138	0.00850399	0.045788
Itga4	190.411	-0.739029	0.281227	-2.62788	0.00859198	0.0461737
Gcsh	1912.2	0.480992	0.183045	2.62772	0.00859592	0.0461868
Frmd6	477.337	-0.479058	0.182394	-2.62649	0.008627	0.046321
Ncan	6235.12	-0.464207	0.176778	-2.62593	0.00864118	0.0463726
Actn1	442.098	-0.51877	0.197643	-2.62478	0.00867059	0.0465059
Trip11	1534.06	-0.416919	0.158895	-2.62387	0.00869364	0.0465955
Amotl1	1427.16	-0.486769	0.185587	-2.62287	0.00871935	0.0466581
Ing5	286.896	-0.589986	0.225049	-2.62159	0.00875207	0.0467699
Palmd	291.277	-0.61404	0.234422	-2.61938	0.00880885	0.0469415
2900093K20Rik	237.186	0.758426	0.289639	2.61852	0.0088312	0.0470276
Gna12	1250.39	0.506848	0.193618	2.61777	0.00885069	0.047082
Rif1	1509.5	-0.471826	0.180285	-2.61711	0.00886779	0.0471318
Cryzl1	3817.13	0.599608	0.229123	2.61697	0.00887142	0.0471429
Ddx27	803.763	-0.425811	0.162814	-2.61533	0.00891416	0.0472874
N4bp1	762.724	-0.454428	0.173828	-2.61423	0.00894278	0.0473995
Ppp4r1l-ps	445.756	-0.480432	0.183788	-2.61406	0.00894744	0.0474144
Uqcrq	22787.8	0.489575	0.187298	2.61387	0.00895221	0.0474232
Ranbp2	1519.48	-0.400439	0.153246	-2.61305	0.00897376	0.047496
Gm48887	174.763	-0.815109	0.311997	-2.61255	0.00898683	0.0475404
Mtrr	194.964	0.626685	0.239901	2.61226	0.00899454	0.0475647
Pigk	1706.71	0.575402	0.22045	2.61013	0.00905074	0.0477871
Arl5b	1060.02	-0.574513	0.220207	-2.60897	0.0090816	0.0479252
Zfp442	234.737	-0.789849	0.302758	-2.60885	0.00908474	0.0479334
Snap29	276.548	0.506297	0.194131	2.60802	0.00910674	0.0480328
Plpbp	1343.85	0.56362	0.216154	2.6075	0.00912064	0.0480724
Mr1	258.2	0.622921	0.239098	2.60529	0.00917954	0.048308
Tmem229a	1128.56	0.421995	0.162036	2.60433	0.0092055	0.0484195
Adssl1	456.346	0.522806	0.200778	2.6039	0.0092169	0.0484544
Sin3b	1700.18	0.488855	0.18779	2.60319	0.00923597	0.0485295
Atpaf2	383.437	0.764827	0.293854	2.60275	0.00924803	0.0485677
Prkab1	211.198	0.70006	0.269176	2.60075	0.00930214	0.0487929
Rps3a3	248.558	-0.656604	0.252521	-2.6002	0.00931694	0.0488622
Fam217b	996.883	-0.472328	0.181735	-2.59899	0.00934989	0.0489682
Tinf2	305.76	0.678482	0.261162	2.59794	0.00937852	0.0490415
Nudt9	1753.13	0.379192	0.146008	2.59707	0.00940238	0.0491494
Laptm4a	1580.05	0.508794	0.196027	2.59552	0.00944467	0.0493027
Rpl27	445.555	0.51091	0.196884	2.59498	0.00945975	0.0493476
Trim45	163.597	-0.684382	0.263779	-2.59453	0.00947201	0.0494031
Pfkfb3	1177.81	-0.528197	0.203598	-2.59431	0.00947806	0.0494206
Gm8730	903.599	0.463199	0.178545	2.59429	0.0094786	0.0494206
Dnajb14	3426.98	-0.447549	0.172626	-2.5926	0.00952543	0.0496137
Atad5	263.935	-0.56328	0.217364	-2.59141	0.00955827	0.0497167
Gm13880	167.838	0.685914	0.2647	2.59129	0.00956161	0.0497256
Kif22	179.408	0.573736	0.221477	2.5905	0.00958357	0.0498105
Ncf1	547.042	0.545588	0.210689	2.58954	0.00961045	0.0498943
