# Supplementary material for: Denervated mouse CA1 pyramidal neurons express homeostatic synaptic plasticity following entorhinal cortex lesion
Source: Front Mol Neurosci. 2023 Apr 12;16:1148219. doi: 10.3389/fnmol.2023.1148219 (PMC10130538; doi:10.3389/fnmol.2023.1148219)
Supplement: Supplementary file 5 [file table_5.xlsx]

## Sheet: Table S5_ECL specific
Gene Name	Base Mean	log2FC	StdErr	WaldStats	P-value	P-adj.
Eno1b	216.734	4.10275	0.332782	12.3286	6.35145e-35	6.6091e-31
Yif1b	159.708	3.11596	0.266665	11.6849	1.52256e-31	1.18256e-27
Tyrobp	1793.3	2.2963	0.262173	8.75873	1.97466e-18	2.28307e-15
Tmem59l	878.177	1.8495	0.245211	7.54248	4.61101e-14	1.94516e-11
Cox4i2	202.937	1.96736	0.261189	7.53234	4.98378e-14	2.07438e-11
Gm10800	48532.3	-3.20472	0.427271	-7.50044	6.3604e-14	2.61253e-11
Klhl9	19929.8	-1.99824	0.276887	-7.21682	5.32155e-13	1.61284e-10
Itpa-ps1	154.249	2.56894	0.368567	6.97006	3.16807e-12	7.66647e-10
Kctd16	654.573	1.71436	0.251633	6.81294	9.56233e-12	2.01694e-09
Gm48067	762.558	-1.05157	0.160542	-6.55012	5.74919e-11	9.53723e-09
Atp5k	7336.43	-1.32753	0.205057	-6.47395	9.54714e-11	1.46095e-08
Lgr4	2956.29	-2.04095	0.317689	-6.42437	1.3242e-10	1.94922e-08
Ankmy2	7883.63	-1.90609	0.303593	-6.27843	3.42003e-10	4.44846e-08
Fxr2	173.997	1.7144	0.274138	6.25378	4.00643e-10	5.06351e-08
Vps72	176.908	1.59135	0.256036	6.21533	5.12156e-10	6.24531e-08
Gpx3	6116.64	1.46903	0.238874	6.1498	7.75786e-10	8.68019e-08
Gm15710	324.93	1.21214	0.1974	6.14055	8.22361e-10	9.10341e-08
Pet100	1299.12	-1.01255	0.165389	-6.12219	9.22979e-10	9.96977e-08
Prelid3a	235.137	1.31109	0.218277	6.00652	1.89546e-09	1.85488e-07
Set	19696.9	-1.68035	0.288957	-5.81522	6.05559e-09	4.96161e-07
Gm9800	1464.92	1.226	0.217528	5.63607	1.73971e-08	1.22042e-06
Gm15427	5625.2	1.03254	0.184481	5.59701	2.1808e-08	1.45466e-06
Gpr45	2380.21	-1.15342	0.209394	-5.50839	3.62134e-08	2.21126e-06
Dse	575.153	-1.72642	0.315642	-5.46956	4.5116e-08	2.64238e-06
Morn4	469.213	1.03842	0.192939	5.38212	7.36128e-08	3.99647e-06
Rtl8c	491.534	1.39865	0.2642	5.2939	1.19735e-07	6.09749e-06
Cfap298	165.068	1.9712	0.373342	5.27989	1.29259e-07	6.48729e-06
Atp5k-ps2	161.652	-1.33765	0.254173	-5.26275	1.41919e-07	7.02107e-06
Fth1	73697.3	0.847779	0.161255	5.25738	1.46118e-07	7.17198e-06
Gm15387	157.055	1.30034	0.249141	5.21929	1.79611e-07	8.53412e-06
Chsy1	1741.82	-1.36321	0.261772	-5.20764	1.91262e-07	8.99193e-06
Cyp46a1	195.917	1.36963	0.266843	5.13273	2.85577e-07	1.25561e-05
Cldnd1	2034.82	0.955007	0.186429	5.12262	3.01313e-07	1.3064e-05
Pdlim2	589.712	1.04023	0.203231	5.11843	3.08096e-07	1.32843e-05
Gm37005	215.786	-1.92557	0.378598	-5.08605	3.65606e-07	1.52481e-05
Lhpp	268.278	1.18053	0.233928	5.04655	4.49851e-07	1.81669e-05
Ndufc1	15529.5	-0.772121	0.153029	-5.04559	4.5213e-07	1.82353e-05
Myef2	1295.24	-1.62837	0.323551	-5.03282	4.83327e-07	1.92311e-05
Timm10	887.312	0.818405	0.16396	4.9915	5.99122e-07	2.30614e-05
Hes1	217.814	-1.43932	0.288565	-4.98786	6.10528e-07	2.34138e-05
Resf1	3797.77	-1.26865	0.255286	-4.96951	6.71226e-07	2.49792e-05
Gatad1	4359.81	-1.19528	0.241056	-4.9585	7.10407e-07	2.62137e-05
Rpl18a	4725.18	0.951297	0.193637	4.91278	8.9795e-07	3.19627e-05
Col16a1	302.523	-1.19705	0.244381	-4.8983	9.66693e-07	3.40025e-05
Micu3	16253.5	-2.07832	0.424798	-4.8925	9.95644e-07	3.47662e-05
Mrpl15	1860.38	0.899238	0.184398	4.8766	1.07928e-06	3.71783e-05
Lrrc51	163.433	1.47947	0.30346	4.87534	1.08621e-06	3.72842e-05
Atp6v1g2	4567.56	0.932194	0.19126	4.87397	1.09375e-06	3.74793e-05
Ptges3	16036.3	-1.43205	0.294051	-4.87006	1.11564e-06	3.80205e-05
Fli1	580.087	-1.50087	0.310302	-4.83681	1.31939e-06	4.3863e-05
Gm17922	1088.34	-1.25138	0.262268	-4.77137	1.82981e-06	5.71783e-05
Mrps15	1701.11	0.830125	0.1741	4.7681	1.85967e-06	5.79375e-05
Smim14	4526.71	0.85892	0.180921	4.74749	2.05958e-06	6.291e-05
Ptpn11	2246.76	-0.744359	0.157358	-4.73035	2.24128e-06	6.7146e-05
2610001J05Rik	1765.94	1.13011	0.240528	4.69845	2.6215e-06	7.61967e-05
Tomm7	3154.99	-0.796919	0.169768	-4.69416	2.67707e-06	7.7308e-05
Wiz	150.345	1.38572	0.295542	4.68873	2.74906e-06	7.91673e-05
Aggf1	1882.81	-0.81747	0.174397	-4.68741	2.76684e-06	7.94817e-05
Golga7b	1384.47	-0.950584	0.204143	-4.65647	3.2168e-06	8.97399e-05
Mrps18c	3661.94	-0.909415	0.197047	-4.61522	3.92685e-06	0.000105676
L1cam	336.93	0.947391	0.205436	4.61161	3.99563e-06	0.000107435
Ccn1	2036.56	-0.923384	0.200285	-4.61035	4.01989e-06	0.000107808
Dpm3	2492.38	-0.996025	0.21663	-4.59782	4.2693e-06	0.000112658
Rogdi	849.837	1.21663	0.2649	4.5928	4.37339e-06	0.000114726
Phkg2	187.468	1.76578	0.386543	4.56815	4.92055e-06	0.000126424
Mink1	367.204	1.17646	0.26118	4.50439	6.65625e-06	0.000161649
Tbrg1	968.296	0.795706	0.176953	4.4967	6.90154e-06	0.000166344
Gm43362	313.123	1.43582	0.319668	4.49159	7.0692e-06	0.000168844
Ctnna2	1104.77	-0.879744	0.196268	-4.48237	7.38197e-06	0.000174976
Gm6581	247.693	-0.984748	0.219829	-4.47961	7.47795e-06	0.000176447
Tmem170	864.757	-2.07724	0.46421	-4.47479	7.64864e-06	0.00017993
Cox7c	1909.14	-0.854807	0.191421	-4.46558	7.9853e-06	0.000186028
Luzp1	2814.26	0.769174	0.172374	4.46225	8.11033e-06	0.000188518
Skil	12449.2	-2.03434	0.456912	-4.45237	8.49293e-06	0.00019557
2310009B15Rik	455.567	0.961474	0.216727	4.43633	9.15054e-06	0.000207747
Apln	516.289	-0.974173	0.219803	-4.43202	9.33557e-06	0.000211027
Mif	3045.04	0.739732	0.167349	4.42029	9.8569e-06	0.000220266
Evl	578.733	-0.901269	0.204835	-4.39997	1.08268e-05	0.000238182
Per3	1766.15	-1.16604	0.265045	-4.39942	1.08542e-05	0.000238617
Cd74	151.692	1.67921	0.382237	4.39312	1.11738e-05	0.000243244
3110040N11Rik	714.139	0.768405	0.175127	4.3877	1.14554e-05	0.000248335
Fubp3	2243.66	-1.24301	0.283511	-4.38432	1.16347e-05	0.000251697
Lars2	588.907	0.993751	0.227493	4.36828	1.2523e-05	0.00026624
Zfp36l1	3126.11	-0.887613	0.204654	-4.33714	1.44348e-05	0.000299013
Zscan26	5238.96	-1.88173	0.434981	-4.32601	1.51834e-05	0.000311624
Psap	1180.87	-0.857129	0.198423	-4.31971	1.56234e-05	0.000318145
Lmna	775.916	-0.844785	0.196369	-4.30203	1.69242e-05	0.000339618
Paip1	4534.47	-1.89699	0.443021	-4.28194	1.85269e-05	0.000365637
Hmgcr	6773.5	-1.76146	0.41168	-4.27872	1.87968e-05	0.000370104
Slc32a1	208.57	-1.15512	0.270426	-4.27149	1.9417e-05	0.000379787
Ndufa1	5908.9	-0.681466	0.159591	-4.27009	1.95391e-05	0.000381697
Gas2l3	363.966	-1.30103	0.306804	-4.24059	2.22934e-05	0.000425126
Midn	225.271	-1.32382	0.312538	-4.23572	2.27821e-05	0.000432597
Foxn2	936.313	-1.3114	0.30972	-4.23414	2.29432e-05	0.000434861
Bola2	2477.75	-0.70881	0.167573	-4.22985	2.33845e-05	0.000442153
Tm7sf2	219.337	1.16783	0.276303	4.22661	2.37235e-05	0.000447478
Eif1	7044.84	0.680021	0.162072	4.1958	2.7191e-05	0.000501076
Gm11578	332.301	0.854695	0.203742	4.19499	2.72884e-05	0.000501982
1700037H04Rik	280.993	1.10771	0.264097	4.19432	2.73696e-05	0.000502469
Lix1	2268.96	0.753174	0.17983	4.18825	2.81114e-05	0.00051379
Fbxo16	189.568	1.14709	0.274142	4.18427	2.86082e-05	0.000520433
Ewsr1	2069.74	-0.662358	0.158452	-4.18017	2.91288e-05	0.000528057
Cox6c2	1868.49	-0.648534	0.155313	-4.17566	2.97126e-05	0.000535529
Efna1	215.91	1.00711	0.241532	4.16966	3.05053e-05	0.000545722
Gm6477	407.803	0.961092	0.230548	4.16872	3.06312e-05	0.00054766
Sox9	11069.2	-0.850023	0.204135	-4.16403	3.1268e-05	0.000556179
Cpne8	2095.27	0.664857	0.159778	4.16113	3.16672e-05	0.000561998
Tceal3	965.662	0.756248	0.181971	4.15587	3.24059e-05	0.000573089
Dtd2	510.958	0.820699	0.198424	4.1361	3.53264e-05	0.000614707
Eif4g3	4165.15	-0.636684	0.154161	-4.12999	3.6278e-05	0.000628152
Crtac1	1721.37	-0.701853	0.170124	-4.12554	3.69872e-05	0.00063651
Gm4332	2874.79	-0.846069	0.20551	-4.11693	3.83951e-05	0.000658199
Rtn2	418.548	1.20576	0.29296	4.11578	3.85875e-05	0.000660445
E230029C05Rik	197.161	1.0163	0.24728	4.10992	3.95789e-05	0.000675524
Smim3	1099.69	0.793633	0.193267	4.10641	4.01859e-05	0.000684388
Isg20l2	396.483	-0.935946	0.228022	-4.10462	4.04978e-05	0.000687823
Tle5	841.772	0.98988	0.241554	4.09797	4.16798e-05	0.000703265
Fam229b	861.819	0.877993	0.214518	4.09286	4.26089e-05	0.000714352
Gtf3c3	1525.15	-1.0414	0.25599	-4.06812	4.73932e-05	0.000781964
Map7d1	2608.85	-0.706005	0.173579	-4.06735	4.75517e-05	0.000783874
Syf2	1889.13	0.76939	0.189194	4.06666	4.76912e-05	0.000785634
Polr3gl	367.126	0.850937	0.209954	4.05298	5.057e-05	0.000825219
Hnrnpd	3349.9	-0.687466	0.170429	-4.03373	5.48975e-05	0.000883369
Sgf29	274.292	0.947655	0.234993	4.0327	5.51396e-05	0.000886351
Lratd1	4486.35	-1.70408	0.422858	-4.0299	5.58004e-05	0.00089473
Gm16378	248.776	0.910876	0.226261	4.02578	5.67861e-05	0.00090655
Ndrg4	6730.77	-0.700932	0.174308	-4.02123	5.78961e-05	0.000918366
Foxk1	198.102	-1.03215	0.257009	-4.01602	5.91886e-05	0.000935434
Gm7846	405.814	0.913148	0.227885	4.00706	6.148e-05	0.000962498
Fancl	316.327	0.998084	0.249137	4.00616	6.17145e-05	0.000964718
Tes3-ps	274.101	1.10809	0.276666	4.00517	6.19726e-05	0.000966816
Rrn3	2875.66	-1.21946	0.304702	-4.00215	6.27703e-05	0.00097536
Uvssa	1900.47	-1.30132	0.325186	-4.00177	6.28703e-05	0.000975893
Tm2d2	2769.71	0.725026	0.181773	3.98863	6.6455e-05	0.00101897
Ccnd1	493.187	0.940465	0.23592	3.98637	6.70906e-05	0.00102552
Pwwp3a	218.658	-0.898491	0.225385	-3.98647	6.70629e-05	0.00102552
Gm12669	2540.07	0.739292	0.185639	3.98242	6.82184e-05	0.00103831
2410002F23Rik	199.029	0.881921	0.222483	3.96399	7.37058e-05	0.00110371
Pitpnc1	4115.01	-0.912281	0.230126	-3.96426	7.36228e-05	0.00110371
Lyrm4	2598.39	-1.65144	0.416625	-3.96384	7.3753e-05	0.00110371
Igsf11	1237.26	-0.989157	0.249543	-3.96387	7.37448e-05	0.00110371
Wars	486.599	0.773099	0.195068	3.96323	7.39416e-05	0.00110548
Tubb4a	1490.6	1.26713	0.320068	3.95893	7.52862e-05	0.00112128
Mtmr2	1320.97	-1.07583	0.27259	-3.94671	7.92314e-05	0.00117192
Tmf1	4590.16	-0.925782	0.235438	-3.93218	8.41806e-05	0.00122626
Snu13	1771.46	0.753694	0.191876	3.92804	8.56423e-05	0.00124406
Plagl1	151.542	1.19301	0.303826	3.92662	8.61479e-05	0.00124908
Thy1	3112.95	-0.843879	0.215011	-3.92482	8.67964e-05	0.0012567
Rps7-ps3	5203.19	0.730778	0.186254	3.92356	8.72483e-05	0.00126211
Grcc10	186.813	0.964203	0.245996	3.91958	8.87038e-05	0.00128138
Gstm6	231.186	0.943897	0.241278	3.91207	9.15094e-05	0.00131099
Ccnk	360.75	-1.00334	0.256818	-3.90683	9.35134e-05	0.00133236
Gsk3b	7364.19	-1.06857	0.273908	-3.90119	9.57213e-05	0.00135886
Nomo1	577.31	0.822755	0.211504	3.89002	0.000100234	0.00141096
Snrpb2	1894.04	0.822996	0.211625	3.88894	0.000100682	0.00141576
Hnrnpa1	1809.33	-0.808884	0.208125	-3.88653	0.000101688	0.00142514
Ctxn1	2498.81	0.807281	0.207855	3.88386	0.000102811	0.00143792
Mettl1	198.479	0.964641	0.248742	3.87808	0.000105284	0.00146664
Gm26384	379.884	-0.982162	0.25357	-3.87334	0.000107354	0.00149012
Map4k2	331.321	-0.78975	0.204519	-3.8615	0.000112692	0.00154498
Bud23	412.973	1.25675	0.326409	3.85023	0.000118005	0.00159891
Gm37219	189.764	-1.46573	0.381737	-3.83963	0.000123219	0.00165942
Guk1	2879.3	0.826508	0.215253	3.83971	0.000123182	0.00165942
Dda1	539.842	0.78969	0.206025	3.83299	0.000126596	0.00169467
Atp5j2	12471.7	-0.617689	0.161664	-3.82082	0.000133009	0.00175418
Gatc	376.875	0.876749	0.229674	3.81736	0.00013489	0.00177545
Borcs8	417.642	0.807552	0.211658	3.81537	0.000135978	0.00178707
Gid4	3305.26	-1.006	0.26381	-3.81336	0.000137091	0.00179698
Lmo1	442.659	1.03652	0.27196	3.81128	0.00013825	0.00180878
Sdhaf2	1228.95	0.711034	0.186653	3.8094	0.000139304	0.00181729
Ccdc107	1015.76	0.852898	0.22452	3.79876	0.00014542	0.00188208
Stk38l	1693.09	-0.942765	0.248409	-3.7952	0.000147522	0.00190613
Ddn	1596.78	1.66624	0.439827	3.78839	0.000151625	0.00194146
Nkap	1137.36	0.744603	0.197536	3.76945	0.000163606	0.00205856
Oxld1	168.4	1.03348	0.274699	3.76223	0.000168403	0.00210522
Metap1d	398.71	0.831127	0.220943	3.76173	0.000168743	0.00210706
Ilf2	1767.81	0.634029	0.168691	3.75852	0.000170918	0.00212741
Lysmd2	1416.92	0.778336	0.207258	3.7554	0.000173064	0.00214984
Plekhg1	263.877	0.80289	0.213944	3.75281	0.000174864	0.00216616
Adgrb2	569.214	1.1548	0.308041	3.74884	0.000177652	0.00219113
Hilpda	447.129	1.0244	0.274234	3.73552	0.000187328	0.00228699
Gm10132	151.647	1.06598	0.285742	3.73058	0.000191036	0.00231921
Acsl4	6409.13	-1.59469	0.427796	-3.72769	0.000193239	0.00233721
Smn1	265.752	0.850269	0.228243	3.72528	0.000195096	0.00235602
Spr	185.899	1.17949	0.317445	3.71559	0.000202733	0.00242586
Car11	578.143	0.878039	0.236394	3.7143	0.000203766	0.00243528
Zc3hav1	1089.89	-1.18516	0.319894	-3.70486	0.000211507	0.0025105
1500004A13Rik	1722.93	0.746428	0.201834	3.69822	0.000217116	0.0025615
Rpl7	7451.32	0.657064	0.177686	3.69789	0.000217397	0.00256384
Tubb2a	9016.99	-0.568021	0.154545	-3.67544	0.000237444	0.00274937
Ypel3	2223.06	0.948392	0.258208	3.67298	0.000239735	0.00276666
Pgs1	741.918	-0.713964	0.194607	-3.66874	0.000243751	0.00280161
Itm2a	549.724	0.93632	0.255503	3.66462	0.000247711	0.00283668
Sox2	1517.08	-0.658877	0.179809	-3.66432	0.000247998	0.00283893
B4galt1	425.774	-0.953873	0.260396	-3.66316	0.000249124	0.00284868
Mir703	212.42	-0.899509	0.245889	-3.65819	0.000253998	0.00289487
Cirbp	1591.71	0.643649	0.17636	3.64964	0.000262613	0.00297029
Sbf1	268.11	1.11369	0.305574	3.64457	0.00026784	0.00301521
Cog3	629.188	-0.669006	0.183652	-3.6428	0.000269691	0.00303276
Eif3f	2993.84	-0.688404	0.189094	-3.64053	0.000272075	0.00305302
Celsr1	192.61	-0.951975	0.261507	-3.64034	0.000272275	0.00305302
Bcl2l1	293.117	1.01441	0.278823	3.63818	0.000274567	0.0030732
Kcnq2	716.577	0.939773	0.258433	3.63643	0.000276447	0.00309092
Sfxn1	1641.76	0.647906	0.178238	3.63507	0.000277907	0.0031061
Rpl37	1899.87	-0.639118	0.17658	-3.61942	0.000295268	0.00325472
AV356131	217.207	1.03931	0.28752	3.61475	0.000300638	0.0033011
Gm8518	250.331	0.901632	0.250208	3.60353	0.00031392	0.00342285
Pinx1	273.236	0.710445	0.197306	3.60072	0.000317332	0.00345282
Mrpl42	11729.8	-0.815393	0.226757	-3.59588	0.000323292	0.00350634
Ccdc43	826.244	0.659771	0.183794	3.58973	0.000331018	0.0035731
Stx1b	774.516	0.829688	0.231354	3.58622	0.000335506	0.00360906
Gm12191	409.255	0.732298	0.204206	3.58607	0.000335695	0.00360984
Adi1	416.79	0.844838	0.235765	3.58339	0.000339161	0.00364085
Med27	438.759	0.716734	0.200265	3.57893	0.000345001	0.00368453
Ppm1h	977.75	-1.00961	0.282507	-3.57373	0.000351932	0.00373429
Camkmt	336.863	0.791863	0.221717	3.5715	0.000354939	0.00375343
Rpl27a	1103.11	-0.653631	0.183414	-3.56368	0.000365687	0.00384236
Vcp	3004.72	-0.600007	0.168706	-3.55653	0.000375787	0.00393524
Rab33a	789.497	0.710103	0.200205	3.54689	0.000389814	0.00404146
Tiprl	1869.64	0.710378	0.200386	3.54505	0.000392544	0.00405897
Zbtb21	1922.71	-1.54957	0.437273	-3.54371	0.000394543	0.00407424
Tmem11	629.989	0.719211	0.203355	3.53673	0.000405106	0.0041531
Pef1	402.447	0.698687	0.197597	3.53592	0.000406356	0.00416454
Paxx	713.943	0.985448	0.278905	3.53327	0.000410449	0.00419822
Grem2	203.285	-0.950791	0.269154	-3.53252	0.000411621	0.0042047
Top2b	3153.41	-0.580676	0.164466	-3.53068	0.000414487	0.00422706
Pigyl	1653.3	0.830551	0.235348	3.52904	0.00041707	0.00425063
Tspyl4	2128.37	-0.545016	0.15479	-3.521	0.000429916	0.00435454
Csk	207.591	0.815235	0.231786	3.51718	0.000436152	0.00439631
Gnal	1359.76	-0.577921	0.164305	-3.51738	0.000435836	0.00439631
Cntrob	180.353	-0.854339	0.24292	-3.51695	0.00043653	0.00439728
Epas1	1533.01	-0.702175	0.199685	-3.51641	0.000437423	0.0044001
Actr2	70213.6	-1.63196	0.464565	-3.51287	0.000443296	0.00443964
Mea1	1784.08	0.734993	0.209323	3.51129	0.000445939	0.00445753
Gm11478	1798.65	0.748832	0.21372	3.5038	0.000458667	0.00456284
Ap4s1	1251.62	0.584615	0.166965	3.50141	0.000462802	0.0045952
Mtmr14	186.415	1.13035	0.323399	3.49522	0.000473676	0.00468083
Cenpv	371.723	-0.692817	0.198246	-3.49474	0.000474524	0.00468476
Dcaf4	239.776	0.847248	0.242552	3.49306	0.000477516	0.00470537
Calcrl	369.424	-0.968432	0.277455	-3.49042	0.000482271	0.00473813
Tmem230	699.442	0.766096	0.219903	3.4838	0.000494357	0.00483015
Cd38	826.52	0.746947	0.21446	3.48292	0.000495981	0.00484147
Nol6	366.351	0.964964	0.27713	3.48199	0.000497711	0.00485533
Mrpl44	634.38	0.672471	0.193138	3.48181	0.000498029	0.00485691
Rpl17-ps5	168.908	0.856143	0.246049	3.47956	0.000502237	0.00488118
Maff	178.997	-0.910888	0.261949	-3.47735	0.000506401	0.00491414
Tpt1-ps5	169.724	-0.755402	0.218028	-3.4647	0.000530829	0.0050956
Soat1	1633.61	-0.567081	0.163795	-3.46214	0.000535898	0.00513163
Igsf8	1002.3	-0.626643	0.181226	-3.4578	0.000544601	0.00519426
Agbl3	494.268	0.864718	0.250337	3.45422	0.00055189	0.00524455
3222401L13Rik	282.702	0.70701	0.204859	3.4512	0.000558103	0.00529232
Rtn4	8840.57	-0.648401	0.187988	-3.44915	0.000562349	0.00532126
Hmgn5	900.813	-0.60867	0.176527	-3.44803	0.000564701	0.00533867
Exoc6b	948.659	0.590356	0.17159	3.4405	0.000580631	0.00545294
Pacsin1	1249.73	-0.613062	0.178801	-3.42875	0.000606377	0.00563539
Cyp4f17	659.056	-1.00745	0.29387	-3.42822	0.00060755	0.00564293
Lgi2	821.043	-0.695057	0.202844	-3.42655	0.000611299	0.00567101
Ahcyl1	4773.55	0.688433	0.201035	3.42445	0.000616046	0.00570656
Rnf10	1148.47	0.731791	0.213715	3.42414	0.000616754	0.00570973
Car4	364.083	0.994142	0.290706	3.41975	0.000626797	0.00578726
Cdv3	1734.86	-0.565226	0.16541	-3.41713	0.000632862	0.00582946
Cab39l	528.616	0.75825	0.222201	3.41246	0.000643801	0.00591104
Gm6136	3841.96	0.561186	0.164525	3.41095	0.000647359	0.00593498
Mapk1ip1l	1280.49	-0.705841	0.207304	-3.40487	0.000661962	0.00604237
Lonrf1	286.111	-0.686565	0.20177	-3.4027	0.000667232	0.0060779
Tomm70a	5471.52	-0.666385	0.195908	-3.40153	0.000670108	0.00610232
Ier5	1175.85	-0.745775	0.219457	-3.39827	0.000678133	0.00615923
Tmem192	407.151	0.685097	0.201688	3.39682	0.000681743	0.00618302
Gtf2e2	1275.18	0.860405	0.253314	3.39659	0.000682304	0.00618632
Pus1	242.18	-0.795962	0.234585	-3.39307	0.000691146	0.00625377
Cux2	211.22	-1.00727	0.296886	-3.39278	0.000691876	0.00625856
Nat14	695.919	0.629782	0.18563	3.39268	0.000692119	0.00625895
Cmss1	530.219	0.669572	0.197465	3.39083	0.000696809	0.00629242
Ints13	819.687	-0.630933	0.186119	-3.38995	0.000699062	0.00631076
Gm44235	1317.26	-1.48955	0.439443	-3.38964	0.000699836	0.00631332
Tmem178	1277.76	-0.659288	0.194572	-3.3884	0.000703023	0.00633553
Snrpa	415.549	0.714577	0.211285	3.38205	0.000719464	0.00645388
Npas2	525.406	-1.05447	0.311927	-3.38049	0.000723554	0.00648446
Zdhhc5	424.055	-0.810692	0.240219	-3.3748	0.000738687	0.006596
Glmn	294.634	1.00677	0.298509	3.37267	0.000744437	0.00663762
Safb2	821.424	-0.712999	0.211509	-3.371	0.000748945	0.00666852
Gigyf1	401.812	-0.955325	0.284209	-3.36135	0.000775628	0.00684364
Polr1d	1573.9	0.704861	0.209746	3.36055	0.000777888	0.00686164
Man2a2	1436.27	-0.642991	0.191505	-3.35756	0.000786323	0.0069126
Tsc22d1	8778.31	0.687838	0.204933	3.35641	0.000789621	0.00693964
Mrpl37	452.582	0.892615	0.266996	3.34318	0.000828242	0.00722011
Adora1	2234.34	-0.639227	0.191272	-3.34197	0.00083185	0.00723944
Cbr1	1489.55	0.693053	0.207385	3.34186	0.000832196	0.00724043
Nup98	694.621	-0.884632	0.265027	-3.33789	0.000844165	0.00732009
Psmc1	4982.8	0.608227	0.182341	3.33565	0.000850989	0.00735882
Sult4a1	2254.47	-0.7113	0.213325	-3.33434	0.000855008	0.00738335
Gdf11	672.407	-0.780742	0.234271	-3.33264	0.00086026	0.00741843
Timm17b	268.573	0.942643	0.28302	3.33066	0.000866409	0.00746115
Ptcd2	639.519	0.948313	0.284875	3.32887	0.000871984	0.0074885
Zdhhc4	514.105	0.65335	0.196713	3.32134	0.000895857	0.00765981
Zbtb17	460.167	-0.808724	0.243551	-3.32055	0.000898388	0.00767724
Rps11-ps1	442.252	-0.625151	0.18833	-3.31945	0.000901965	0.00769727
Fgf12	2489.51	-0.931391	0.280952	-3.31512	0.000916027	0.00779384
Spag7	1250.54	0.741296	0.22421	3.30626	0.00094549	0.00798144
Prdm16	260.092	-0.729409	0.220662	-3.30555	0.000947915	0.00799543
Pgam1	1585.88	0.794819	0.240483	3.30509	0.000949452	0.00800406
Ubac2	479.563	0.96171	0.291779	3.29602	0.000980657	0.00820948
Gm5617	1191.11	-0.63531	0.192993	-3.29188	0.000995198	0.00829687
Ehbp1l1	193.379	-0.776614	0.235917	-3.2919	0.00099514	0.00829687
Dtwd2	257.674	-0.971067	0.295366	-3.28767	0.00101019	0.00839146
Zfp971	168.11	1.01296	0.308154	3.2872	0.00101188	0.00839877
Neo1	1616.51	-0.509643	0.155106	-3.28577	0.00101705	0.00843495
Iqsec3	481.228	0.870383	0.264945	3.28514	0.0010193	0.00844916
Rbbp8	230.577	-0.792314	0.241237	-3.28438	0.00102208	0.00846324
Gtf2h3	206.836	0.689807	0.210321	3.27978	0.00103889	0.00857997
Pknox1	170.901	0.78163	0.238374	3.27901	0.00104171	0.00859385
Sh3gl3	929.051	-0.643562	0.196389	-3.27698	0.00104924	0.00863835
Marcks	8019.92	-0.852593	0.260173	-3.27703	0.00104907	0.00863835
Gm6419	3074.94	-0.777225	0.237177	-3.27698	0.00104925	0.00863835
Ciart	627.929	0.799813	0.244128	3.2762	0.00105214	0.00865928
Tubb5	7790.43	-0.565	0.172543	-3.27455	0.00105832	0.00870097
Tmem50a	6484.34	0.597964	0.182856	3.27013	0.00107499	0.00880458
Dhx9	582.418	-0.62994	0.192912	-3.26542	0.00109302	0.00892129
Reep2	462.311	0.803423	0.246197	3.26334	0.00110109	0.00896518
Pex16	278.497	1.04611	0.320679	3.26217	0.00110561	0.00898095
Dph5	596.289	0.606881	0.186096	3.26112	0.00110973	0.00900507
Lamb2	621.022	-0.758064	0.232763	-3.25681	0.00112673	0.00912163
Llph-ps2	324.245	0.653001	0.200618	3.25494	0.00113415	0.00916792
Slc7a1	1165.85	-0.633915	0.194981	-3.25116	0.00114936	0.00925922
Nfkbib	287.368	0.719327	0.221292	3.25058	0.0011517	0.00927407
Yae1d1	581.024	0.619561	0.190662	3.24953	0.00115597	0.00930051
Cacna1i	191.315	1.00709	0.310524	3.24319	0.00118201	0.00946611
Rgs1	154.247	-1.24962	0.385758	-3.23938	0.00119788	0.00955376
2810002D19Rik	152.332	1.23117	0.38058	3.23499	0.00121648	0.00966777
Tsfm	472.249	1.09599	0.338813	3.23479	0.00121731	0.00967187
Twf1	10708	-1.53675	0.475567	-3.23142	0.00123178	0.00975955
Megf8	896.661	-0.732548	0.227115	-3.22545	0.00125774	0.00991985
Igf1r	2278.91	-0.539997	0.167609	-3.22177	0.00127399	0.0100177
Arhgap24	156.018	-0.92709	0.287869	-3.22052	0.00127957	0.0100489
6430590A07Rik	436.587	0.593945	0.184636	3.21684	0.00129612	0.0101467
Skp1a	15027.3	0.690673	0.21508	3.21124	0.00132164	0.0103092
Pla2g15	220.377	-0.689103	0.214759	-3.20872	0.00133325	0.0103791
Cryzl2	315.199	0.802905	0.250288	3.20792	0.00133699	0.0104004
Psen2	389.682	-0.585606	0.182667	-3.20586	0.00134658	0.0104568
Letmd1	447.731	0.727897	0.227149	3.20449	0.00135302	0.0104989
2810006K23Rik	357.54	0.627369	0.195855	3.20323	0.00135893	0.010537
Il13ra1	165.998	-1.05529	0.329446	-3.20323	0.00135894	0.010537
Yme1l1	5326.65	-1.38116	0.431645	-3.19976	0.00137544	0.0106412
Gm14539	5550.91	-0.474897	0.148516	-3.19762	0.00138568	0.0107045
Cldn12	744.527	-0.636937	0.199318	-3.19559	0.00139548	0.0107642
Mrpl45	1643.83	0.72299	0.226267	3.1953	0.00139685	0.0107721
Apbb3	331.774	0.691792	0.216615	3.19365	0.00140488	0.010817
Dpysl2	20067.9	-0.772219	0.241832	-3.1932	0.00140706	0.0108241
Washc1	392.611	-0.810406	0.253791	-3.1932	0.00140704	0.0108241
Rpl36-ps12	339.993	0.689489	0.215991	3.19221	0.00141189	0.0108559
Fastk	307.999	1.02774	0.322159	3.19017	0.00142191	0.0109163
Csnk2a3	317.327	0.854784	0.268064	3.18873	0.00142897	0.0109575
Hnrnpa2b1	10631.7	-0.602733	0.189044	-3.18832	0.00143104	0.010968
Tut1	236.85	-0.713806	0.223979	-3.18693	0.0014379	0.011017
Zfp385b	1699.02	-0.714284	0.224162	-3.18647	0.00144021	0.0110275
Wdr18	554.827	0.67458	0.212076	3.18084	0.00146851	0.0112057
Faf1	1184.64	-0.58879	0.185219	-3.17889	0.00147839	0.0112481
Cgrrf1	633.37	0.561579	0.176655	3.17896	0.00147806	0.0112481
Gm12696	634.385	0.599198	0.188787	3.17393	0.0015039	0.0113839
Ccnh	2253.56	0.741334	0.23396	3.16863	0.00153158	0.011557
Gm15501	762.71	0.746334	0.235729	3.16607	0.00154514	0.0116368
Gm12418	188.054	0.816772	0.258452	3.16025	0.00157633	0.0118377
Ddt	205.685	0.724277	0.229271	3.15905	0.00158286	0.011875
Ptcd3	458.577	0.76995	0.243883	3.15705	0.00159377	0.0119454
Nenf	1437.54	0.607846	0.192574	3.15643	0.00159715	0.0119622
Ppp1r36	178.051	1.14137	0.362301	3.15034	0.00163082	0.0121676
Stx4a	882.459	-0.680322	0.216053	-3.14887	0.001639	0.0122095
Oxsr1	649.165	-0.604112	0.191852	-3.14884	0.00163918	0.0122095
Smim10l2a	193.974	-0.753656	0.239386	-3.14829	0.0016423	0.0122299
Gm13182	242.136	-0.900348	0.286496	-3.14262	0.00167444	0.0124042
Cdc23	327.654	0.886827	0.282238	3.14213	0.00167726	0.0124191
2700097O09Rik	323.777	0.754717	0.240288	3.14088	0.00168438	0.0124599
Usp12	278.143	0.683664	0.217858	3.13812	0.00170033	0.0125602
Gm6368	194.947	-0.765367	0.24392	-3.13778	0.00170232	0.012566
Rbfox3	2240.73	-0.628532	0.200339	-3.13735	0.00170485	0.0125729
Ociad1	2414.82	0.58232	0.185781	3.13444	0.00172182	0.0126782
Src	248.503	0.85963	0.274268	3.13427	0.00172285	0.0126785
St13	21057.2	-1.36099	0.434311	-3.13367	0.00172635	0.0126938
C87436	407.961	0.672158	0.214594	3.13223	0.00173482	0.0127485
Scg5	10492.8	0.598998	0.191268	3.13172	0.00173786	0.0127679
Rps6kc1	440.101	-0.573402	0.183263	-3.12884	0.00175497	0.0128633
Ldah	1358.48	0.607758	0.194381	3.12663	0.0017682	0.0129309
Zfp317	1939.06	-0.905906	0.289776	-3.12623	0.00177064	0.0129387
Keap1	547.646	-0.663343	0.212225	-3.12566	0.00177404	0.0129574
9130401M01Rik	376.881	-0.714954	0.228912	-3.12326	0.00178857	0.0130301
Tspan13	11541.7	0.566864	0.181517	3.12292	0.00179065	0.0130421
Tnfaip3	196.922	-0.749609	0.240258	-3.12001	0.00180843	0.0131502
Eif2b3	810.392	0.807368	0.258885	3.11864	0.00181688	0.013198
Nbdy	1340.48	0.6354	0.203791	3.11791	0.0018214	0.0132199
Myadm	246.286	-0.798874	0.256294	-3.11702	0.0018269	0.0132536
Rabl2	675.386	0.70262	0.225555	3.11507	0.00183902	0.0133168
Uqcrc2	4442.43	0.677651	0.217601	3.1142	0.00184446	0.0133376
Zdhhc9	220.53	0.796636	0.256096	3.1107	0.00186647	0.0134563
Vat1	255.02	-0.827216	0.266428	-3.10484	0.00190379	0.0136434
Slitrk2	364.546	-0.825483	0.266235	-3.10059	0.00193138	0.0137929
Pdk2	285.711	0.659101	0.212636	3.09967	0.00193736	0.0138177
Lonp1	1608	-0.634856	0.20576	-3.08542	0.00203263	0.014372
Dnajc12	802.776	0.616207	0.199976	3.08141	0.00206023	0.0145442
Mrm3	261.722	0.743579	0.241371	3.08065	0.00206547	0.0145779
Smu1	1609.03	0.654466	0.212673	3.07734	0.00208856	0.0147044
Rock1	3946.09	-0.578448	0.18797	-3.07734	0.00208858	0.0147044
Tk2	411.617	0.796924	0.25898	3.07716	0.00208983	0.0147099
Gm13422	204.123	-1.0454	0.340066	-3.07412	0.00211125	0.0148272
4930578M01Rik	150.074	0.765235	0.249057	3.07252	0.00212257	0.0148899
Abracl	495.792	0.711802	0.231826	3.07042	0.00213758	0.0149649
Tunar	599.868	-0.822037	0.267831	-3.06924	0.00214607	0.0150177
Tnni1	272.476	0.678692	0.221276	3.06717	0.00216097	0.0150847
Rps12	262.161	-0.643134	0.209812	-3.06529	0.0021746	0.01516
F2r	437.935	-0.586946	0.19153	-3.06452	0.00218023	0.0151954
Arhgap44	3139.4	-0.827602	0.270158	-3.0634	0.00218839	0.015242
Ywhab	10031.3	0.483384	0.1578	3.06327	0.0021893	0.015245
Ahnak	1435.66	-0.594103	0.193977	-3.06274	0.00219318	0.0152686
Mrfap1	14181.8	-0.637163	0.208127	-3.06142	0.00220288	0.0153191
Lig1	376.328	-0.610631	0.199523	-3.06045	0.00221007	0.0153588
Snhg20	782.365	0.812408	0.265539	3.05947	0.00221727	0.0153883
Hpca	3468.6	0.704686	0.230411	3.05839	0.00222528	0.0154199
Tmx1	2022.21	0.652587	0.213523	3.05629	0.00224096	0.015501
Gm10146	6293.87	-0.540681	0.176963	-3.05533	0.00224816	0.015537
Rps4l	479.695	0.562651	0.18444	3.0506	0.00228387	0.015742
Pde9a	439.698	-0.689791	0.226179	-3.04976	0.00229028	0.0157827
Mcmbp	1616.83	-0.957969	0.314149	-3.04941	0.00229289	0.0157972
Phactr3	2378.21	-0.51237	0.16813	-3.04746	0.00230781	0.0158451
Gm12174	1233.03	0.547088	0.179582	3.04646	0.00231555	0.0158832
Gm7180	405.799	-0.790894	0.259813	-3.04409	0.00233383	0.0159777
Dstn	4127.05	0.705677	0.231969	3.04212	0.0023492	0.0160559
Tmem159	414.879	0.823459	0.27079	3.04095	0.00235833	0.0161094
Praf2	644.55	0.675458	0.22222	3.0396	0.00236895	0.0161643
Nrn1	922.163	0.836943	0.275411	3.03889	0.00237451	0.0161881
Cck	5761.3	0.539317	0.177785	3.03354	0.00241701	0.0164097
Galt	537.139	0.755369	0.249028	3.03326	0.00241924	0.0164182
Sugp2	671.268	-0.5946	0.19604	-3.03306	0.00242089	0.0164182
Syn1	1467.95	0.726221	0.239427	3.03316	0.00242007	0.0164182
Zfp511	330.73	0.617203	0.204204	3.02248	0.00250709	0.0168624
Rpe	431.929	0.763142	0.252679	3.0202	0.00252606	0.0169583
Bmyc	507.511	0.604833	0.200287	3.01983	0.00252915	0.0169754
Pigu	298.701	0.714746	0.236942	3.01654	0.00255674	0.0171054
Bnip1	243.971	0.85888	0.284793	3.01581	0.00256296	0.0171323
Txndc17	1913.56	0.620529	0.205786	3.01541	0.0025663	0.01714
Bad	609.705	0.730151	0.242133	3.0155	0.00256559	0.01714
Rpl23	3849.05	-0.48857	0.162243	-3.01135	0.00260093	0.017312
Ybx1	5049.27	-0.646469	0.214937	-3.00772	0.00263217	0.0174678
Ints12	337.254	0.736022	0.244742	3.00733	0.00263549	0.0174852
Snhg10	363.067	0.711648	0.236695	3.0066	0.00264187	0.0175172
Mfsd6	1214.42	-0.545674	0.181634	-3.00425	0.00266241	0.0176172
Dalrd3	420.227	0.585586	0.194921	3.00422	0.00266259	0.0176172
Gsr	1017.66	-0.502887	0.167611	-3.00032	0.00269697	0.0177957
Hbp1	581.628	0.765617	0.255473	2.99686	0.00272779	0.0179415
Gramd1a	935.582	0.921973	0.307734	2.99601	0.00273539	0.0179694
Ahsa1	1286.91	0.742147	0.247734	2.99574	0.0027378	0.0179748
Vti1b	5432.06	0.607647	0.202896	2.99487	0.00274559	0.0180137
Dlgap4	1835.55	0.707396	0.236397	2.9924	0.00276794	0.0181299
Grm3	895.13	-0.653234	0.218409	-2.99087	0.0027818	0.0182015
Pnkd	2082.61	0.567816	0.189874	2.99049	0.00278533	0.018217
Crls1	1067.07	-0.560572	0.187474	-2.99013	0.0027886	0.0182307
Gm7536	2012.21	0.68318	0.228606	2.98846	0.00280386	0.0183111
Foxo1	800.864	0.535696	0.179257	2.98842	0.00280423	0.0183111
4930466K18Rik	151.347	-0.720815	0.241356	-2.98653	0.00282166	0.0184006
Gm9843	7007.36	0.555318	0.18607	2.98445	0.00284086	0.0184872
Gm12709	281.734	-0.627789	0.210532	-2.98192	0.00286446	0.018602
Sf3b5	2096.28	0.647505	0.217561	2.9762	0.00291845	0.0188647
Tomm22	2478.55	0.46164	0.155128	2.97586	0.00292168	0.0188716
Chd3	2921.99	-0.611514	0.20553	-2.97531	0.00292694	0.0188803
Umad1	884.859	0.652335	0.219493	2.97202	0.00295852	0.0190503
Cyp4f13	303.178	0.799815	0.269148	2.97165	0.00296203	0.019069
Osgepl1	443.36	0.644924	0.217165	2.96974	0.00298048	0.0191562
Crebbp	6361.75	-0.612667	0.206309	-2.96965	0.00298136	0.0191579
Gnai1	4419.83	-0.564018	0.189959	-2.96916	0.00298617	0.019177
Ppp1r7	3159.4	0.543068	0.182923	2.96884	0.00298928	0.0191903
Gm50403	1948.22	-0.887219	0.299684	-2.96051	0.00307129	0.0196187
Dynll1	9628.09	0.718279	0.242843	2.95779	0.00309849	0.0197158
Vsir	405.99	-0.596302	0.201777	-2.95526	0.00312404	0.0198379
Etv5	1926.36	-0.615968	0.208491	-2.95442	0.00313261	0.0198842
2310022A10Rik	303.812	-0.631207	0.2137	-2.95371	0.00313977	0.0199135
Abraxas1	246.877	0.777485	0.263327	2.95255	0.00315165	0.019968
S100a10	1976.67	0.631427	0.213874	2.95234	0.0031538	0.019974
Dock3	650.213	-0.579229	0.196246	-2.95154	0.00316191	0.0200173
Zfp35	309.701	0.582282	0.197368	2.95024	0.00317529	0.0200817
Mrps36	334.282	0.755837	0.256234	2.94979	0.00317988	0.0200985
H2-Ab1	533.182	0.727599	0.246833	2.94774	0.00320101	0.0202034
Git1	857.904	0.784728	0.266289	2.9469	0.00320974	0.0202503
Bcas3	425.684	-0.634304	0.215287	-2.94632	0.00321585	0.0202765
Tns3	1071.17	-0.563872	0.191401	-2.94602	0.00321892	0.0202918
Mif4gd	178.167	0.86993	0.295365	2.94528	0.00322667	0.0203201
Gm6204	2914.86	0.721363	0.244955	2.94488	0.00323078	0.0203378
Kndc1	856.569	-0.575449	0.195547	-2.94276	0.00325299	0.0204529
Msra	1306.66	0.738041	0.250905	2.94152	0.00326607	0.0205159
Sh3gl1	215.206	0.856256	0.291105	2.9414	0.00326736	0.0205184
Rbm39	12911.8	0.472433	0.160645	2.94086	0.00327303	0.0205334
Parl	1208.97	0.61661	0.209738	2.93991	0.00328306	0.0205839
Gm8539	1026.2	-0.762938	0.259611	-2.93877	0.00329518	0.0206475
Chchd2	5879.96	0.541359	0.184236	2.9384	0.00329908	0.0206677
Pold4	172.267	0.850069	0.289364	2.93772	0.00330638	0.0207093
Gm19938	550.75	0.546385	0.186013	2.93735	0.00331029	0.0207261
Slc2a1	1146.67	0.565776	0.192615	2.93734	0.00331039	0.0207261
Ypel2	629.585	-0.522877	0.178165	-2.9348	0.00333767	0.0208676
Aamdc	2202.85	0.559449	0.190761	2.93273	0.00335997	0.0209735
Fam13c	740.712	0.536536	0.183023	2.93153	0.00337299	0.0210231
Heg1	403.645	-0.540093	0.184238	-2.9315	0.00337331	0.0210231
Med31	1011.9	0.681224	0.232423	2.93097	0.00337902	0.0210503
Dusp23	163.403	0.881705	0.300893	2.9303	0.00338639	0.0210877
Timm21	857.598	0.754517	0.25758	2.92925	0.0033978	0.0211378
Gda	3823.03	-0.568591	0.194178	-2.9282	0.00340928	0.021188
Nap1l1	4029.75	-0.46052	0.157346	-2.92679	0.00342477	0.0212631
Polr3e	609.112	-0.541014	0.18487	-2.92645	0.00342854	0.0212739
Gpr89	274.007	0.786421	0.269178	2.92156	0.00348283	0.0215379
Thap11	616.391	-0.504687	0.172847	-2.91985	0.00350198	0.0216178
Thrsp	6355.32	0.709698	0.243378	2.91603	0.00354517	0.0218197
Fam122a	282.157	0.560849	0.192515	2.91327	0.00357665	0.0219529
Tmem219	273.999	0.647844	0.222435	2.91251	0.0035854	0.0219763
Gm6158	302.25	0.567233	0.194753	2.91258	0.00358458	0.0219763
Tpbg	767.017	-0.829913	0.284997	-2.91201	0.00359114	0.0220072
Inpp5b	359.856	0.566205	0.194555	2.91025	0.00361135	0.0221038
Hdac8	215.006	0.682479	0.234632	2.90872	0.00362907	0.0221816
Gpatch4	268.159	0.659765	0.227214	2.90371	0.00368766	0.0224715
Spryd3	185.034	0.807777	0.278246	2.9031	0.00369488	0.0225015
Myl9	367.698	0.666599	0.229768	2.90118	0.00371759	0.0225958
Glrx3	1922.5	0.579498	0.199872	2.89935	0.00373935	0.0226883
Rps16	292.449	0.632234	0.218079	2.8991	0.00374231	0.0226974
Tubb6	225.129	0.69994	0.241759	2.89519	0.00378926	0.0229243
Hmces	311.563	0.794209	0.274365	2.89472	0.003795	0.022947
Fam192a	1023.21	0.547733	0.189248	2.89426	0.00380049	0.0229566
Sh3bp4	432.746	0.600342	0.20751	2.89308	0.00381487	0.0230212
Drg1	2609.29	0.577017	0.199562	2.89141	0.00383512	0.0231209
Zfp358	159.574	0.882928	0.305502	2.89009	0.00385137	0.0231877
3110009E18Rik	245.875	-0.611866	0.211756	-2.8895	0.00385861	0.0232089
Mcub	241.385	0.781699	0.270779	2.88686	0.0038911	0.0233593
Dut	802.578	0.564142	0.195624	2.88381	0.00392894	0.0235186
Tsr3	532.131	0.658902	0.228619	2.8821	0.00395037	0.0235971
Ston2	608.785	-0.556551	0.193134	-2.88168	0.0039556	0.0236148
Hddc2	1202.77	0.692818	0.240534	2.88034	0.00397247	0.0236864
Tmem60	2557	0.577664	0.200592	2.8798	0.00397933	0.0237089
Zfp560	818.029	0.622975	0.216436	2.87833	0.00399781	0.023794
Sgtb	1057.84	0.548019	0.190412	2.87807	0.00400115	0.0238048
Rpa1	1405.11	0.442886	0.153896	2.87782	0.00400439	0.0238117
Stac2	291.664	1.48628	0.516981	2.87492	0.0040413	0.0239622
Sult2b1	158.959	0.975977	0.339501	2.87474	0.0040436	0.023966
Arxes1	640.371	0.6768	0.235508	2.87379	0.00405575	0.0240107
Ndufs7	3032.04	0.623414	0.216937	2.87371	0.00405676	0.0240121
Nsg1	1392.62	0.620045	0.215906	2.87183	0.00408107	0.024124
Sh3bp5l	408.623	-0.716884	0.249749	-2.87042	0.00409927	0.0242086
Mob2	268.751	0.949235	0.330861	2.86898	0.00411797	0.0242915
Dnajc16	311.816	-0.655771	0.228705	-2.86732	0.00413962	0.0243594
Zranb3	353.101	-0.641418	0.223753	-2.86664	0.00414857	0.024387
Ckb	21310.8	-0.611688	0.21339	-2.86652	0.00415009	0.0243888
B630019K06Rik	634.9	-0.612006	0.213567	-2.86564	0.00416169	0.0244387
Mlf1	360.979	0.912938	0.318753	2.86409	0.00418203	0.0245344
Cdc37	812.703	0.510709	0.178483	2.86138	0.00421801	0.0246672
Gdap2	466.038	0.539027	0.188535	2.85903	0.0042494	0.0248043
Slc35f6	390.271	0.54371	0.190305	2.85705	0.00427605	0.0249212
Tmem130	1242.08	-0.567563	0.198726	-2.85601	0.00429006	0.0249716
Pip4k2b	668.298	-0.603414	0.21136	-2.85491	0.00430495	0.0250349
Pttg1ip	2094.57	0.491511	0.172191	2.85444	0.00431122	0.0250668
Ruvbl2	1057.61	0.551783	0.193322	2.85421	0.00431437	0.0250757
Bsg	12856.3	0.68478	0.23994	2.85397	0.00431769	0.0250903
Akr1c18	521.245	0.63773	0.223682	2.85105	0.00435747	0.025265
Gpr137	231.265	0.608276	0.213436	2.84993	0.00437292	0.0253264
Adipor1	2581.66	0.42548	0.149406	2.84782	0.004402	0.0254429
Ntmt1	812.912	0.796149	0.280013	2.84326	0.00446548	0.02574
Aar2	511.02	0.741439	0.260789	2.84306	0.00446822	0.02574
Wee1	162.141	0.768321	0.270472	2.84066	0.00450196	0.0258627
Mettl7a1	191.586	-0.631757	0.222414	-2.84045	0.00450493	0.025875
Kpnb1	3270.95	-0.455052	0.160219	-2.84019	0.00450865	0.0258879
Tbc1d7	619.287	0.646971	0.227793	2.84017	0.00450899	0.0258879
Slc23a2	1457.94	0.550179	0.193859	2.83804	0.00453908	0.026028
Cntnap4	230.539	-0.706932	0.249135	-2.83754	0.00454623	0.0260547
Kxd1	854.05	0.537342	0.18943	2.83662	0.00455936	0.0261203
Acsl6	2461.34	-0.485677	0.171235	-2.83631	0.00456376	0.0261407
Rxra	279.559	-0.66131	0.233225	-2.8355	0.00457541	0.0261786
Epc2	771.62	-0.560382	0.197644	-2.8353	0.00457822	0.0261818
Gpr22	4992.68	0.591332	0.208562	2.83529	0.00457848	0.0261818
Gm8934	188.725	-0.713533	0.251654	-2.83537	0.00457723	0.0261818
Kctd18	446.792	-0.599371	0.211411	-2.83509	0.00458125	0.0261928
Selenom	3596.16	0.747978	0.263898	2.83435	0.00459192	0.0262311
Nwd2	276.669	-0.674071	0.237882	-2.83364	0.00460215	0.0262738
Samd1	172.142	0.725247	0.256039	2.83257	0.00461759	0.0263524
C130023A14Rik	509.689	0.60753	0.214613	2.83082	0.00464292	0.0264485
Ezh2	871.89	-0.771118	0.272567	-2.8291	0.00466794	0.0265523
Spag9	4747.86	-0.438815	0.155131	-2.82867	0.00467413	0.0265778
Spns2	211.365	0.802061	0.28357	2.82845	0.00467744	0.0265918
Sbds	3974.51	0.552936	0.19552	2.82803	0.0046836	0.0266075
Plcb3	329.638	-0.643371	0.227672	-2.82587	0.0047152	0.026748
Lpar6	209.546	0.732811	0.259415	2.82487	0.00473005	0.0267982
Mettl26	755.113	0.497472	0.176265	2.8223	0.00476802	0.0269588
Dnah7b	205.861	-0.698521	0.247631	-2.82081	0.00479024	0.0270508
Tmx2	3650.9	0.591183	0.209631	2.82011	0.00480075	0.0270954
Serf1	729.785	0.574247	0.203672	2.81947	0.00481024	0.0271267
B230206L02Rik	214.117	-0.809956	0.28732	-2.819	0.00481729	0.0271593
Tsen15	635.187	0.614403	0.218029	2.81799	0.0048325	0.0272156
Rps24-ps3	922.117	0.595052	0.211206	2.8174	0.00484138	0.0272509
Tada2b	186.94	0.815622	0.289737	2.81504	0.00487706	0.0274319
Yy1	1544.03	-0.506467	0.179937	-2.81469	0.00488241	0.0274472
Pcsk5	287.228	-0.844874	0.30024	-2.814	0.00489292	0.0274864
Bnip3l	6500.17	0.594347	0.211353	2.8121	0.00492184	0.0276042
Tcf7l2	1005.49	-0.816988	0.290619	-2.8112	0.00493577	0.0276716
Gm11966	871.698	-0.507293	0.180589	-2.8091	0.00496804	0.0278084
Dnajc4	405.036	0.721733	0.256934	2.80902	0.00496926	0.0278102
Ubl5	4389.08	0.545861	0.194667	2.80408	0.00504605	0.0281441
Cdh22	181.902	-0.781552	0.278889	-2.80238	0.00507273	0.0282691
Dmac2	351.568	0.576482	0.205713	2.80236	0.005073	0.0282691
Pycrl	232.211	0.690737	0.246479	2.80242	0.00507206	0.0282691
Spg21	1008.53	0.504813	0.180238	2.80081	0.00509744	0.0283623
Map3k1	465.218	-0.739791	0.264143	-2.80073	0.00509879	0.0283623
Gm12251	931.617	0.523764	0.187073	2.79978	0.00511377	0.0284253
Tnfrsf21	762.739	0.520393	0.185915	2.79909	0.00512463	0.0284705
Cox6c	20021.9	-0.424385	0.151638	-2.79868	0.00513122	0.0284868
Lactb	574.036	-0.486601	0.173931	-2.79767	0.0051473	0.0285558
Zfand2a	671.655	-0.59307	0.212006	-2.79742	0.00515129	0.0285674
Eepd1	405.162	-0.623049	0.222732	-2.7973	0.00515314	0.0285674
Glul	7838.13	-0.488352	0.174615	-2.79673	0.00516223	0.028603
Tshz2	577.635	-0.755196	0.270057	-2.79643	0.00516713	0.0286171
A230072C01Rik	211.508	0.692763	0.247745	2.79627	0.00516957	0.0286234
Tekt1	188.679	0.89882	0.321558	2.7952	0.00518675	0.028693
Sptbn4	163.895	0.762088	0.272716	2.79444	0.00519905	0.0287509
Cxxc5	800.836	0.627269	0.224523	2.79379	0.0052095	0.0287934
Itpk1	598.048	0.701552	0.25126	2.79214	0.00523612	0.0289015
Nrsn1	2555.14	0.611842	0.219138	2.79204	0.00523769	0.0289031
Prim1	265.458	0.622186	0.222961	2.79056	0.00526163	0.0290045
Utp14b	379.761	-0.589534	0.211333	-2.7896	0.00527735	0.0290757
Irak1bp1	1118.26	0.463069	0.166086	2.78812	0.00530148	0.0291777
Syp	5061.51	-0.682556	0.24495	-2.78651	0.00532782	0.0292763
Zrsr1	1143.41	-0.50975	0.182995	-2.7856	0.00534291	0.0293459
Acaa1a	746.132	-0.609837	0.219019	-2.7844	0.00536266	0.0294004
Rubcn	579.231	0.567831	0.204292	2.77951	0.00544403	0.0297213
Rpl30	726.084	-0.487227	0.175381	-2.77811	0.00546761	0.0298291
Plekha7	349.513	-0.586274	0.211125	-2.77691	0.00548782	0.0299133
Zbtb8os	643.127	-0.667708	0.24054	-2.77586	0.00550551	0.0299731
Wdr53	314.8	0.735966	0.265126	2.77592	0.00550466	0.0299731
Adamts1	1047.22	-0.624686	0.225057	-2.77568	0.0055086	0.0299794
Brd8	3934.38	-0.628632	0.226499	-2.77542	0.00551299	0.0299929
Slc5a6	161.134	-0.755769	0.272647	-2.77197	0.00557182	0.0302444
Rpl10a	339.462	0.647444	0.233624	2.77131	0.00558319	0.0302834
Gm9308	196.896	-0.613345	0.221341	-2.77104	0.00558781	0.030289
Slc35e2	729.685	-0.533782	0.192913	-2.76695	0.00565826	0.0305648
Dgcr6	1037.75	0.68882	0.248989	2.76646	0.00566678	0.0306055
Fbxl18	305.298	-0.63944	0.231174	-2.76606	0.0056738	0.0306275
Caly	2123.83	0.613461	0.221818	2.7656	0.00568181	0.0306496
Mro	320.808	0.634663	0.229494	2.76549	0.00568367	0.0306543
Adarb1	1122.14	-0.510369	0.184666	-2.76375	0.0057142	0.030803
Dscam	619.111	-0.467721	0.169234	-2.76376	0.00571397	0.030803
Ip6k1	2352.53	-0.592771	0.214682	-2.76116	0.0057597	0.0310054
Prorsd1	736.295	-0.566652	0.205267	-2.76056	0.00577025	0.0310569
Gstz1	646.679	0.529059	0.191672	2.76023	0.00577606	0.0310768
Dnajc8	4313.36	0.465684	0.168764	2.75937	0.0057913	0.0311326
Elk3	162.982	-0.680091	0.246523	-2.75873	0.00580258	0.0311717
Mageh1	526.048	0.612304	0.22198	2.75837	0.00580901	0.0311956
Rab15	1035.65	-0.632336	0.229275	-2.75798	0.0058159	0.0312247
Zfp787	173.546	-0.746982	0.27096	-2.7568	0.00583704	0.0312933
Cdh13	1610.11	0.471303	0.171018	2.75587	0.00585362	0.0313688
Plxna1	447.357	0.57991	0.210513	2.75475	0.00587366	0.0314349
Kctd1	1451.49	-0.530489	0.192564	-2.75488	0.00587142	0.0314349
Cacna1a	951.213	-0.660731	0.239993	-2.75312	0.00590296	0.0315535
Med4	911.264	0.575292	0.209013	2.75242	0.00591572	0.0316109
Prmt5	908.29	0.527922	0.191852	2.75171	0.00592847	0.031652
Tpgs2	1036.51	0.563969	0.205055	2.75034	0.00595338	0.0317741
E130311K13Rik	535.841	0.598809	0.217806	2.74928	0.00597261	0.0318604
Ftsj1	510.385	0.480253	0.174802	2.74741	0.00600674	0.0320205
Efnb2	960.038	-0.579829	0.211125	-2.74637	0.00602579	0.0320838
Xpa	900.681	0.502197	0.182971	2.74469	0.00605689	0.0321778
1700025G04Rik	2519.3	-0.488849	0.178175	-2.74364	0.00607613	0.0322428
Mafb	1123.45	-0.529038	0.192966	-2.74162	0.00611373	0.0323641
Ogfod2	287.701	-0.700597	0.255546	-2.74156	0.00611473	0.0323641
Sec22a	566.728	0.634455	0.231589	2.73957	0.00615191	0.0325278
1110032A03Rik	2174.29	0.61423	0.224214	2.73948	0.0061537	0.0325314
Cpsf1	663.879	-0.594123	0.216983	-2.73811	0.00617943	0.0326457
Dxo	164.98	-0.643719	0.235275	-2.73603	0.00621857	0.0327859
Pdcd11	437.433	-0.562449	0.20564	-2.73511	0.00623599	0.0328224
Tmem17	177.859	0.880245	0.322316	2.731	0.00631429	0.033145
Trank1	1068.21	0.613251	0.224646	2.72986	0.00633609	0.0332147
Eif4e	3305.15	0.654586	0.239852	2.72913	0.00635017	0.0332773
Gm42991	168.398	-0.65881	0.241407	-2.72904	0.00635183	0.0332776
Dnajc17	292.769	0.722986	0.265077	2.72745	0.0063825	0.0334131
Ebna1bp2	1382.85	0.511693	0.187645	2.72693	0.00639275	0.0334499
Unc13c	161.617	-0.684672	0.251177	-2.72585	0.00641353	0.0335348
Mdh2	9978.67	0.588691	0.216014	2.72525	0.00642535	0.0335699
Slc35f3	529.376	-0.504716	0.185262	-2.72433	0.00644319	0.0336237
Rnft1	1179.34	0.631425	0.231893	2.72291	0.00647092	0.0337065
Zfp626	203.947	-0.699291	0.256891	-2.72213	0.00648621	0.0337748
Gm4786	184.927	-0.574966	0.211343	-2.72053	0.00651768	0.0338886
Plpp3	6335.44	-0.550848	0.202532	-2.71981	0.00653193	0.0339224
Vps8	487.563	0.671594	0.247155	2.7173	0.00658165	0.0341521
Kctd8	302.794	-0.697007	0.256554	-2.71681	0.00659154	0.0341898
Rmc1	435.616	0.837419	0.308264	2.71657	0.00659629	0.0341997
Gm48583	270.488	0.79036	0.290994	2.71607	0.00660614	0.034224
Calm2	94840.6	0.623268	0.229576	2.71486	0.00663028	0.0343076
Iah1	601.429	0.486543	0.179245	2.71441	0.00663935	0.0343374
Jmy	1336.48	-0.540655	0.199188	-2.7143	0.00664167	0.0343415
Lingo3	191.992	0.947602	0.349442	2.71176	0.00669278	0.0345051
Gemin2	287.355	0.66498	0.245308	2.7108	0.00671213	0.0345763
Psmf1	1019.31	0.647964	0.239074	2.7103	0.00672218	0.0346167
Hk1	1577.46	-0.52904	0.1953	-2.70886	0.00675142	0.0346872
Uqcc1	748.178	0.608705	0.224748	2.70839	0.006761	0.0347249
Hspa8	10291.4	0.508592	0.187958	2.70588	0.00681246	0.0349432
Tctex1d2	1027.37	0.579196	0.214298	2.70276	0.0068766	0.0351892
Cdc34	578.929	-0.748065	0.276799	-2.70255	0.00688096	0.0352021
Cox17	205.708	-0.631994	0.233951	-2.7014	0.00690492	0.0353079
Nrde2	188.632	-0.588581	0.218011	-2.69978	0.00693856	0.0354445
Birc2	1229.67	-0.48422	0.179384	-2.69935	0.00694741	0.0354723
B9d2	174.362	0.68122	0.252458	2.69835	0.00696834	0.0355617
Nr2f1	3133.75	-0.460073	0.170574	-2.69721	0.00699237	0.0356333
Araf	4760.74	0.640307	0.23746	2.69649	0.00700747	0.0356855
9530077C05Rik	396.062	0.574011	0.213119	2.69338	0.00707309	0.0359201
Bex3	4737.67	0.511012	0.189776	2.69271	0.00708735	0.0359633
Tbcc	356.553	0.601308	0.22346	2.6909	0.00712586	0.0361167
Cdk16	794.478	0.668852	0.248633	2.69012	0.0071427	0.0361677
Sap30l	289.27	-0.697769	0.259496	-2.68894	0.00716789	0.0362482
Fam162a	8993.94	0.482552	0.17952	2.68802	0.00718773	0.0363308
Exoc4	1792.23	-0.441277	0.164226	-2.68701	0.00720957	0.0364177
Stip1	1349.31	0.581948	0.21664	2.68624	0.00722608	0.0364774
Unc45a	277.496	-0.609905	0.227058	-2.68612	0.00722864	0.0364786
Hadh	981.59	0.48093	0.179186	2.68398	0.00727517	0.0366541
Plk2	8850.84	-0.528313	0.197035	-2.68131	0.00733341	0.0368702
Slc19a2	398.041	-0.624406	0.232954	-2.68039	0.00735374	0.0369665
Coq10a	711.206	0.562174	0.209878	2.67858	0.00739344	0.0371182
Polb	1769.93	0.430846	0.160877	2.67811	0.00740381	0.0371583
Zfp1	451.31	0.536858	0.200467	2.67803	0.00740559	0.0371613
Rpl10a-ps1	3095.12	0.462838	0.172865	2.67746	0.00741838	0.0372084
Prcc	343.049	-0.767554	0.286751	-2.67672	0.00743461	0.037265
Rpusd4	221.515	-0.656599	0.245443	-2.67516	0.00746936	0.0374151
Nedd4l	1722.27	0.426435	0.159458	2.67427	0.00748922	0.0374845
Smpd2	161.532	0.843565	0.315479	2.67392	0.00749704	0.0375176
Ndufa7	14814.9	-0.414417	0.155113	-2.6717	0.00754676	0.0376908
Map7	937.328	-0.515427	0.192956	-2.67121	0.00755778	0.0377353
Pfn4	194.041	0.614858	0.230256	2.67032	0.00757786	0.0378048
Lamtor2	5599.67	-0.456643	0.171035	-2.66987	0.00758799	0.0378454
Ppp2r5d	537.549	-0.609182	0.228342	-2.66785	0.00763377	0.0380069
Crat	219.772	0.694243	0.260269	2.66741	0.00764388	0.0380209
Fam53b	162.212	0.916334	0.343594	2.66691	0.00765516	0.0380649
Ptp4a2	14022.7	-0.620249	0.232684	-2.66563	0.00768442	0.038186
Ppp1r9b	1164.95	0.63473	0.238129	2.66549	0.0076877	0.0381962
Pfdn5	9644.22	0.524688	0.196921	2.66446	0.00771119	0.0382614
Arl16	557.356	0.63441	0.238126	2.66418	0.0077177	0.0382782
Gm37899	814.392	0.690057	0.259202	2.66224	0.00776226	0.0384199
Twnk	321.642	-0.669371	0.251462	-2.66191	0.00776975	0.0384448
Bod1	1307.7	-0.574278	0.21582	-2.66092	0.00779285	0.0385286
Mapk8ip2	1427.9	0.556495	0.209189	2.66025	0.00780827	0.0385865
Rps14	25024.8	0.659172	0.247846	2.6596	0.00782335	0.0386366
Mvp	263.419	-0.603889	0.227173	-2.65828	0.00785416	0.0387519
Rab3a	2608.08	0.660833	0.24869	2.65726	0.00787793	0.038863
Hook2	360.132	-0.605076	0.227714	-2.65717	0.00787987	0.0388665
Mbip	836.75	0.702904	0.264552	2.65696	0.00788499	0.0388705
Cgas	247.031	-0.793372	0.298652	-2.65651	0.00789547	0.0389065
Sphk2	248.872	-0.660364	0.248606	-2.65626	0.00790117	0.0389223
Rasa3	1076.16	-0.420663	0.158381	-2.65602	0.007907	0.0389351
Tcerg1l	287.924	-0.551968	0.207859	-2.6555	0.00791913	0.0389678
Ubald2	195.151	-0.729698	0.274817	-2.65522	0.0079257	0.0389878
Brf2	244.468	0.677693	0.255319	2.6543	0.00794734	0.0390512
1500015A07Rik	153.026	0.632046	0.238166	2.65381	0.00795891	0.0390862
Arfgap3	520.634	0.54214	0.204337	2.65317	0.00797404	0.0391331
Ssh2	1230.96	0.449964	0.169648	2.65234	0.00799356	0.0391796
Ube2j1	1063.33	0.51055	0.192534	2.65174	0.00800777	0.0392185
Appl2	4151.78	-0.465343	0.1755	-2.65153	0.00801285	0.0392372
Mid1ip1	1147.09	-0.447608	0.168862	-2.65073	0.00803186	0.0393074
Eif3d	1577.36	-0.559593	0.21121	-2.64946	0.0080621	0.0394227
Lman1	1618.98	0.446822	0.168663	2.6492	0.00806816	0.0394276
Lrrfip2	716.798	-0.497544	0.187925	-2.64756	0.00810747	0.0395609
Crip2	2214.95	0.52079	0.196707	2.64753	0.00810811	0.0395609
Ntm	4346.21	0.429978	0.162518	2.64572	0.00815174	0.0397156
Ahsa2	163.473	0.766555	0.289736	2.6457	0.00815209	0.0397156
Elp3	668.849	0.561962	0.212439	2.64528	0.00816229	0.0397383
Dcaf7	3541.91	-0.410705	0.155356	-2.64365	0.00820183	0.0398997
Ift46	761.009	0.621312	0.235159	2.6421	0.00823946	0.0400265
Htr2c	544.171	-0.781161	0.295683	-2.64189	0.00824449	0.0400386
Rras	593.911	-0.523613	0.198282	-2.64075	0.00827221	0.0401545
Srsf9	1624.5	-0.529754	0.200616	-2.64063	0.00827516	0.0401625
Clip2	234.729	0.657505	0.249164	2.63885	0.0083188	0.0402804
Rcan1	1140.3	-0.525694	0.199308	-2.63759	0.00834972	0.0403926
Mrpl41	7454.8	0.486118	0.184449	2.63551	0.00840103	0.0405576
Ift20	4397.26	0.462872	0.175611	2.63579	0.00839421	0.0405576
Dnajc3	3208.65	0.483554	0.18347	2.6356	0.00839885	0.0405576
Pi4ka	1878.76	-0.523232	0.198861	-2.63115	0.00850971	0.0409571
Myrip	445.228	-0.565813	0.215184	-2.62943	0.00855272	0.0411387
Tusc2	752.757	0.580169	0.220706	2.6287	0.00857127	0.0412025
Ggcx	299.336	-0.596189	0.226853	-2.62808	0.0085868	0.0412615
Lrrc57	704.248	0.704906	0.268257	2.62772	0.00859582	0.0412888
Wdr34	297.251	-0.583829	0.222651	-2.62217	0.00873729	0.0418652
Klc1	3487.54	-0.487811	0.186095	-2.6213	0.00875962	0.0419465
Hnmt	643.287	0.685104	0.261578	2.61912	0.00881565	0.0421501
Ephx4	873.35	0.633093	0.241778	2.61849	0.00883208	0.0422157
Coq3	611.134	0.564316	0.215554	2.61798	0.00884508	0.042265
Inca1	214.803	0.971879	0.371327	2.61731	0.00886247	0.0423351
Fam163b	250.659	0.815887	0.311891	2.61594	0.00889833	0.0424544
Tmem234	2280.65	0.520444	0.199007	2.61521	0.00891723	0.0425251
Sfxn5	3925.35	-0.551859	0.211024	-2.61514	0.00891899	0.042527
D730003I15Rik	331.977	0.612794	0.234405	2.61425	0.00894223	0.0426066
Ube2d-ps	393.364	0.632743	0.242202	2.61246	0.00898929	0.0427642
Tbc1d20	599.333	0.553932	0.212092	2.61176	0.00900787	0.042833
Gng13	276.288	0.606149	0.232113	2.61144	0.00901609	0.0428525
Rest	723.075	-0.561259	0.214954	-2.61107	0.00902595	0.0428745
Tnrc6a	1336.43	-0.496068	0.19017	-2.60855	0.00909273	0.0430856
Fam81a	3343.25	-0.62006	0.237885	-2.60655	0.00914595	0.0432524
Pfas	491.133	-0.774347	0.29714	-2.606	0.00916063	0.0432863
G6pc3	425.373	0.554956	0.212946	2.60608	0.00915841	0.0432863
Slc35f5	910.308	0.497119	0.19078	2.60573	0.009168	0.0433108
Cdk7	722.012	0.66413	0.254985	2.60459	0.00919855	0.0434419
Snx32	678.964	0.631604	0.242532	2.6042	0.00920878	0.0434771
Cops4	3218.61	0.54894	0.210806	2.604	0.0092142	0.0434829
Ccdc115	962.927	0.553735	0.212723	2.60309	0.00923888	0.0435468
Dcp2	733.091	-0.480654	0.184696	-2.60241	0.00925708	0.0435799
Dagla	157.159	0.735462	0.282739	2.6012	0.00928971	0.0437072
Dctn6	2878.85	0.544089	0.209252	2.60016	0.009318	0.0438006
Lysmd1	181.328	-0.578175	0.222384	-2.5999	0.00932523	0.0438214
Mettl14	578.799	-0.633637	0.24376	-2.59943	0.00933782	0.0438608
Apopt1	545.079	0.481105	0.18511	2.59902	0.00934899	0.0438868
Chmp1a	650.737	0.582514	0.224136	2.59893	0.0093515	0.043892
Pex19	1359.29	0.485851	0.186963	2.59864	0.00935925	0.0439152
Zbtb40	163.419	-0.772147	0.297435	-2.59602	0.00943107	0.0441924
Scrib	160.111	0.865041	0.333275	2.59558	0.00944327	0.044223
Lrrc40	691.052	0.575464	0.221829	2.59418	0.00948158	0.0443625
Angptl6	173.172	0.883718	0.340684	2.59395	0.00948801	0.0443859
Stard5	343.51	0.570826	0.220225	2.59201	0.0095417	0.044577
Ap1ar	1338.81	-0.451782	0.174327	-2.59158	0.00955368	0.0446062
AC160336.1	321.381	-0.720437	0.278139	-2.5902	0.009592	0.0447517
Sez6	1290.98	0.543385	0.209848	2.58942	0.0096138	0.0448132
Pus7	344.589	0.588719	0.227615	2.58646	0.00969668	0.045068
Kctd20	1116.1	-0.505808	0.195562	-2.58644	0.00969735	0.045068
Arsb	2625.85	-0.419665	0.162271	-2.5862	0.00970394	0.045092
Gm49708	155.737	0.649645	0.251245	2.58571	0.009718	0.0451371
Ubr3	3611.86	-0.515554	0.199424	-2.58521	0.00973192	0.0451749
Cep164	513.669	0.55036	0.212957	2.58438	0.00975555	0.045251
Sdc4	4430.47	0.590412	0.22847	2.5842	0.00976055	0.0452674
Tor1a	942.347	0.47502	0.183961	2.58218	0.00981786	0.0454589
Tfdp2	637.029	0.501823	0.194338	2.58221	0.00981688	0.0454589
Snapc3	1003.4	0.573864	0.222263	2.58191	0.00982539	0.0454729
Maf	1168.97	-0.536004	0.207607	-2.58182	0.00982816	0.0454729
Ring1	173.295	-0.72925	0.282449	-2.58188	0.00982637	0.0454729
Trnt1	1316.36	0.581167	0.225144	2.58131	0.00984261	0.0454925
Yipf5	2577.3	0.459728	0.178093	2.58139	0.00984039	0.0454925
Gm6851	663.571	0.467124	0.180985	2.58101	0.00985104	0.0455098
Rhbdf1	165.304	0.729114	0.282518	2.58077	0.00985801	0.0455165
Rpa2	437.589	0.690149	0.267723	2.57784	0.00994187	0.0458224
Gtf2f2	708.649	0.464809	0.180332	2.57752	0.00995114	0.0458516
Atp23	165.858	0.693384	0.269023	2.57741	0.00995431	0.0458595
Mcf2l	457.448	0.479098	0.186046	2.57515	0.0100196	0.0460838
Ankrd34b	190.659	-0.60219	0.233893	-2.57464	0.0100344	0.0461258
Xpot	1991.13	-0.397505	0.154412	-2.57431	0.010044	0.0461441
Akap7	807.408	-0.617619	0.239961	-2.57383	0.0100578	0.0461796
Fbll1	355.439	-0.564656	0.219597	-2.57133	0.0101308	0.0464326
0610009L18Rik	228.062	0.957568	0.372987	2.56729	0.0102496	0.0468671
Gpatch2	492.95	-0.676501	0.263558	-2.5668	0.010264	0.0468884
A930004D18Rik	240.572	0.657399	0.256111	2.56685	0.0102626	0.0468884
Lrwd1	162.509	-0.641719	0.250127	-2.56557	0.0103007	0.0470248
Kcnf1	1619.7	-0.611883	0.238503	-2.56551	0.0103025	0.0470261
Aamp	1299.47	0.613676	0.239236	2.56514	0.0103133	0.047056
Son	14665.4	-0.399017	0.155553	-2.56515	0.0103133	0.047056
Vars	247.667	0.832785	0.324724	2.56459	0.0103297	0.0471094
Zfp704	1193.11	0.403131	0.157233	2.56391	0.01035	0.0471743
Vbp1	2735.13	0.725586	0.283227	2.56185	0.0104115	0.0473648
Bdh1	292.163	0.611716	0.238828	2.56132	0.0104275	0.0474236
Arf6	553.304	-0.509326	0.198927	-2.56037	0.0104561	0.0475159
Cep170b	1133.55	-0.469059	0.183204	-2.56031	0.010458	0.0475159
Rab2a	7597.83	0.46609	0.182062	2.56005	0.0104656	0.0475222
Arl8b	4683.24	-0.388109	0.151602	-2.56006	0.0104654	0.0475222
Basp1	4087.73	-0.54607	0.213461	-2.55818	0.0105223	0.0477094
Srsf5	3348.71	0.436311	0.17063	2.55707	0.0105559	0.0478124
Arpc5	11443.8	0.559009	0.218769	2.55525	0.0106111	0.0479861
Rwdd1	1758.67	0.457957	0.179245	2.55493	0.0106209	0.0480165
Gm45716	648.101	0.516576	0.202299	2.55352	0.0106639	0.0481411
Lmo2	638.513	-0.448554	0.175677	-2.55329	0.010671	0.0481592
Rrp15	366.638	0.54938	0.215245	2.55235	0.0106999	0.0482757
Mcc	596.744	-0.556302	0.218111	-2.55054	0.0107556	0.0484567
Marchf6	3916.13	0.439861	0.172514	2.54971	0.0107813	0.0485378
Ncoa6	1035.27	-0.445008	0.174593	-2.54883	0.0108084	0.0486384
Gsdme	3774.59	-0.76496	0.300665	-2.54423	0.0109519	0.0491524
Irak1	1462.18	-0.419429	0.164857	-2.54419	0.010953	0.0491524
Nfkbiz	749.609	-0.467221	0.183736	-2.5429	0.0109937	0.0492948
Eif3g	2100.52	0.461621	0.18156	2.54253	0.0110054	0.0493258
Erich3	198.515	-0.755908	0.29733	-2.54232	0.0110119	0.0493307
Rnf20	2484.42	-0.439311	0.172796	-2.54237	0.0110104	0.0493307
Mrps7	1202.56	0.498332	0.196106	2.54114	0.0110492	0.0494443
Gm37941	161.966	0.606735	0.238981	2.53884	0.0111221	0.0497205
